# Supplementary material for: The Atlantic Bonito (Sarda sarda, Bloch 1793) Transcriptome and Detection of Differential Expression during Larvae Development
Source: PLoS One. 2014 Feb 4;9(2):e87744. doi: 10.1371/journal.pone.0087744 (PMC3913633; doi:10.1371/journal.pone.0087744)
Supplement: Table S1 — Transcripts of each of the five generated cluster including their annotations. (XLSX) [file pone.0087744.s002.xlsx]

## Sheet: cluster3
ID	Cluster	bon0_5	bon0_10	bon0_20	bon0_30	bon5_10	bon5_20	bon5_30	bon10_20	bon10_30	bon20_30
comp1_c0_seq2	3	-12.1797	-7.96971	-11.9725	-7.3415	0	0	0	0	0	0
comp10_c1_seq1	3	-10.4399	-10.2927	-10.2328	-10.2568	0	0	0	0	0	0
comp10_c1_seq9	3	0	0	-8.52323	-8.54724	0	-9.24276	-9.30649	-9.19854	-9.25078	0
comp100000_c0_seq2	3	0	0	-7.39107	-7.41508	0	0	0	-6.79744	-6.84968	0
comp10001_c0_seq10	3	-5.59188	0	-6.7977	-6.82171	5.40599	0	0	-6.655	-6.70724	0
comp10001_c0_seq11	3	0	0	-7.02009	-7.0441	0	-7.78744	-7.85116	-7.54178	-7.59403	0
comp10001_c0_seq12	3	-6.2327	0	-7.85355	-7.87756	5.16993	0	0	-6.83397	-6.88621	0
comp10001_c0_seq14	3	0	0	-8.09409	-8.1181	0	-8.16681	-8.23054	-7.72797	-7.78022	0
comp10001_c0_seq15	3	0	0	-6.32236	0	0	0	0	0	0	0
comp100282_c0_seq6	3	-6.75694	-6.60969	-6.54977	0	0	0	6.10304	0	5.97488	5.89663
comp100431_c0_seq2	3	-6.19435	-6.04709	0	0	0	0	0	0	0	0
comp10086_c0_seq2	3	-6.47576	0	-6.26859	0	0	0	0	0	0	0
comp10086_c0_seq4	3	-7.16066	0	-6.95349	-6.9775	0	0	0	0	0	0
comp101420_c0_seq3	3	-6.74183	0	-6.53466	-6.55867	0	0	0	0	0	0
comp101520_c0_seq1	3	-6.52953	0	-6.32236	0	7.0973	0	0	-6.89286	-6.9451	0
comp101623_c0_seq5	3	0	0	-7.13906	-7.19827	0	-6.20423	-6.48052	-6.02407	-6.14924	0
comp101716_c0_seq1	3	0	0	-7.63723	0	2.5642	-6.17975	0	-8.62056	0	8.27783
comp101716_c0_seq2	3	0	0	-7.34851	-7.37252	0	-6.68225	-6.74598	-6.26692	-6.31917	0
comp10175_c0_seq1	3	0	0	-3.55762	-4.78645	0	-1.62375	-2.93201	0	-2.68284	0
comp101766_c0_seq2	3	0	-4.3593	-6.85962	0	-3.73697	-6.3724	0	0	0	6.8128
comp10186_c0_seq1	3	-6.19435	-6.04709	0	0	0	0	0	0	0	0
comp10186_c0_seq4	3	-7.09084	-6.94359	-6.88367	-6.90768	0	0	0	0	0	0
comp101874_c0_seq1	3	0	0	-6.38247	-6.43049	0	-4.02113	0	0	0	0
comp101933_c0_seq2	3	0	-6.29151	-6.23159	0	0	0	0	0	0	0
comp101941_c0_seq2	3	0	-7.02472	0	-6.98882	0	0	0	0	0	0
comp102180_c0_seq2	3	-4.92892	-6.37137	-9.45666	-9.48067	0	0	0	0	0	0
comp10224_c0_seq11	3	-7.3419	-7.19465	-7.13473	0	0	0	0	0	0	0
comp10224_c0_seq7	3	0	0	-7.4726	-7.49661	0	-8.38363	-8.44735	-7.92708	-7.97932	0
comp102397_c0_seq2	3	0	0	-3.7432	-5.83561	0	0	0	0	0	0
comp102590_c0_seq1	3	0	-6.46767	-6.40775	0	-5.82268	-5.74163	0	0	0	0
comp102609_c0_seq5	3	0	-6.34665	-6.28673	0	-6.4684	-6.38735	-6.45107	0	0	0
comp102689_c0_seq2	3	-6.3419	-6.19465	0	0	0	0	0	0	0	0
comp10301_c0_seq2	3	0	0	-7.4726	-7.49661	0	-5.76472	-5.82844	-7.35334	-7.40558	0
comp10307_c0_seq2	3	0	-7.72516	-7.66524	-7.68926	-8.80217	-8.72113	-8.78485	0	0	0
comp10307_c0_seq5	3	0	-9.45308	-9.39317	-9.41718	-8.68226	-8.60122	-8.66494	0	0	0
comp10307_c0_seq6	3	0	-8.2679	-8.20798	-8.23199	-6.19041	-6.10937	-6.17309	0	0	0
comp103604_c0_seq4	3	-6.81969	-4.94022	-6.44054	-6.46455	0	0	0	0	0	0
comp10368_c1_seq1	3	0	0	-4.04223	0	-1.78174	-3.86523	-2.87148	-2.09973	0	0
comp10404_c0_seq6	3	0	0	-7.27769	0	0	-7.15376	0	-8.0356	0	7.69733
comp10404_c0_seq8	3	0	0	-6.35712	-6.38113	0	0	0	0	0	0
comp104148_c0_seq1	3	-2.38422	-2.63441	-3.96083	-6.16085	0	0	0	0	0	0
comp104570_c0_seq1	3	0	0	-6.66524	0	0	0	0	-5.62751	0	6.43429
comp1045997_c0_seq	3	-3.58826	-5.10111	-7.60143	-7.62544	0	0	0	0	0	0
comp104736_c0_seq1	3	-6.88622	-6.73897	-6.67905	-6.70306	0	0	0	0	0	0
comp105168_c0_seq1	3	0	-3.37138	-5.75404	-5.38702	0	0	0	0	0	0
comp105189_c0_seq3	3	0	-7.51658	-7.45666	-7.48067	0	0	0	0	0	0
comp105285_c0_seq4	3	0	-6.73897	-6.67905	-6.70306	0	0	0	0	0	0
comp105330_c0_seq1	3	0	0	-3.57152	-5.14108	0	-2.44787	-4.09685	-2.2823	-3.90832	0
comp10552_c0_seq2	3	0	0	-4.77259	0	0	-5.14169	-4.68417	-3.79901	0	0
comp105551_c0_seq2	3	0	0	-6.73299	0	0	0	0	0	0	0
comp10588_c0_seq6	3	-6.64771	-6.50046	-6.44054	-6.46455	0	0	0	0	0	0
comp10622_c0_seq1	3	-6.51183	-6.36457	-6.30466	0	0	0	0	0	0	0
comp10622_c0_seq2	3	-7.29092	-7.14367	-7.08375	-7.10776	0	0	0	0	0	0
comp10660_c1_seq2	3	0	0	-5.09954	-4.73252	0	-3.52129	0	-4.81608	-4.50553	0
comp106633_c0_seq2	3	-6.83019	-6.68293	-6.62302	0	0	0	8.28839	0	8.16023	8.08199
comp106926_c0_seq1	3	0	0	-6.30466	0	0	0	0	-5.78506	-5.8373	0
comp10705_c0_seq1	3	0	0	-7.11455	-7.13856	1.85457	-5.97726	-6.04098	-7.70843	-7.76068	0
comp10705_c0_seq11	3	-6.91344	-6.76619	-6.70627	-6.73028	0	0	0	0	0	0
comp10705_c0_seq19	3	-6.59824	-6.45099	-6.39107	-6.41508	0	0	0	0	0	0
comp10705_c0_seq2	3	0	0	-7.94208	0	2.21181	0	0	-7.30211	0	8.22784
comp10705_c0_seq20	3	-7.83731	-7.69006	-7.63014	-7.65415	0	0	0	0	0	0
comp107405_c0_seq5	3	0	-4.09384	-7.0092	0	0	-5.48788	0	0	0	0
comp107405_c0_seq6	3	-6.92687	0	0	-6.7437	0	0	0	0	0	0
comp10743_c0_seq5	3	-7.09084	0	0	-6.90768	0	0	0	0	0	0
comp107990_c0_seq3	3	-3.43339	-8.54042	0	0	0	0	0	6.07292	0	0
comp10811_c0_seq2	3	0	-2.97204	-8.95349	0	0	-7.75322	0	-5.99316	2.83326	8.80042
comp108495_c0_seq1	3	-3.64275	-3.72021	-4.98739	-6.73585	0	0	0	0	0	0
comp108735_c0_seq2	3	-6.25944	-6.11219	0	0	0	0	0	0	0	0
comp108735_c0_seq2	3	0	0	-7.24093	-7.26494	0	-5.43129	0	0	0	0
comp1090595_c0_seq	3	0	0	-6.51939	0	0	0	0	0	0	0
comp10909_c1_seq11	3	-4.91557	-2.57973	-3.31279	-5.61796	2.30437	0	0	0	-3.06869	0
comp109271_c0_seq4	3	0	0	-6.33985	0	0	-5.51536	0	0	0	0
comp10953_c3_seq2	3	-7.5383	-7.39105	-7.33113	-7.35514	0	0	0	0	0	0
comp10953_c5_seq26	3	0	-6.31013	-6.25021	0	-5.79922	-5.71817	0	0	6.89105	6.8128
comp10953_c5_seq28	3	-6.4939	0	-6.28673	0	7.29139	0	7.39677	-7.08695	0	7.19037
comp10955_c0_seq8	3	-3.44616	-3.32158	0	-5.73519	0	0	0	0	0	-4.24441
comp10956_c1_seq1	3	-6.05462	-5.90737	0	0	0	0	0	0	0	0
comp10956_c1_seq33	3	-6.4199	0	-6.21273	0	0	0	0	0	0	0
comp10956_c1_seq39	3	-7.61492	-5.90743	-7.40775	0	0	0	5.90373	0	0	5.69733
comp10956_c1_seq48	3	0	0	-7.25021	0	0	-7.60762	0	-6.98236	0	7.27335
comp10956_c1_seq5	3	-6.51183	-6.36457	-6.30466	0	0	0	0	0	0	0
comp10956_c1_seq59	3	-7.05462	-6.90737	-6.84745	-6.87146	0	0	0	0	0	0
comp10956_c1_seq6	3	-9.04849	-3.75604	0	-4.68422	0	6.49796	0	0	0	0
comp1096055_c0_seq	3	-5.81583	-5.66858	0	0	0	0	0	0	0	0
comp109667_c0_seq3	3	0	0	-6.53466	0	0	0	0	0	0	6.35183
comp110261_c0_seq1	3	-3.14687	-3.10612	-4.31749	-7.31971	0	0	0	0	0	0
comp110370_c0_seq8	3	-6.43876	-6.31623	-6.23159	0	0	0	0	0	0	0
comp110396_c0_seq4	3	-5.8444	-5.69715	0	0	0	0	0	0	0	0
comp11071_c0_seq1	3	-6.8999	-6.75264	-6.69273	-6.71674	0	0	0	0	0	0
comp11071_c0_seq3	3	0	0	-9.36141	0	0	-10.3938	0	-10.4594	0	11.8901
comp11074_c0_seq1	3	-7.82303	-7.67577	-7.61586	-7.63987	0	0	0	0	0	0
comp11074_c0_seq3	3	-10.1776	-10.0303	-9.97043	-9.99444	0	0	0	0	0	0
comp110859_c0_seq3	3	-6.17198	-6.02472	0	0	0	0	0	0	0	0
comp11103_c0_seq5	3	-7.75694	-7.60969	-7.54977	-7.57378	0	0	0	0	0	0
comp111177_c0_seq2	3	0	-6.43411	-6.3742	-6.39821	0	0	0	0	0	0
comp111249_c0_seq1	3	0	0	-6.99823	0	0	-6.78744	0	-6.92708	0	7.71062
comp11133_c0_seq4	3	-8.3469	-8.19965	-8.13973	0	0	0	0	0	0	0
comp11140_c0_seq36	3	0	0	-9.72565	0	0	-8.54066	0	-7.83143	0	8.22473
comp111419_c0_seq2	3	0	-6.43411	-6.3742	0	-5.89085	-5.8098	0	0	0	0
comp111472_c0_seq2	3	-6.05462	-5.90737	0	0	0	0	0	0	0	0
comp11158_c1_seq1	3	0	0	-6.61779	-7.60923	0	-5.03954	-6.1104	-4.9142	-5.9621	0
comp111621_c0_seq1	3	-2.31864	-2.41841	-4.02187	-6.33838	0	0	-4.08838	0	-3.95041	0
comp11167_c0_seq2	3	-6.25944	-6.11219	0	0	0	0	0	0	0	0
comp11183_c0_seq5	3	-2.20177	-2.44988	-3.66144	0	0	0	0	0	0	0
comp11184_c0_seq8	3	0	0	-7.17426	0	0	-7.17975	0	-7.77257	-3.99677	0
comp11192_c0_seq3	3	-7.39115	-7.24389	0	0	0	0	5.7927	0	5.66454	0
comp112071_c0_seq1	3	-5.87242	-5.72516	0	0	0	0	0	0	0	0
comp112212_c0_seq2	3	-6.77189	0	-6.56472	-6.58873	5.96441	0	0	-5.75997	-5.81221	0
comp11225_c0_seq4	3	0	0	-7.48837	0	0	0	3.39378	0	3.89419	8.65325
comp11262_c0_seq15	3	-6.66383	-6.51658	-6.45666	-6.48067	0	0	0	0	0	0
comp11280_c0_seq2	3	-8.61492	-4.32247	-8.40775	0	0	0	5.98173	0	0	5.77533
comp11280_c0_seq4	3	-7.96639	-4.67394	-7.75922	0	0	0	0	0	0	0
comp11289_c0_seq1	3	-7.45738	-7.31013	-7.25021	-7.27422	0	0	0	0	0	0
comp112895_c0_seq5	3	0	0	-6.3742	-6.39821	0	0	0	0	0	0
comp11291_c0_seq19	3	-3.98716	-2.2725	-4.54039	0	1.68319	0	0	-2.24188	0	0
comp11318_c0_seq12	3	-3.97987	-3.12897	-4.10867	0	0	0	0	0	0	0
comp113320_c0_seq3	3	-9.14639	0	-8.93922	-8.96323	8.62337	0	0	-8.41893	-8.47117	0
comp113425_c0_seq6	3	0	0	-7.0092	0	0	-7.03536	0	-7.2217	0	6.77533
comp113741_c0_seq1	3	-2.5934	-2.39522	-3.95621	-5.06037	0	0	0	0	0	0
comp11377_c0_seq9	3	0	0	-7.0309	0	0	-7.7063	0	-7.23996	0	6.22784
comp114396_c0_seq1	3	0	0	-6.66524	-6.68926	0	0	0	0	0	0
comp11451_c0_seq1	3	0	0	-9.02009	0	0	-7.20529	0	-8.26247	0	0
comp11453_c0_seq1	3	-2.90561	-4.06361	-11.3968	0	0	-8.6578	0	-7.34493	2.38506	9.70399
comp114709_c0_seq2	3	0	-7.50046	0	0	-6.2608	0	0	0	0	0
comp114884_c0_seq3	3	0	-6.09384	0	0	-5.46489	-5.51536	0	0	0	0
comp1149_c0_seq1	3	0	0	-4.75497	-4.87438	0	-4.01243	-4.21126	-4.23075	-4.40662	0
comp115425_c0_seq4	3	-6.4008	-6.25354	0	0	0	0	6.07958	0	5.95142	5.87318
comp115554_c0_seq1	3	0	-2.78442	-4.28179	-6.89052	0	-2.35757	-5.04573	0	-4.13655	0
comp116121_c0_seq3	3	-6.99216	-6.8449	0	0	0	0	0	0	0	0
comp116121_c0_seq4	3	-4.01381	0	-7.09409	-7.1181	0	0	0	0	0	0
comp116142_c0_seq1	3	-6.17684	-4.88234	0	0	0	0	0	0	0	0
comp11633_c0_seq16	3	-7.71887	0	-7.5117	0	6.08571	0	0	-5.88127	0	0
comp11633_c0_seq21	3	0	0	-6.42424	-6.44825	0	0	0	-6.33647	-6.38871	0
comp116647_c0_seq3	3	-7.19435	0	-6.98717	-7.01118	0	0	0	0	0	0
comp116656_c0_seq1	3	-6.52953	-6.38227	-6.32236	0	0	0	0	0	0	0
comp116690_c0_seq1	3	0	0	-6.73299	0	0	-6.12729	2.92361	-6.15589	2.77833	8.90822
comp116714_c0_seq2	3	-8.20194	0	-7.82279	-7.8468	6.04439	0	0	-5.70843	-5.76068	0
comp116963_c0_seq2	3	-6.47576	0	-6.26859	0	7.06226	0	0	-6.85781	-6.91005	0
comp11699_c0_seq4	3	-4.96519	-9.81589	-9.75597	-9.77998	0	0	0	0	0	0
comp11713_c0_seq6	3	0	0	-6.94208	0	0	-5.76472	0	0	0	0
comp1176_c0_seq1	3	-9.67977	0	-4.152	-9.49661	7.59095	0	0	0	-7.43875	0
comp11790_c0_seq13	3	-6.05462	-5.90737	0	0	0	0	0	0	0	0
comp11790_c0_seq67	3	-7.6838	-7.3893	-7.30466	-7.32867	0	0	0	0	0	0
comp11790_c0_seq72	3	0	0	-5.77091	-7.41508	0	0	-5.82844	-5.32447	-7.0346	0
comp11790_c0_seq79	3	-6.85175	-6.53252	-6.4726	-6.49661	0	0	0	0	0	0
comp11790_c0_seq85	3	-3.51992	-8.9286	-8.86869	-8.8927	-5.5964	-5.51536	0	0	0	0
comp11790_c0_seq86	3	-5.95334	-5.80608	0	0	0	0	0	0	0	0
comp11790_c0_seq93	3	-6.30126	-6.15401	0	0	0	0	0	0	0	0
comp118161_c0_seq2	3	-6.3419	-6.19465	0	0	0	0	0	0	0	0
comp11828_c0_seq2	3	-8.18878	-8.04153	-7.98161	-8.00562	0	0	0	0	0	0
comp118792_c0_seq2	3	-3.67914	-4.54902	-6.96523	-9.34637	0	0	-5.87353	0	0	0
comp118792_c0_seq2	3	0	-3.64363	-8.25943	-8.28344	0	-5.85353	-5.91725	0	0	0
comp11883_c0_seq8	3	-2.39329	-2.53039	-4.7923	-5.72891	0	-2.38823	-3.40426	-2.2359	-3.22896	0
comp11906_c1_seq2	3	0	0	-7.79135	-7.81536	0	-7.92186	-7.98559	-7.39468	-7.44692	0
comp11915_c0_seq16	3	0	0	-7.62302	-7.64703	0	-6.12729	-6.19101	-6.0356	-6.08784	0
comp11915_c0_seq8	3	-4.19586	-2.9735	-9.17426	-9.19827	0	0	0	-6.21248	-6.26472	0
comp119703_c0_seq1	3	0	-6.62464	0	0	-5.54091	0	0	0	6.10815	0
comp119948_c0_seq9	3	-5.86752	0	0	-6.51238	0	0	0	0	0	0
comp120200_c0_seq1	3	0	0	-6.25021	0	0	0	0	0	0	0
comp120200_c0_seq2	3	-6.67977	0	0	-6.49661	0	0	0	0	0	0
comp120295_c0_seq3	3	-6.10271	-5.95546	0	0	0	0	0	0	0	0
comp12039_c1_seq6	3	-6.74183	-6.59458	-6.53466	-6.55867	0	0	0	0	0	0
comp12039_c1_seq8	3	-7.47576	-7.3285	-7.26859	-7.2926	0	0	0	0	0	0
comp1204_c0_seq2	3	0	-2.70112	-9.69053	-10.2042	0	-7.55413	-8.14724	-6.96339	-7.53354	0
comp1204_c1_seq1	3	-2.52487	-3.09071	-11.3984	-11.4224	0	-9.0401	-9.10383	-8.31939	-8.37163	0
comp120613_c0_seq1	3	0	0	-7.21273	0	0	-7.45277	0	-6.75997	0	6.96481
comp12176_c1_seq16	3	0	-4.49337	-8.49619	-8.5202	-2.70479	-6.84272	-6.90644	0	0	0
comp12176_c1_seq29	3	-6.00487	-5.85761	0	0	0	0	0	0	0	0
comp12181_c0_seq3	3	-9.43407	-9.28682	-9.2269	-9.25091	0	0	0	0	0	0
comp121926_c0_seq1	3	-2.66215	-3.1171	-3.2478	-4.69437	0	0	0	0	0	0
comp121926_c0_seq2	3	-2.58645	-3.55498	-3.3945	-5.36452	0	0	0	0	0	0
comp122032_c0_seq2	3	0	0	-7.21273	0	0	-7.35729	0	-7.18446	0	6.91972
comp12223_c2_seq10	3	0	-5.77961	0	0	0	0	0	0	7.08677	7.00853
comp12223_c2_seq14	3	0	-6.15401	0	0	-6.49784	-6.41679	0	0	0	0
comp12223_c2_seq19	3	-4.18765	-3.7005	-7.61586	-7.63987	0	0	0	0	0	0
comp12228_c0_seq1	3	0	0	-6.90732	0	0	-6.54232	0	-6.30211	0	7.30876
comp12228_c0_seq11	3	0	0	-6.96481	0	0	0	0	0	0	5.91972
comp12228_c0_seq3	3	0	0	-6.39107	0	0	-6.5289	0	-6.89286	0	8.0139
comp12228_c0_seq6	3	0	0	-8.80086	0	0	-7.08206	0	-7.5995	0	7.87908
comp12228_c0_seq8	3	0	0	-8.10436	0	1.50119	-7.07284	0	-8.45064	0	8.89081
comp12234_c1_seq1	3	0	-8.28682	-8.2269	-8.25091	-5.70137	-5.62033	0	0	0	0
comp122421_c0_seq4	3	-6.4939	-6.34665	-6.28673	0	0	0	0	0	0	0
comp122514_c0_seq1	3	0	0	-6.83517	0	0	-7.14499	0	-6.74725	0	6.91972
comp12256_c0_seq2	3	0	-6.73897	-6.67905	-6.70306	-6.49784	-6.41679	-6.48052	0	0	0
comp122849_c0_seq1	3	-6.14926	-6.002	0	0	0	0	0	0	0	0
comp12308_c0_seq4	3	-9.47804	-9.33079	-9.27087	-9.29488	0	0	0	0	0	0
comp123113_c0_seq1	3	-6.71114	-6.56388	-6.50396	-6.52797	0	0	0	0	0	0
comp123113_c0_seq1	3	-6.43876	-6.29151	-6.23159	0	0	0	0	0	0	0
comp123113_c0_seq1	3	-5.97933	-5.83208	0	0	0	0	0	0	0	0
comp123113_c0_seq2	3	-5.95334	-5.80608	0	0	0	0	0	0	0	0
comp123113_c0_seq3	3	-6.07887	-5.93161	0	0	0	0	0	0	0	0
comp123144_c0_seq1	3	-6.29808	-8.28549	-10.9205	-11.669	-2.01889	-4.61168	-5.43957	-2.60904	-3.41396	0
comp12340_c0_seq3	3	-7.14926	-7.002	-6.94208	-6.9661	0	0	0	0	0	0
comp12340_c0_seq4	3	-6.19435	-6.04709	0	0	0	0	0	0	0	0
comp12362_c0_seq4	3	0	-6.80608	0	-6.77018	0	0	0	0	0	0
comp123624_c0_seq8	3	-6.51183	0	-6.30466	0	0	0	0	0	0	0
comp124_c0_seq12	3	-6.63141	-6.48416	-6.42424	-6.44825	0	0	0	0	0	0
comp124_c0_seq13	3	0	-3.28485	-14.5171	-14.5411	-2.41527	-13.7826	-13.8463	-11.2439	-11.2962	0
comp124_c0_seq18	3	-6.30126	-6.15401	0	0	0	0	0	0	0	0
comp124_c0_seq19	3	-12.1097	-11.9625	-8.86735	-11.9266	0	0	0	0	0	0
comp124_c0_seq22	3	0	0	-13.7191	-13.7431	0	-13.2885	-13.3523	-12.8471	-12.8993	0
comp124103_c0_seq2	3	0	0	-6.83517	0	0	0	0	0	0	5.98683
comp124350_c0_seq1	3	0	0	-4.22352	-5.16463	0	0	0	0	0	0
comp124380_c0_seq1	3	0	-6.48416	0	0	-6.11641	0	0	0	5.7486	0
comp12488_c0_seq4	3	-2.5003	0	-9.49619	-9.5202	2.79037	-7.16248	-7.2262	-9.82945	-9.88169	0
comp125249_c0_seq2	3	-3.75614	-2.27356	-4.00172	-5.60613	0	0	0	0	0	0
comp125287_c0_seq2	3	-6.77189	0	-6.56472	0	0	0	0	0	0	0
comp12551_c0_seq29	3	-7.12617	0	-6.919	-6.94301	0	0	0	0	0	0
comp125697_c0_seq2	3	-7.58137	-3.7584	-7.3742	-7.39821	0	0	0	0	0	0
comp125765_c0_seq3	3	0	0	-7.25021	-7.27422	0	-5.8749	-5.93862	-6.249	-6.30124	0
comp125799_c0_seq5	3	-6.78669	0	-6.57951	0	6.24004	0	0	-6.0356	0	0
comp126728_c0_seq7	3	0	0	-7.90144	-5.59234	0	-5.93718	0	0	0	0
comp126768_c0_seq1	3	0	-3.23644	0	-6.97199	0	0	0	0	0	0
comp12680_c0_seq13	3	-6.00487	-5.85761	0	0	0	0	0	0	0	0
comp12680_c0_seq14	3	0	0	-6.84745	-6.87146	0	-6.98711	-7.05083	-7.21248	-7.26472	0
comp12680_c0_seq17	3	-4.48691	0	-6.69273	-6.71674	0	0	0	0	0	0
comp126903_c0_seq3	3	0	0	-7.35712	0	0	-7.22206	0	-6.21248	0	5.69733
comp12839_c1_seq1	3	-7.80339	0	-8.42424	-8.44825	6.20555	0	0	-6.86959	-6.92183	0
comp12846_c0_seq2	3	-2.98616	-8.79621	-8.7363	-8.76031	-5.99777	-5.91672	-5.98044	0	0	0
comp128471_c0_seq2	3	-7.12617	0	-6.919	-6.94301	8.24526	0	0	-8.04082	-8.09306	0
comp12867_c0_seq2	3	0	0	-9.34418	-9.36819	0	-8.35349	-8.41721	-8.08695	-8.13919	0
comp128919_c0_seq1	3	0	0	-7.97603	-6.4039	0	-6.01626	0	0	0	0
comp129090_c0_seq1	3	0	0	-3.91667	-4.84605	0	0	0	0	0	0
comp129090_c0_seq3	3	0	0	-6.39107	0	0	0	0	0	0	0
comp129199_c0_seq2	3	0	0	-6.50396	0	0	0	0	0	0	0
comp129426_c0_seq2	3	-6.10271	-5.95546	0	0	0	0	0	0	0	0
comp129447_c0_seq2	3	-5.97933	-5.83208	0	0	0	0	0	0	0	0
comp12948_c0_seq4	3	0	0	-7.07333	-7.09734	0	-8.65472	-8.71844	-9.2032	-9.25544	0
comp129999_c0_seq2	3	-2.6127	-2.69259	-5.9126	0	0	0	0	0	0	0
comp130184_c0_seq1	3	-4.08292	-3.73595	-3.75104	0	0	0	0	0	0	0
comp13034_c1_seq10	3	0	-3.96505	-8.92481	-8.94882	-2.35791	-7.45277	-7.5165	0	0	0
comp13034_c1_seq4	3	0	0	-7.04162	0	0	-5.76472	0	-6.61357	0	7.05096
comp1306_c0_seq3	3	-6.66383	-6.51658	-6.45666	-6.48067	0	0	0	0	0	0
comp1306_c1_seq1	3	0	0	-11.708	-11.732	1.39068	-10.3459	-10.4096	-11.6131	-11.6654	0
comp13080_c1_seq3	3	0	0	-6.90732	0	0	0	0	0	0	6.3687
comp13080_c1_seq4	3	0	0	-6.4726	0	0	-6.09122	0	-5.83397	0	7.0299
comp13106_c0_seq1	3	0	-6.72516	-6.66524	-6.68926	-6.48319	-6.40215	-6.46587	0	0	0
comp13106_c0_seq3	3	-4.58342	-7.43411	-7.3742	-7.39821	0	0	0	0	0	0
comp13106_c0_seq4	3	-4.01621	-11.0457	-10.9858	-11.0098	-7.21721	-7.13617	-7.19989	0	0	0
comp13130_c0_seq1	3	-2.93537	-2.43786	-2.99835	0	0	0	0	0	0	0
comp131363_c0_seq3	3	-7.72657	0	-7.51939	-7.5434	0	0	0	0	0	0
comp131363_c0_seq4	3	-7.39115	0	-7.18397	-7.20798	0	0	0	0	0	0
comp131374_c0_seq1	3	0	-6.89509	0	-6.85918	0	0	0	0	0	0
comp13193_c0_seq1	3	0	0	-6.74617	-6.77018	0	-7.35729	-7.42101	-7.97692	-8.02917	0
comp132023_c0_seq1	3	0	-2.20001	-5.4021	-9.5794	0	-3.42287	-7.6796	-3.17608	-7.40984	0
comp132305_c0_seq1	3	-7.63141	0	-7.42424	0	7.95807	0	8.19323	-7.75362	0	7.98683
comp132431_c0_seq3	3	-5.87242	-5.72516	0	0	0	0	0	0	0	0
comp13274_c0_seq2	3	-5.81644	-7.81914	-7.75922	0	0	0	0	0	0	0
comp132790_c1_seq1	3	-7.48486	-7.33761	-7.27769	-7.3017	0	0	0	0	0	0
comp132790_c1_seq2	3	-2.85853	-3.18695	-3.20318	-5.58907	0	0	0	0	0	0
comp133001_c0_seq5	3	-5.8999	-5.75264	0	0	0	0	0	0	0	0
comp13309_c0_seq5	3	0	0	-6.60866	-6.63267	0	0	0	0	0	0
comp13330_c0_seq37	3	0	0	-8.11962	-8.14363	0	-7.97231	-8.03604	-7.14624	-7.19848	0
comp13349_c1_seq2	3	-4.22603	-2.98275	-3.62324	0	0	0	0	0	0	0
comp133619_c0_seq2	3	0	0	-6.83517	-6.85918	0	0	0	-5.90435	-5.9566	0
comp13384_c0_seq17	3	-7.59824	-7.45099	-7.39107	-7.41508	0	0	0	0	0	0
comp133887_c0_seq2	3	0	-6.11219	0	0	-6.11641	0	0	0	8.13443	0
comp13393_c0_seq3	3	-7.38143	-7.23418	-7.17426	0	0	0	0	0	0	0
comp134544_c0_seq5	3	-4.17684	0	-6.7977	-6.82171	0	0	0	0	0	0
comp13460_c0_seq1	3	0	0	-9.1018	0	0	-9.1603	0	-8.6853	0	10.865
comp13464_c0_seq6	3	0	0	-8.79453	-8.81854	0	-6.68225	-6.74598	-7.52699	-7.57923	0
comp1351_c0_seq10	3	0	0	-7.79135	0	0	-9.01866	0	-9.04861	0	10.5075
comp135843_c0_seq1	3	0	-2.6637	-3.75888	-5.8069	0	0	0	0	0	0
comp136126_c0_seq3	3	0	0	-7.57951	-7.60353	0	-6.2137	-6.27742	-5.57093	-5.62317	0
comp136361_c0_seq5	3	-6.83019	-6.68293	-6.62302	0	0	0	0	0	0	0
comp136499_c0_seq1	3	0	-6.65408	-6.59416	0	-6.2608	-6.17975	0	0	6.70718	6.62894
comp13666_c3_seq31	3	-5.8999	-5.75264	0	0	0	0	0	0	0	0
comp136875_c0_seq1	3	0	-5.29737	0	-8.23674	0	0	-5.85116	0	0	0
comp137506_c0_seq3	3	-6.30126	-6.15401	0	0	0	0	0	0	0	0
comp13766_c0_seq1	3	0	0	-8.13473	-8.15874	2.11581	-5.85353	-5.91725	-7.84594	-7.89818	0
comp13808_c0_seq2	3	-2.55141	-3.22374	-9.92046	-3.78354	0	-7.53563	0	-6.70843	0	6.09219
comp13808_c1_seq14	3	-6.51183	-6.36457	-6.30466	0	0	0	0	0	0	0
comp13808_c1_seq28	3	0	-6.23418	0	0	0	0	0	0	7.26861	7.19037
comp13808_c1_seq5	3	0	0	-6.23159	0	0	0	0	-6.99316	0	5.58629
comp13854_c0_seq10	3	-4.80339	0	-7.59416	-7.61817	0	0	0	0	0	0
comp13854_c0_seq9	3	-7.25944	-7.13691	-7.05227	-7.07628	0	0	0	0	0	0
comp138756_c0_seq1	3	-2.98862	-3.3047	-4.08017	0	0	0	0	0	0	0
comp138841_c0_seq1	3	0	-9.01341	-8.95349	-8.9775	-7.83427	-7.75322	-7.81694	0	0	0
comp13892_c0_seq1	3	0	0	-7.44862	0	0	-7.25504	0	-7.13653	0	0
comp139432_c0_seq2	3	-6.78669	0	-6.57951	-6.60353	7.76814	0	0	-7.5637	-7.61594	0
comp139706_c0_seq2	3	0	0	-6.33985	0	0	-7.16248	-4.75543	-6.05636	0	0
comp13971_c0_seq21	3	0	0	-7.5117	-7.53571	0	-7.24687	-7.31059	0	0	0
comp13971_c0_seq24	3	0	0	-6.88367	-6.90768	0	0	0	0	0	0
comp139711_c0_seq2	3	0	0	-7.12468	-7.14869	0	0	0	0	0	0
comp13983_c0_seq14	3	-2.8649	-3.48293	-5.71359	-9.09473	0	0	-6.43612	0	-5.65174	0
comp13983_c0_seq15	3	0	0	-6.74617	-6.77018	0	0	0	0	0	0
comp13983_c0_seq17	3	0	-4.47571	-7.39107	-7.4039	0	0	0	0	0	0
comp13983_c0_seq19	3	-3.43142	0	0	-7.52453	0	0	0	0	0	0
comp13983_c0_seq2	3	-3.3096	-3.19567	-5.13473	-8.35267	0	0	0	0	0	0
comp13983_c0_seq20	3	0	-6.99051	-6.93059	-6.9546	0	0	0	0	0	0
comp13983_c0_seq24	3	-4.88001	-5.90743	-6.82279	-6.8468	0	0	0	0	0	0
comp13983_c0_seq3	3	-2.31547	-3.60593	-5.04458	-6.96707	0	-2.71833	-4.72024	0	0	0
comp13983_c0_seq6	3	0	-7.48416	-7.42424	-7.44825	0	0	0	0	0	0
comp13983_c0_seq7	3	-3.73627	-8.73897	-7.64386	-8.70306	0	0	0	0	0	0
comp139961_c0_seq2	3	-3.39924	-2.97545	-3.66296	0	0	0	0	0	0	0
comp140239_c0_seq1	3	0	0	-7.24093	-7.26494	0	-6.24687	-6.31059	-5.85781	-5.91005	0
comp140779_c0_seq1	3	0	0	-5.58066	-7.04372	0	-4.08267	-5.62515	-3.64857	-5.16809	0
comp14171_c0_seq1	3	0	0	-8.18397	0	0	-9.97107	0	-9.76155	0	11.2491
comp14196_c0_seq1	3	0	0	-8.97043	0	0	-9.36487	0	-9.70843	0	9.59169
comp14196_c0_seq3	3	0	-7.49233	-7.43241	-7.45642	-6.07794	-5.99689	-6.06061	0	0	0
comp14197_c0_seq2	3	0	0	-7.18397	0	0	-5.64542	0	-7.097	0	8.48547
comp14222_c1_seq14	3	0	-7.12276	-7.06284	-7.08685	0	0	0	0	0	0
comp14222_c1_seq25	3	0	0	-6.63723	0	0	0	4.0547	0	3.04993	8.34332
comp14222_c1_seq29	3	-7.8086	-7.66135	-7.60143	-7.62544	0	0	0	0	0	0
comp14222_c1_seq34	3	-8.60661	-8.45935	-8.39943	-8.42344	0	0	0	0	0	0
comp14222_c1_seq39	3	-6.17198	-6.02472	0	0	0	0	0	0	0	0
comp14222_c1_seq41	3	-8.8999	-8.75264	-8.69273	-8.71674	0	0	0	0	0	0
comp14222_c1_seq7	3	0	-7.34665	-7.28673	-7.31074	-6.51234	-6.43129	-6.49502	0	0	0
comp14222_c1_seq9	3	-2.29437	-2.67326	-9.4466	0	0	-7.31882	3.18941	-6.78506	3.6065	10.3656
comp14234_c1_seq1	3	0	0	-6.77216	-6.79617	0	-6.29523	-6.35895	0	0	0
comp142917_c0_seq3	3	0	0	-8.06809	0	0	-6.05422	0	-5.94944	0	0
comp143169_c0_seq1	3	0	-6.25354	0	0	-5.56892	-5.48788	0	0	7.70016	7.62192
comp14333_c0_seq2	3	0	0	-6.32236	0	0	0	0	0	0	0
comp14410_c0_seq14	3	0	0	-6.63723	0	0	-6.05422	0	-5.80972	0	6.00853
comp144284_c0_seq1	3	-7.30126	0	-7.09409	0	0	0	0	0	0	0
comp14436_c0_seq1	3	0	0	-6.56472	0	0	-6.84272	0	-6.79744	0	9.04835
comp14441_c1_seq12	3	0	0	-6.42424	-6.44825	0	0	0	-5.70843	-5.76068	0
comp1446_c0_seq1	3	0	0	-8.80017	-12.8594	0	-7.20469	-11.481	-7.49077	-11.6159	0
comp14463_c1_seq14	3	0	0	-6.62302	0	0	-6.43129	0	-6.46623	0	6.13226
comp14482_c2_seq1	3	0	0	-4.336	-5.6386	0	-2.45175	-3.83377	-2.19295	-3.55201	0
comp14482_c2_seq3	3	-9.25413	-9.10687	-9.04695	-9.07096	0	0	0	0	0	0
comp145198_c0_seq1	3	0	0	-6.35712	-6.38113	0	0	0	0	0	0
comp145319_c0_seq2	3	0	-6.73897	-6.67905	-6.70306	-7.06815	-6.98711	-7.05083	0	0	0
comp14540_c1_seq1	3	0	0	-8.66525	0	0	-8.89335	0	-8.92425	0	9.06138
comp14546_c0_seq3	3	-6.66588	0	0	-8.31074	4.58496	0	0	0	-6.30124	0
comp145835_c0_seq2	3	0	0	-7.26859	-6.28141	0	0	0	0	0	0
comp145918_c0_seq3	3	0	-6.31623	0	0	-5.49185	0	0	0	0	0
comp145990_c0_seq1	3	0	0	-6.32236	0	0	-5.67008	-5.7338	0	0	0
comp14608_c1_seq13	3	-7.61492	-7.46767	0	0	0	0	0	0	0	0
comp14608_c1_seq34	3	-6.59824	-6.45099	-6.39107	0	0	0	0	0	0	0
comp146678_c0_seq1	3	-7.14926	-7.002	-6.94208	-6.9661	0	0	0	0	0	0
comp14690_c0_seq2	3	0	0	-7.73299	0	0	-7.75322	2.68835	-7.99316	2.33173	10.2989
comp14725_c0_seq13	3	-5.86147	-2.66749	-4.75525	-10.2068	3.16251	0	0	0	-7.57923	0
comp14729_c3_seq14	3	-6.8444	-6.69715	-6.63723	-6.66124	0	0	0	0	0	0
comp14730_c0_seq3	3	-5.53378	-3.73677	-7.73959	-7.7636	0	0	0	0	0	0
comp14730_c0_seq4	3	-4.19258	-3.31311	-8.81343	0	0	0	0	0	0	6.69733
comp147433_c0_seq1	3	-2.78027	-2.67985	-3.91109	0	0	0	0	0	0	0
comp14829_c0_seq33	3	-8.66383	-7.5413	-8.45666	-8.48067	0	0	0	0	0	0
comp14863_c0_seq2	3	0	0	-9.81029	0	0	-9.96735	0	-9.90292	0	9.79106
comp14870_c0_seq1	3	0	0	-8.04695	0	1.48403	-6.99689	0	-8.35753	-4.30162	0
comp14876_c1_seq6	3	0	0	-6.53466	0	0	-6.09122	0	-6.40281	0	0
comp14876_c1_seq9	3	0	0	-8.22219	0	0	-6.16248	0	-6.23086	0	0
comp14947_c0_seq5	3	-6.4199	-6.27265	-6.21273	0	0	0	0	0	0	0
comp14947_c0_seq6	3	-6.23807	-6.09081	0	0	0	0	0	0	0	0
comp14962_c0_seq2	3	0	0	-8.57214	0	0	-7.51536	0	-6.82189	0	8.41004
comp15_c1_seq1	3	-8.87934	-8.73208	-8.67216	-8.69618	0	0	0	0	0	0
comp15034_c0_seq10	3	0	0	-7.12468	0	0	-6.47394	0	-5.85781	0	0
comp15084_c2_seq1	3	0	-7.37345	0	0	-6.6629	0	0	0	6.04305	0
comp15092_c2_seq2	3	0	0	-9.10946	0	0	-8.79025	0	-8.47011	0	9.7514
comp15092_c2_seq5	3	0	0	-4.10117	-4.59398	0	-2.43184	0	-2.47306	0	0
comp15109_c0_seq2	3	0	0	-8.25943	-8.28344	1.27467	-7.7358	-7.79953	-8.88708	-8.93932	0
comp151168_c0_seq1	3	0	0	-6.51939	-6.5434	0	-6.23038	-6.2941	-5.78506	-5.8373	0
comp151256_c0_seq1	3	0	0	-4.70044	-6.07039	0	0	0	0	0	0
comp15138_c1_seq5	3	0	-7.94359	0	0	0	0	0	0	6.69311	0
comp152112_c0_seq5	3	0	0	-8.82899	0	0	-6.8098	0	-7.02511	0	0
comp15232_c1_seq4	3	-3.24119	-3.02069	-8.18397	0	0	0	0	0	0	6.4816
comp15232_c1_seq5	3	-6.02996	-5.8827	0	0	0	0	0	0	0	0
comp154_c0_seq1	3	0	0	-6.98489	0	0	-7.93474	0	-7.06463	0	5.97234
comp15406_c0_seq16	3	0	0	-4.17754	-4.84705	0	0	0	0	0	0
comp15406_c0_seq5	3	0	0	-4.77296	-5.42364	0	-3.1212	-3.85131	-3.28776	-3.99491	0
comp15406_c0_seq55	3	0	0	-7.93635	-7.96036	0	-6.8098	-6.87353	-6.77257	-6.82481	0
comp15406_c0_seq8	3	-2.2746	0	-3.62138	-6.61426	0	0	-4.4083	0	-4.89409	0
comp154256_c0_seq4	3	0	-5.77961	0	0	-6.32791	0	0	0	0	0
comp15427_c5_seq69	3	-7.07887	-6.93161	-6.8717	-6.89571	0	0	0	0	0	0
comp154362_c0_seq2	3	0	0	-7.29572	0	0	-5.48788	0	0	0	0
comp15490_c0_seq19	3	0	0	-3.86217	0	0	-3.91061	0	-3.33859	0	3.77315
comp15490_c0_seq30	3	0	0	-5.55166	0	0	-5.10625	0	-4.36194	0	0
comp15520_c0_seq14	3	0	0	-8.29572	-8.31973	0	-6.99689	-7.06061	-6.88127	-6.93351	0
comp15520_c0_seq15	3	0	0	-9.24789	-9.2719	0	-8.4948	-8.55852	-7.37002	-7.42226	0
comp155231_c0_seq1	3	-3.1413	-3.37473	-3.82317	0	0	0	0	0	0	0
comp15526_c0_seq17	3	0	-6.31623	-6.23159	0	0	0	0	0	0	0
comp15526_c0_seq4	3	0	0	-6.89554	0	-2.20474	-7.8098	0	0	0	7.48933
comp15655_c0_seq1	3	0	-8.33761	-8.27769	-8.3017	-6.84576	-6.76472	-6.82844	0	0	0
comp15656_c1_seq20	3	-6.47576	-6.3285	-6.26859	0	0	0	0	0	0	0
comp15668_c0_seq2	3	0	0	-6.54977	-6.57378	0	-7.98219	-8.04592	-6.52699	-6.57923	0
comp15674_c3_seq2	3	0	0	-8.67561	-8.68844	0	-8.21789	-8.13277	-8.69856	-8.73012	0
comp15674_c3_seq6	3	0	0	-7.11455	-7.13856	2.32716	-5.5688	0	-7.77257	-7.82481	0
comp156793_c0_seq3	3	0	0	-6.26859	0	0	0	0	0	0	0
comp15683_c0_seq3	3	-7.16066	0	-6.95349	-6.9775	7.35069	0	0	-7.14624	-7.19848	0
comp15683_c0_seq4	3	-8.01747	0	-7.81029	-7.83431	6.28126	0	0	-6.07682	-6.12906	0
comp15724_c0_seq1	3	0	0	-7.32236	-7.34637	0	-5.5688	0	0	0	0
comp15724_c0_seq2	3	0	0	-7.85355	-7.87756	0	-6.40215	-6.46587	0	0	0
comp15724_c0_seq3	3	0	0	-7.66524	0	0	-7.58185	0	-8.01454	0	6.68391
comp15742_c0_seq1	3	-2.33115	0	-3.81824	-5.50672	0	0	0	0	0	0
comp15759_c0_seq3	3	-7.93353	-7.78627	-7.72636	-7.75037	0	0	0	0	0	0
comp15768_c0_seq2	3	0	0	-6.73299	-6.757	0	-6.71817	-6.7819	-6.99316	-7.04541	0
comp15796_c1_seq6	3	0	0	-8.06284	0	0	-5.74163	0	0	0	0
comp15801_c1_seq1	3	0	-8.11748	-8.05756	-8.08157	-8.04839	-7.96735	-8.03107	0	0	0
comp15801_c2_seq5	3	-7.89308	0	-7.6859	-7.70991	6.85944	0	0	-6.655	-6.70724	0
comp15809_c0_seq4	3	0	-6.15401	0	0	0	0	0	0	7.53638	7.45814
comp1582_c0_seq1	3	3.16866	3.05452	-6.48837	0	0	-9.82361	0	-9.55461	0	9.94806
comp1582_c0_seq11	3	-6.21637	-6.06912	0	0	0	0	0	0	0	0
comp1582_c0_seq8	3	0	0	-9.78019	0	0	-9.54232	0	-9.48741	0	9.59349
comp15836_c0_seq2	3	0	-6.25354	0	0	-5.72646	0	0	0	0	0
comp15874_c0_seq1	3	-7.41038	-7.26313	-7.20321	-7.22722	0	0	0	0	0	0
comp15874_c0_seq2	3	-7.89308	-7.74582	-7.6859	-7.70991	0	0	0	0	0	0
comp15894_c1_seq4	3	0	0	-7.63723	-7.66124	0	-5.99689	-6.06061	0	0	0
comp15905_c0_seq1	3	-2.75489	-2.46695	-3.00296	-4.02018	0	0	0	0	0	0
comp1597_c1_seq115	3	-6.51183	-6.36457	-6.30466	0	0	0	0	0	0	0
comp15989_c0_seq4	3	0	0	-7.38266	-7.40667	0	-5.43129	0	0	0	0
comp160018_c0_seq1	3	-3.60352	-3.96505	-6.88961	-8.93763	0	0	0	0	0	0
comp16027_c1_seq2	3	0	0	-10.2456	-10.2696	0	-9.64075	-9.70447	-9.90435	-9.9566	0
comp16065_c0_seq5	3	0	0	-7.26859	-7.2926	0	0	0	0	0	0
comp16065_c0_seq9	3	0	0	-9.65131	-9.67532	0	-8.21789	-8.28161	-8.23996	-8.2922	0
comp16110_c0_seq3	3	-3.13505	-4.26504	-7.39314	-6.11923	0	-4.2473	0	0	0	0
comp16113_c2_seq1	3	-2.76318	-3.62192	-10.3953	0	0	-7.79866	0	-6.78506	0	8.20453
comp16152_c6_seq56	3	-6.45738	0	-6.25021	0	6.01416	0	0	-5.80972	-5.86196	0
comp16160_c0_seq2	3	0	0	-6.78498	0	0	-6.59479	0	-7.13653	0	9.00583
comp16168_c0_seq5	3	0	-8.28682	-4.38435	-8.25091	-7.50511	-3.40414	-7.48778	0	0	0
comp16168_c0_seq6	3	-6.65684	-7.33761	-7.27769	-7.3017	0	0	0	0	0	0
comp16168_c0_seq7	3	-6.19435	-6.04709	0	0	0	0	0	0	0	0
comp16168_c0_seq9	3	-6.45248	-7.71821	-7.65829	-7.6823	0	0	0	0	0	0
comp16191_c0_seq6	3	0	0	-7.40696	-7.13306	0	-6.47574	-6.28126	-6.56771	-6.35026	0
comp162007_c0_seq2	3	0	-6.29151	0	0	-6.51234	0	0	0	0	0
comp162173_c0_seq3	3	-3.20194	-8.05263	-5.37255	-8.01672	0	0	0	0	0	0
comp162474_c0_seq1	3	-6.6838	-5.3893	0	0	0	0	0	0	0	0
comp16276_c0_seq1	3	-5.37664	-8.9643	-8.90438	0	0	0	4.03465	0	7.66454	7.58629
comp16276_c0_seq2	3	0	-8.51658	-8.45666	0	-6.63667	-6.55562	0	0	8.65368	8.57543
comp16276_c0_seq3	3	0	-4.25456	-7.33985	0	0	-5.51536	0	0	0	0
comp16313_c0_seq2	3	0	0	-8.22219	0	0	-8.62033	0	-8.3824	0	8.82202
comp16313_c0_seq4	3	0	0	-8.41189	0	0	-7.60122	0	-7.06663	0	6.20922
comp1632_c0_seq2	3	0	0	-7.98754	0	0	-6.263	0	-6.09011	0	8.75474
comp16429_c1_seq3	3	-2.51558	-9.75094	-9.69102	0	-7.42307	-7.34203	0	0	9.06781	8.98956
comp164371_c0_seq1	3	-3.06984	-3.39268	-8.07503	-5.12305	0	-4.99441	0	-4.65634	0	0
comp16474_c0_seq2	3	-8.24879	-8.10154	-8.04162	-8.06563	0	0	0	0	0	0
comp1650_c0_seq3	3	0	-7.15401	-7.09409	0	-7.2608	-7.17975	0	0	7.53638	7.45814
comp165423_c0_seq2	3	0	0	-4.54432	-6.91427	0	0	0	0	0	0
comp16550_c0_seq1	3	0	0	-8.07855	-8.10256	0	-7.77043	-7.83415	-7.01454	-7.06678	0
comp16599_c0_seq2	3	-6.43876	0	-6.23159	0	0	0	6.50639	0	0	6.29999
comp166185_c0_seq1	3	0	0	-6.56768	-6.76771	0	-4.48176	-4.76121	-4.41486	-4.67135	0
comp16666_c0_seq1	3	-8.79769	-8.65043	-8.59051	-8.61453	0	0	0	0	0	0
comp16713_c0_seq1	3	0	0	-5.50553	-7.65308	0	-3.66375	-5.89073	-3.50568	-5.7097	0
comp16748_c1_seq1	3	-6.63141	-6.48416	0	0	0	0	0	0	0	0
comp16750_c0_seq1	3	0	0	-7.5117	-7.53571	0	-9.20529	-9.26901	-9.4408	-9.49305	0
comp16753_c0_seq11	3	-8.80133	-8.65408	-5.75161	0	0	0	0	0	0	0
comp16753_c0_seq41	3	-7.58137	-7.43411	-7.3742	0	0	0	0	0	0	0
comp16753_c0_seq42	3	-7.10271	-6.95546	-6.89554	-6.91955	0	0	0	0	0	0
comp16754_c0_seq5	3	0	0	-7.31353	-7.33754	0	-5.51536	0	0	0	0
comp16754_c0_seq8	3	-2.71319	-2.94276	-9.77698	-9.80099	0	-7.23038	-7.2941	-6.84594	-6.89818	0
comp16772_c0_seq3	3	0	0	-9.639	-9.66301	0	-8.35349	-8.41721	-8.82189	-8.87414	0
comp16778_c0_seq1	3	-5.8444	-5.69715	0	0	0	0	0	0	0	0
comp16844_c0_seq2	3	0	0	-7.08375	0	0	-8.19683	0	-8.097	0	8.33904
comp16859_c0_seq24	3	-6.4939	-6.34665	-6.28673	0	0	0	0	0	0	0
comp16859_c0_seq27	3	-6.94016	-6.79291	-6.73299	-6.757	0	0	0	0	0	0
comp16953_c0_seq7	3	0	-8.33306	-5.23795	0	-6.34422	0	0	0	8.78887	5.65306
comp16982_c0_seq3	3	0	0	-8.97043	0	0	-7.81534	0	-8.0356	0	7.27335
comp16982_c0_seq7	3	0	0	-6.85962	-6.88363	0	-6.47394	-6.53766	0	0	0
comp170456_c0_seq2	3	0	0	-7.65829	0	0	-8.29126	0	-7.85189	0	6.71062
comp17055_c0_seq2	3	-6.52953	-6.38227	-6.32236	0	0	0	0	0	0	0
comp170832_c0_seq1	3	0	-6.63943	0	-6.60353	0	0	0	0	0	0
comp17092_c0_seq2	3	-9.65781	-4.36535	-9.41544	0	0	0	7.29859	0	0	7.03462
comp17092_c0_seq4	3	-9.5383	-7.09384	-9.29593	0	0	0	7.27812	0	4.84872	7.01416
comp17103_c0_seq4	3	-6.25944	-6.11219	0	0	0	0	0	0	0	0
comp171320_c0_seq1	3	-3.03758	-3.55043	-4.65299	-5.96404	0	0	0	0	0	0
comp17177_c0_seq6	3	0	-6.46767	-6.40775	-6.43176	-5.72646	-5.64542	0	0	0	0
comp172203_c0_seq1	3	-4.95023	-5.14115	-5.34324	-4.48437	0	0	0	0	0	0
comp172662_c0_seq5	3	-6.05462	-5.90737	0	0	0	0	0	0	0	0
comp17271_c0_seq16	3	0	0	-6.74617	0	0	0	0	0	0	0
comp17271_c0_seq46	3	0	0	-7.28673	0	0	-6.12729	0	-6.13653	0	6.96481
comp172804_c0_seq1	3	0	-2.45206	-9.6248	-5.83027	0	-7.96735	-4.07487	-7.18446	0	0
comp173420_c0_seq2	3	0	0	-6.26859	0	0	-5.8098	0	0	0	6.07172
comp17354_c0_seq18	3	0	0	-6.62302	-6.64703	0	-6.14499	-6.20871	0	0	0
comp17358_c0_seq89	3	-6.2805	-6.13325	0	0	0	0	0	0	0	0
comp17358_c0_seq99	3	-4.28255	-3.98805	-7.45317	0	0	0	0	0	0	6.8961
comp173657_c0_seq2	3	0	0	-6.33985	0	0	0	0	-5.78506	0	0
comp17392_c0_seq25	3	0	0	-6.7977	-6.82171	0	-6.311	-6.37472	-6.21248	-6.26472	0
comp174082_c0_seq2	3	-7.93353	-7.78627	-6.69116	0	0	0	0	0	0	0
comp17409_c0_seq1	3	0	-6.31013	-6.25021	0	0	0	0	0	6.43007	6.35183
comp17412_c0_seq3	3	-5.97933	-5.83208	0	0	0	0	0	0	0	0
comp17415_c0_seq2	3	2.65436	3.00675	-6.70627	0	0	-9.52722	0	-9.72474	0	9.14945
comp17437_c0_seq1	3	-3.69666	-3.72237	-4.28232	-5.32352	0	0	0	0	0	0
comp174474_c0_seq1	3	-3.50689	-3.82906	-7.61611	-6.3422	0	0	0	0	0	0
comp17459_c0_seq1	3	-7.87934	0	-7.67216	0	6.62337	0	8.20412	-6.41893	0	7.99772
comp17467_c1_seq38	3	0	0	-7.7625	0	0	-5.91472	0	-6.32988	0	0
comp17467_c1_seq46	3	-4.94968	-2.83888	-9.09409	-9.1181	0	0	0	-6.26692	-6.31917	0
comp17467_c1_seq48	3	-9.41753	-9.27028	-9.21036	-9.23437	0	0	0	0	0	0
comp17467_c1_seq49	3	-8.51183	-8.36457	-8.30466	-8.32867	0	0	0	0	0	0
comp174812_c0_seq1	3	0	-2.39974	-3.99319	-5.29756	0	0	-3.71727	0	0	0
comp17488_c0_seq1	3	0	0	-11.0167	-11.0407	0	-9.22831	-9.29203	-9.5835	-9.63574	0
comp17488_c0_seq5	3	-3.379	0	-8.93059	-8.9546	0	-5.71817	-5.7819	-7.33647	-7.38871	0
comp175569_c0_seq1	3	-3.04257	-3.00638	-4.97401	-8.61817	0	0	-5.7819	0	-5.65174	0
comp17575_c0_seq1	3	-6.3618	-6.21455	0	0	0	0	0	0	0	0
comp1759_c2_seq48	3	0	-6.8449	-6.78498	-6.809	0	0	0	0	0	0
comp17639_c0_seq21	3	-7.17198	-7.02472	-6.96481	-6.98882	0	0	0	0	0	0
comp17639_c0_seq31	3	0	-6.09081	0	0	-6.36034	0	0	0	6.21051	0
comp176604_c0_seq1	3	0	0	-3.81037	-4.97387	0	0	0	0	0	0
comp17677_c0_seq3	3	0	0	-6.53466	0	0	-8.11387	0	-7.61357	0	5.87318
comp177608_c0_seq3	3	0	0	-7.07333	0	0	-6.89596	-4.81084	-6.98236	-5.01392	0
comp177728_c0_seq1	3	0	0	-3.45093	-5.84687	0	0	-4.22017	0	0	0
comp177918_c0_seq1	3	0	-6.17447	0	0	-6.32791	0	0	0	6.51254	0
comp17793_c0_seq16	3	-3.08336	0	-4.85122	-8.61087	0	0	-5.7338	-3.33362	-7.15923	0
comp17793_c0_seq32	3	0	0	-9.08634	-5.63973	0	-7.8589	-4.31435	-7.75362	-4.32575	0
comp17793_c0_seq34	3	0	-7.09081	-7.0309	0	-6.2608	-6.17975	0	0	6.14997	6.07172
comp17793_c0_seq6	3	-7.16066	0	0	-6.9775	0	0	0	0	0	0
comp1782_c0_seq1	3	-7.75335	-7.45884	-7.75404	-8.38702	0	0	0	0	0	0
comp1782_c1_seq3	3	-9.54048	-9.39323	-9.33331	-9.35732	0	0	0	0	0	0
comp17863_c0_seq2	3	-5.97933	-5.83208	0	0	0	0	0	0	0	0
comp1787_c0_seq5	3	-9.66183	-9.51457	-9.45465	-9.47866	0	0	0	0	0	0
comp17910_c0_seq2	3	0	0	-6.30466	0	0	-6.88547	-6.94919	-7.67527	-7.72751	0
comp17918_c1_seq4	3	-7.8086	-7.66135	-7.60143	-7.62544	0	0	0	0	0	0
comp179542_c0_seq2	3	0	0	-4.76149	-4.32408	0	-2.76391	0	0	0	0
comp179569_c0_seq2	3	-5.64773	0	-6.26859	0	0	0	0	0	0	0
comp18032_c1_seq11	3	-3.31754	0	-6.53546	0	3.1792	0	0	-6.40259	0	5.10211
comp180408_c0_seq6	3	0	0	-6.59416	0	0	-6.48788	0	-5.83397	0	0
comp180408_c0_seq8	3	0	0	-6.70627	0	0	-7.31882	0	-6.07682	0	7.00853
comp18049_c0_seq16	3	0	0	-6.51939	-6.5434	0	-5.51536	0	0	0	0
comp18049_c0_seq9	3	0	0	-6.51939	-6.5434	0	0	0	0	0	0
comp180799_c0_seq2	3	0	0	-6.45317	-7.51238	0	0	0	0	-6.00169	0
comp181360_c0_seq1	3	-5.80236	-5.60096	-7.06609	-6.7356	0	0	0	0	0	0
comp181428_c0_seq3	3	-5.87242	-5.72516	0	0	0	0	0	0	0	0
comp181428_c0_seq4	3	0	0	-6.28673	0	0	-6.62033	0	0	0	0
comp1816_c3_seq1	3	-6.78669	-6.63943	-6.57951	-6.60353	0	0	0	0	0	0
comp1816_c6_seq4	3	0	0	-6.53466	0	-2.5276	-8.53227	0	-5.88127	3.61855	9.47382
comp1816_c6_seq8	3	-2.41357	-2.46772	-9.50202	0	0	-7.25504	0	-7.04602	0	7.94244
comp1816_c7_seq1	3	-9.55352	0	-9.34635	-9.37036	7.95807	0	0	-7.75362	-7.80586	0
comp1816_c7_seq15	3	0	0	-6.63723	-6.66124	0	-7.14499	-7.20871	-6.75997	-6.81221	0
comp1816_c7_seq4	3	-4.99101	0	-8.78179	0	4.65153	0	5.67465	-8.4855	0	9.48933
comp1816_c7_seq9	3	-8.87934	-2.77953	-8.67216	-8.69618	6.1088	0	0	-5.90435	-5.9566	0
comp1816_c9_seq124	3	0	0	-6.56472	0	-3.27302	-6.64542	0	0	0	7.19983
comp1816_c9_seq143	3	0	0	-6.44054	0	0	0	0	0	0	0
comp1816_c9_seq32	3	0	0	-8.26859	-8.2926	-1.49896	-8.45632	-8.52004	-6.83397	-6.88621	0
comp1816_c9_seq48	3	0	0	-6.8425	-7.9017	0	0	0	-5.95218	-7.07735	0
comp1816_c9_seq73	3	0	0	-6.81029	0	0	-6.74163	0	-6.62751	0	0
comp181913_c0_seq1	3	0	-6.50046	-6.44054	0	0	0	0	0	5.66454	5.58629
comp181913_c0_seq3	3	-6.94387	-6.62464	-6.56472	0	0	0	0	0	0	0
comp182295_c0_seq1	3	-3.39458	-8.40993	-9.87505	-9.93426	-5.04682	-6.46969	-6.74598	0	0	0
comp18246_c0_seq4	3	-6.72657	-6.57931	-6.51939	-6.5434	0	0	0	0	0	0
comp183021_c0_seq1	3	-3.42291	-3.50279	-3.87106	-5.86394	0	0	0	0	0	0
comp183295_c0_seq3	3	-6.38143	-6.23418	0	0	0	0	0	0	0	0
comp18349_c0_seq9	3	-7.38143	0	-7.17426	-7.19827	0	0	0	0	0	0
comp18354_c1_seq2	3	0	0	-9.51555	-9.53956	0	-7.83728	-7.90101	-7.83996	-7.89221	0
comp18399_c1_seq2	3	0	0	-6.39107	-6.41508	0	0	0	0	0	0
comp184194_c0_seq2	3	0	0	-7.73299	-7.757	0	-6.55562	-6.61934	-5.94944	-6.00169	0
comp1842_c1_seq1	3	0	0	-7.24093	0	0	-6.98711	0	-7.2032	0	7.80042
comp184277_c0_seq1	3	-3.08092	0	-7.8717	-7.89571	0	0	0	-5.62751	-5.67976	0
comp184324_c0_seq1	3	0	0	-7.82279	-7.83561	0	-5.48788	0	0	0	0
comp18491_c0_seq1	3	0	0	-6.77216	-6.79617	0	-6.79866	-6.86239	0	0	0
comp18492_c1_seq18	3	0	-3.29737	-9.42219	0	-2.05889	-8.31882	0	-6.13653	0	6.466
comp18492_c1_seq41	3	0	-6.31013	-6.25021	0	0	0	0	0	0	0
comp18492_c1_seq9	3	-7.24879	0	-7.04162	-7.06563	0	0	0	0	0	0
comp18513_c0_seq11	3	-3.1039	-3.7989	-4.46566	0	0	0	0	0	0	0
comp185425_c0_seq3	3	0	0	-6.39107	0	0	-6.84272	0	0	0	0
comp18546_c0_seq39	3	-6.12617	-5.97892	0	0	0	0	0	0	0	0
comp18546_c0_seq47	3	-6.63141	-6.48416	-6.42424	-6.44825	0	0	0	0	0	0
comp18546_c0_seq62	3	0	0	-6.78498	0	0	-6.26317	0	-7.02511	0	6.05096
comp185609_c0_seq1	3	0	-3.37138	-4.71097	0	0	0	0	0	0	0
comp18588_c0_seq1	3	0	0	-7.5117	-7.53571	0	-8.10485	-8.16857	-6.70843	-6.76068	0
comp18624_c0_seq2	3	0	0	-9.6548	0	0	-10.6988	0	-10.0447	0	10.621
comp18624_c0_seq3	3	0	0	-6.23159	0	0	-6.40215	0	-7.2934	0	6.67036
comp18624_c0_seq6	3	0	0	-9.72136	0	0	-10.7754	0	-10.2411	0	11.409
comp1863_c0_seq26	3	-4.55004	-2.71519	-4.43132	0	1.80337	0	0	-1.69011	0	0
comp18714_c0_seq6	3	-6.29815	-10.4384	-6.53588	-6.93183	0	0	0	0	0	0
comp18775_c0_seq2	3	0	-3.23439	-10.2583	-10.2823	-1.48019	-8.63919	-8.70291	-7.0356	-7.08784	0
comp18837_c0_seq1	3	0	0	-6.65131	0	0	-6.45986	0	0	0	7.45023
comp188744_c0_seq1	3	-2.7816	0	-3.96816	-6.92308	0	0	0	0	0	0
comp1890_c0_seq2	3	0	0	-6.83517	-6.85918	0	-7.63919	-7.70291	-8.52699	-8.57923	0
comp1890_c0_seq4	3	0	0	-8.84745	0	0	-8.75898	0	-9.40686	0	9.90967
comp1890_c12_seq10	3	-3.67894	-7.81914	-7.75922	-7.78323	0	0	0	0	0	0
comp1890_c17_seq11	3	0	-7.3285	-7.26859	-7.2926	-6.01823	-5.93718	-6.00091	0	0	0
comp1890_c17_seq15	3	-6.67977	-6.53252	0	-6.49661	0	0	0	0	0	0
comp1890_c17_seq28	3	-8.65579	-8.50854	-8.44862	-8.47263	0	0	0	0	0	0
comp1890_c17_seq32	3	-5.95334	-5.80608	0	0	0	0	0	0	0	0
comp1890_c17_seq50	3	-6.5643	-6.41704	-6.35712	-6.38113	0	0	0	0	0	0
comp1890_c17_seq59	3	-6.80133	0	0	-6.61817	0	0	0	0	0	0
comp1890_c17_seq84	3	0	0	-7.73959	0	0	-8.14938	0	-8.01454	0	8.90244
comp1890_c17_seq89	3	-3.2266	-4.0252	0	-7.87146	0	0	0	0	0	0
comp1890_c25_seq2	3	-3.80339	-4.50888	-7.59416	-7.61817	0	0	0	0	0	0
comp1890_c26_seq1	3	0	0	-6.97603	0	0	0	0	-6.13653	0	0
comp1890_c26_seq2	3	0	0	-6.50396	0	0	0	0	0	0	0
comp1890_c26_seq3	3	0	0	-7.02009	0	0	-8.72407	0	-8.4855	0	8.74979
comp1890_c29_seq4	3	0	0	-7.99271	0	0	-6.3724	0	-6.58529	0	8.19037
comp189049_c0_seq1	3	0	0	-8.20798	0	0	-7.50168	0	-7.5344	0	0
comp18920_c0_seq3	3	-7.38143	-7.23418	-7.17426	-7.19827	0	0	0	0	0	0
comp18933_c0_seq3	3	0	0	-6.26859	0	0	0	0	0	0	0
comp18933_c0_seq4	3	0	-6.23418	0	0	-5.72646	-5.64542	0	0	0	0
comp18938_c0_seq10	3	-6.4199	0	-6.21273	0	0	0	0	0	0	0
comp18953_c1_seq11	3	0	0	-5.96303	0	0	-4.87865	0	-5.31358	0	0
comp18953_c1_seq4	3	-7.14926	-7.002	-6.94208	-6.9661	0	0	0	0	0	0
comp18977_c0_seq10	3	-7.87242	0	-7.66524	-7.68926	6.13152	0	0	-5.92708	-5.97932	0
comp19000_c0_seq2	3	0	0	-6.65131	-6.67532	0	-8.12729	-8.19101	-7.84594	-7.89818	0
comp19011_c0_seq1	3	-3.83672	0	-9.58686	0	2.03462	-5.91672	3.27169	-7.82794	0	9.04573
comp19020_c0_seq1	3	0	-4.13691	-8.13973	0	-3.24942	-7.38735	0	0	0	7.53489
comp190345_c0_seq2	3	0	0	-6.54977	0	0	-7.06356	0	-7.18446	0	0
comp190707_c0_seq1	3	-3.47476	-3.32043	-5.00795	-8.87451	0	0	0	0	0	0
comp19075_c0_seq1	3	-2.64204	-2.93842	-3.32554	-5.20645	0	0	0	0	0	0
comp19127_c0_seq1	3	0	0	-6.26859	0	0	0	0	0	0	0
comp19127_c0_seq8	3	-6.95334	0	0	-6.77018	0	0	0	0	0	0
comp19130_c0_seq5	3	0	-4.47571	-7.713	-7.73701	0	0	0	0	0	0
comp19130_c0_seq6	3	-5.81583	-5.66858	0	0	0	0	0	0	0	0
comp19136_c0_seq4	3	-7.51183	-7.36457	-7.30466	-7.32867	0	0	0	0	0	0
comp1915_c0_seq5	3	0	-8.25354	-8.19362	0	-7.91833	-7.83728	2.58768	0	10.3605	10.2823
comp19197_c0_seq1	3	0	-7.41704	-7.35712	-7.38113	-6.6629	-6.58185	-6.64558	0	0	0
comp19271_c1_seq15	3	0	-6.79291	-6.73299	-6.757	0	0	0	0	0	0
comp19271_c1_seq4	3	-7.44199	-7.12276	-7.06284	0	0	0	8.90501	0	8.62801	8.54977
comp19318_c0_seq4	3	0	0	-6.99823	0	0	-6.60762	0	-5.75997	0	7.94244
comp19318_c0_seq6	3	-7.90669	-7.75943	-7.69951	0	0	0	0	0	0	0
comp19322_c0_seq1	3	0	0	-4.14545	-5.64485	0	-2.4832	-4.06202	-3.09867	-4.65454	0
comp194056_c0_seq2	3	-7.00487	-6.85761	-6.7977	0	0	0	7.04366	0	6.9155	6.83726
comp19416_c1_seq12	3	-7.52953	-7.38227	-7.32236	-7.34637	0	0	0	0	0	0
comp19416_c1_seq59	3	-5.25084	0	0	-6.48067	0	0	0	0	0	0
comp19460_c0_seq9	3	0	-6.34665	-6.28673	0	0	0	0	0	0	0
comp19480_c1_seq1	3	0	0	-6.32236	0	0	0	0	0	0	0
comp19489_c0_seq1	3	0	0	-8.84745	-8.87146	0	-9.07515	-9.13887	-8.23541	-8.28766	0
comp195337_c0_seq2	3	0	0	-6.33985	0	0	0	0	0	0	0
comp19579_c1_seq15	3	-5.8999	-5.75264	0	0	0	0	6.21493	0	6.08677	6.00853
comp19579_c1_seq7	3	-8.13776	-7.99051	-7.93059	-7.9546	0	0	0	0	0	0
comp196050_c0_seq2	3	-6.63141	0	-6.42424	-6.44825	0	0	0	0	0	0
comp1967_c0_seq5	3	0	0	-6.07673	0	0	-6.03853	0	-6.84722	0	6.39114
comp196742_c0_seq1	3	-6.13301	-6.341	-5.22117	-7.53222	0	0	0	0	0	0
comp196742_c0_seq2	3	-5.50495	-4.42617	-4.26053	-3.951	0	0	0	0	0	0
comp19681_c0_seq3	3	0	0	-7.0309	-7.04372	0	0	0	-5.70843	0	0
comp196823_c0_seq2	3	0	0	-6.8717	-6.89571	0	0	0	0	0	0
comp197278_c0_seq1	3	-3.27807	-3.09047	-7.25604	-6.30406	0	0	0	0	0	0
comp19757_c0_seq1	3	-5.92687	-5.77961	0	0	0	0	0	0	0	0
comp19816_c0_seq4	3	0	0	-6.56472	-6.58873	0	-6.03536	-6.09909	-6.9605	-7.01274	0
comp198330_c1_seq6	3	-5.92687	-5.77961	0	0	0	0	0	0	0	0
comp19844_c0_seq2	3	0	-6.34665	0	0	-6.56892	0	0	0	0	0
comp19890_c0_seq1	3	-6.58137	-6.43411	-6.3742	-6.39821	0	0	0	0	0	0
comp198967_c0_seq2	3	-2.75899	-8.41704	-5.152	-8.38113	-5.84576	0	-5.82844	0	0	0
comp19943_c0_seq1	3	0	0	-8.04695	0	0	-6.43129	3.13158	0	4.02727	9.4202
comp199470_c0_seq1	3	-3.70993	-8.44162	-9.47932	-9.90585	-4.76316	-5.7586	-6.26456	0	0	0
comp20001_c0_seq2	3	-9.22183	-9.07457	-9.01465	-9.03866	0	0	0	0	0	0
comp20015_c0_seq2	3	0	0	-7.4805	0	0	-7.04483	0	-7.38651	0	6.49703
comp20016_c0_seq2	3	-6.05462	-5.90737	0	0	0	0	0	0	0	0
comp20024_c0_seq3	3	-7.1832	-7.03595	-6.97603	-7.00004	0	0	0	0	0	0
comp20024_c1_seq4	3	-7.1832	-7.03595	0	-6.98886	0	0	0	0	0	0
comp2004_c0_seq1	3	0	0	-6.09251	0	-0.918135	-6.75379	0	-5.85189	0	7.69641
comp20139_c1_seq15	3	-7.22726	0	-7.02009	-7.0441	6.4353	0	0	-6.23086	-6.2831	0
comp20198_c0_seq1	3	0	0	-7.4726	-7.49661	-1.97982	-8.25911	-8.32283	-6.15589	-6.20814	0
comp202456_c0_seq1	3	-6.64771	-6.50046	0	0	0	0	0	0	0	0
comp202645_c0_seq1	3	0	0	-6.35712	-6.38113	0	0	0	0	0	0
comp20278_c0_seq18	3	0	0	-6.53466	0	0	-6.10937	0	0	0	6.20922
comp20278_c0_seq32	3	-2.77077	-2.52029	-3.60534	0	0	0	0	0	0	0
comp20278_c0_seq34	3	0	-8.01908	-7.95916	-7.98317	-7.75113	-7.67008	-7.7338	0	0	0
comp20278_c0_seq38	3	-7.95988	-7.81263	0	-7.77672	0	0	0	0	0	0
comp20278_c0_seq50	3	0	0	-8.08893	0	0	-7.2137	0	-6.90435	0	6.466
comp20296_c0_seq5	3	0	0	-6.23159	0	0	-6.6578	0	-6.61357	0	5.87318
comp20304_c0_seq27	3	-7.27001	-7.12276	-7.06284	-7.08685	0	0	0	0	0	0
comp203274_c0_seq2	3	-6.4008	-6.25354	0	0	0	0	0	0	0	0
comp20366_c0_seq1	3	0	0	-8.13473	-8.15874	0	-8.18832	-8.25204	-7.62751	-7.67976	0
comp20366_c0_seq3	3	0	0	-7.74617	0	0	-8.2137	0	-7.097	0	7.88495
comp20379_c0_seq1	3	0	-4.71241	-7.21273	0	-4.97218	-7.60762	0	0	0	6.35183
comp204775_c0_seq2	3	-3.87961	-3.47321	-3.6381	0	0	0	0	0	0	0
comp20486_c0_seq4	3	0	-7.2244	-7.16448	0	0	0	0	0	6.23014	6.15189
comp20486_c0_seq5	3	-8.08487	0	-7.8777	-7.9017	0	0	0	0	0	0
comp20550_c0_seq1	3	0	0	-7.26859	0	0	-7.55562	0	-6.80972	0	0
comp20554_c0_seq1	3	-9.04234	-8.89509	-8.83517	-8.85918	0	0	0	0	0	0
comp20580_c0_seq1	3	-2.96696	-9.68115	-9.62123	-9.64524	-6.90191	-6.82086	-6.88458	0	0	0
comp20641_c0_seq3	3	0	0	-8.6859	0	0	-8.17545	0	-7.55643	0	9.37289
comp20651_c0_seq7	3	-6.02996	-5.8827	0	0	0	0	0	0	0	0
comp207190_c0_seq2	3	0	-6.69715	-6.63723	0	-7.53382	-7.45277	0	0	7.36053	7.28229
comp20723_c0_seq2	3	0	0	-6.4726	0	0	-6.77612	0	-7.05636	0	7.75622
comp20766_c1_seq7	3	0	-3.07879	-9.18397	0	-2.14333	-8.38363	0	-6.1169	0	7.84933
comp20823_c0_seq1	3	0	0	-7.57951	0	0	-6.74163	0	-8.00922	0	8.93112
comp20835_c0_seq1	3	0	0	-6.70627	0	0	-7.77043	0	-8.79435	0	7.466
comp20918_c0_seq1	3	0	0	-7.09409	0	0	-6.71817	0	-6.38651	0	5.82508
comp20953_c0_seq2	3	0	0	-8.8717	0	0	-7.98711	0	-6.52699	0	7.17126
comp209854_c0_seq2	3	-6.2266	-4.61016	0	0	0	0	0	0	0	0
comp21020_c0_seq11	3	-7.2805	0	-7.07333	-7.09734	0	0	0	0	0	0
comp21020_c0_seq2	3	-6.77189	-6.62464	-6.56472	0	0	0	0	0	0	0
comp21029_c0_seq4	3	0	0	-6.69273	-6.71674	-1.3837	-8.7561	-8.81983	-7.249	-7.30124	0
comp21053_c0_seq1	3	0	0	-6.81029	-6.83431	0	-7.34968	-7.4134	-5.62751	-5.67976	0
comp21053_c0_seq3	3	0	0	-7.85962	-7.88363	0	-7.54232	-7.60605	-7.45064	-7.50288	0
comp21074_c0_seq20	3	0	0	-6.40775	0	0	0	0	-6.28463	0	6.29999
comp21089_c0_seq2	3	0	0	-6.26859	0	0	0	0	-6.48166	0	5.94244
comp21130_c0_seq1	3	0	0	-8.51555	-8.53956	0	-7.99201	-8.05573	-7.76628	-7.81852	0
comp21134_c1_seq29	3	0	0	-7.78498	0	0	-5.69433	0	0	0	0
comp21167_c0_seq7	3	-4.02084	-7.94954	-7.88962	0	0	0	6.01554	0	9.98647	9.90822
comp21175_c1_seq1	3	0	0	-7.02009	-7.0441	0	-6.50168	-6.56541	-6.26692	-6.31917	0
comp21176_c0_seq1	3	0	0	-6.95349	-6.9775	0	-6.05422	-6.11795	-7.16548	-7.21772	0
comp21215_c0_seq25	3	0	-7.06912	-7.0092	-7.03321	-6.62337	-6.54232	-6.60605	0	0	0
comp21215_c0_seq42	3	0	0	-7.41602	-7.44003	0	-6.19683	-6.26055	-5.94944	-6.00169	0
comp21330_c0_seq2	3	-3.25542	-3.92696	0	-4.23702	0	0	0	0	0	0
comp21401_c0_seq1	3	0	-8.56776	-8.50784	0	-7.36833	-7.28728	0	0	6.63539	6.55715
comp21409_c0_seq3	3	-7.10271	-6.95546	-6.89554	-6.91955	0	0	0	0	0	0
comp2142_c1_seq10	3	0	0	-6.95349	-6.9775	0	-7.27929	-7.34301	-6.31939	-6.37163	0
comp2142_c1_seq19	3	0	-7.81914	-7.75922	0	-7.15388	-7.07284	0	0	8.02631	7.94806
comp2142_c1_seq3	3	-10.402	-10.2547	-10.1948	-10.2188	0	0	0	0	0	0
comp2142_c1_seq44	3	0	0	-7.28673	0	0	-7.25504	0	-7.18446	0	7.21856
comp2142_c1_seq7	3	0	0	-6.69273	0	2.20541	-6.16248	3.58798	-8.24449	0	9.60777
comp21424_c0_seq28	3	-6.78669	-6.63943	-6.57951	-6.60353	0	0	0	0	0	0
comp21424_c0_seq30	3	-7.87242	-7.72516	-7.66524	-7.68926	0	0	0	0	0	0
comp21424_c0_seq46	3	-6.55341	-6.2589	0	0	0	0	0	0	0	0
comp214718_c0_seq1	3	0	-2.68485	-3.95328	-6.5038	0	0	0	0	0	0
comp21477_c0_seq3	3	0	0	-6.60866	-6.63267	0	0	0	0	0	0
comp21490_c0_seq7	3	-3.82508	0	0	-7.0549	0	0	0	0	0	0
comp21493_c0_seq1	3	0	0	-6.44054	0	0	-6.44565	0	-6.5995	0	7.45814
comp21493_c1_seq6	3	0	-6.75264	-6.69273	0	0	0	0	0	6.43007	6.35183
comp21570_c0_seq2	3	0	0	-6.53466	0	0	-6.67008	3.3159	-6.38651	3.4828	9.84331
comp21591_c0_seq13	3	-6.66383	-6.51658	-6.45666	-6.48067	0	0	0	0	0	0
comp21658_c0_seq1	3	0	-8.63205	-8.57214	-8.59615	-6.32791	-6.24687	-6.31059	0	0	0
comp21683_c0_seq4	3	0	0	-6.82279	0	0	-6.75322	0	0	0	6.83726
comp21688_c0_seq1	3	0	0	-3.58556	-4.55959	0	0	0	0	0	0
comp21694_c0_seq1	3	-3.90754	-4.00006	-7.61586	-7.63987	0	0	0	0	0	0
comp21694_c0_seq4	3	0	0	-6.33985	0	0	-6.05422	-6.11795	0	0	0
comp21702_c0_seq27	3	-6.21637	-6.06912	0	0	0	0	0	0	0	0
comp21702_c0_seq4	3	0	-6.51658	-6.45666	0	-7.79329	-7.71225	0	0	0	0
comp21722_c0_seq11	3	-3.58741	-3.92093	-7.29572	-7.31973	0	0	0	0	0	0
comp217517_c0_seq1	3	0	0	-6.84745	0	0	0	0	0	0	0
comp21764_c0_seq7	3	-6.4939	-6.34665	-6.28673	0	0	0	0	0	0	0
comp21775_c0_seq1	3	-9.98736	-2.49851	-9.78019	-9.8042	7.49784	0	0	-7.2934	-7.34564	0
comp21800_c0_seq4	3	0	0	-6.7977	0	0	-6.97726	0	-8.07682	0	8.13226
comp21828_c0_seq3	3	0	0	-7.33985	0	0	-7.13617	0	-6.55643	0	7.34332
comp219031_c0_seq4	3	0	0	-6.26859	0	0	0	0	-5.94944	0	0
comp21992_c0_seq2	3	0	-6.85761	-6.7977	-6.82171	-6.99777	-6.91672	-6.98044	0	0	0
comp22013_c0_seq3	3	-2.22074	-2.24126	-3.50418	-5.03074	0	0	-2.87864	0	-2.81993	0
comp22056_c0_seq1	3	-6.14926	-6.002	0	0	0	0	0	0	0	0
comp22097_c0_seq1	3	0	-6.29151	-6.23159	0	-6.27787	-6.19683	-6.26055	0	0	0
comp22097_c0_seq2	3	0	-6.51658	-6.45666	-6.48067	-6.4684	-6.38735	-6.45107	0	0	0
comp22097_c0_seq5	3	-7.31153	-7.16427	-7.10436	-7.12837	0	0	0	0	0	0
comp22097_c0_seq6	3	-9.61077	-9.46351	-9.4036	-9.42761	0	0	0	0	0	0
comp221066_c0_seq6	3	0	-7.16427	-7.10436	-7.12837	-5.67584	-5.59479	0	0	0	0
comp22118_c0_seq2	3	0	0	-7.97043	0	0	-7.09122	0	-6.249	0	0
comp2215_c0_seq1	3	0	-8.11748	-8.05756	-8.07039	-5.56892	-5.48788	0	0	0	0
comp222596_c0_seq2	3	0	-6.90737	-6.84745	0	-5.84576	-5.76472	0	0	0	0
comp22296_c0_seq2	3	0	0	-8.78498	-8.80899	0	-8.67313	-8.73686	-7.55643	-7.60867	0
comp22306_c0_seq1	3	0	-5.8827	0	0	-5.91288	-5.83183	0	0	0	0
comp22334_c0_seq2	3	0	0	-7.84745	0	0	-5.51536	0	-5.85781	0	6.96481
comp22357_c0_seq57	3	-8.19988	-8.05263	-7.99271	-8.01672	0	0	0	0	0	0
comp22361_c0_seq2	3	-5.87242	-5.72516	0	0	0	0	0	0	0	0
comp22361_c0_seq7	3	-9.55568	-9.40843	-9.34851	-9.37252	0	0	0	0	0	0
comp223794_c0_seq2	3	0	0	-6.30466	0	0	0	0	-5.62751	-5.67976	0
comp22390_c0_seq11	3	-7.21637	0	-7.0092	-7.03321	0	0	0	0	0	0
comp2245_c0_seq1	3	0	-7.54828	-7.48837	-7.51238	0	0	0	0	0	0
comp22459_c0_seq1	3	-8.50737	-3.74098	-8.3002	0	0	0	0	0	0	0
comp22459_c1_seq2	3	0	0	-8.09923	-8.12324	0	-6.05422	-6.11795	-5.97147	-6.02371	0
comp22480_c0_seq14	3	0	0	-6.39107	0	0	-7.41679	0	-7.04602	0	5.69733
comp22480_c0_seq18	3	-6.78669	-6.63943	-6.57951	0	0	0	6.43424	0	6.30609	6.22784
comp22480_c0_seq19	3	-8.07284	0	-6.24552	-7.88968	0	0	0	0	0	0
comp22557_c0_seq1	3	0	0	-7.31353	-7.33754	0	-7.6578	-7.72152	-7.32795	-7.3802	0
comp22557_c0_seq3	3	0	0	-7.93635	-7.96036	0	-7.58834	-7.65206	-7.42692	-7.47916	0
comp22567_c0_seq1	3	0	0	-8.04695	-8.07096	0	-7.95234	-8.01607	-7.38651	-7.43875	0
comp22593_c0_seq2	3	-7.06679	-6.91954	-6.85962	-6.88363	0	0	0	0	0	0
comp22703_c0_seq2	3	-7.54702	-7.39976	-7.33985	-7.36386	0	0	0	0	0	0
comp22732_c0_seq4	3	-6.67977	-6.53252	-6.4726	-6.49661	0	0	0	0	0	0
comp22770_c0_seq32	3	-7.12617	-6.97892	-6.919	-6.94301	0	0	0	0	0	0
comp22770_c0_seq33	3	-8.68768	0	-8.48051	-8.50452	6.17591	0	0	-5.97147	-6.02371	0
comp22770_c0_seq38	3	-8.05462	-7.90737	-7.84745	-7.87146	0	0	0	0	0	0
comp22770_c0_seq46	3	-7.22726	-7.08001	-7.02009	0	0	0	0	0	0	0
comp22770_c0_seq59	3	-2.24349	0	-3.2902	-4.21864	0	0	0	0	0	0
comp22789_c0_seq1	3	0	0	-7.8777	-7.9017	0	-7.94731	-8.01103	-8.14139	-8.19364	0
comp22789_c0_seq2	3	0	0	-7.63014	0	0	-8.33433	0	-7.02511	0	9.15676
comp22789_c0_seq4	3	0	0	-6.4726	-6.49661	0	-6.5289	-6.59263	-7.15589	-7.20814	0
comp22798_c0_seq5	3	-3.70151	-8.18963	-8.12971	-8.15372	0	0	0	0	0	0
comp22813_c0_seq18	3	-4.05901	-3.44257	-5.08827	-9.79133	0	0	-5.93862	0	-6.38871	0
comp22814_c0_seq1	3	-2.82833	-3.17017	-4.08621	-6.86086	0	0	-4.10116	0	-3.72113	0
comp228729_c0_seq1	3	-3.22744	0	-4.50115	-5.7191	0	0	0	0	0	0
comp22958_c0_seq48	3	-7.4008	-5.27827	-7.19362	-7.21763	0	0	0	0	0	0
comp22958_c0_seq57	3	-4.83581	0	-5.42146	-7.8026	4.15056	0	0	-4.74167	-7.18877	0
comp22958_c0_seq58	3	0	-6.50046	0	-6.46455	0	0	0	0	0	0
comp22958_c0_seq59	3	-7.79517	-8.47593	-8.41602	-8.44003	0	0	0	0	0	0
comp22993_c2_seq6	3	0	-7.30085	-7.24093	-7.26494	-6.78735	-6.7063	-6.77002	0	0	0
comp22993_c2_seq8	3	-3.51388	-8.74924	-8.68932	-8.71333	0	0	0	0	0	0
comp23013_c0_seq1	3	-7.66383	0	-7.42146	0	0	0	0	0	0	0
comp23013_c0_seq5	3	-8.57286	-4.1284	-8.36568	-6.37851	0	0	0	0	0	0
comp230517_c0_seq1	3	-4.16838	-4.13691	-5.07597	0	0	0	0	0	0	0
comp23066_c0_seq2	3	0	-2.21868	-4.37807	-7.2037	0	-2.40776	-5.31282	0	-5.01546	0
comp23068_c1_seq17	3	0	0	-7.85355	0	0	-6.3266	0	-6.175	0	7.06138
comp23126_c0_seq2	3	0	0	-6.44054	-6.46455	0	-7.6578	-7.72152	-6.0356	-6.08784	0
comp23132_c1_seq2	3	-3.35422	-8.16427	-8.10436	-8.12837	0	0	0	0	0	0
comp23164_c0_seq10	3	0	0	-7.81029	-7.83431	0	0	0	0	0	0
comp23164_c0_seq11	3	0	0	-8.63369	-8.6577	-3.61386	-10.0042	-10.0679	-6.26692	-6.31917	0
comp23164_c0_seq20	3	-7.09084	-6.94359	-6.88367	-6.90768	0	0	0	0	0	0
comp23164_c0_seq22	3	0	-6.53252	-6.4726	-6.49661	0	0	0	0	0	0
comp23164_c0_seq27	3	-8.47119	-8.32393	-8.26401	-8.28802	0	0	0	0	0	0
comp23164_c0_seq31	3	-7.71887	-4.27441	-7.5117	-7.53571	0	0	0	0	0	0
comp23164_c0_seq32	3	-6.30511	-3.33254	-9.24789	-9.2719	0	0	0	-5.92708	-5.97932	0
comp23164_c0_seq8	3	0	0	-6.54977	-6.57378	0	0	0	0	0	0
comp23164_c0_seq9	3	0	0	-7.38266	0	-2.76487	-8.81534	0	-5.92708	0	8.0299
comp23210_c0_seq8	3	-5.97933	-5.83208	0	0	0	0	0	0	0	0
comp23243_c0_seq2	3	-7.4008	-7.25354	-7.19362	-7.21763	0	0	0	0	0	0
comp232565_c0_seq1	3	-3.19917	-3.82666	-3.82547	-7.00277	0	0	0	0	0	0
comp233264_c0_seq2	3	0	0	-6.53466	0	2.5642	0	4.03722	-7.62056	0	9.07429
comp23399_c0_seq4	3	-6.2805	-6.13325	0	0	0	0	0	0	0	0
comp234901_c0_seq2	3	-6.64773	0	-6.26859	0	0	0	0	0	0	0
comp2360_c1_seq1	3	-7.17198	0	-6.96481	0	8.68611	0	7.13753	-8.48166	0	6.93112
comp23653_c0_seq1	3	-4.36454	-3.01313	-3.23326	0	0	0	0	0	0	0
comp2367_c11_seq1	3	0	0	-6.48837	0	2.56838	0	3.99495	-7.3617	0	8.76899
comp2367_c18_seq2	3	-3.83162	-8.03595	-7.97603	0	0	0	0	0	0	0
comp2367_c18_seq3	3	-6.51183	-6.36457	-6.30466	0	0	0	0	0	0	0
comp2367_c3_seq105	3	-7.3419	-7.19465	-7.13473	0	0	0	6.80705	0	6.67889	6.60065
comp2367_c3_seq111	3	0	0	-7.0092	-7.03321	0	-6.07284	-6.13656	0	0	0
comp2367_c3_seq214	3	0	-6.97892	-6.919	-6.94301	0	0	0	0	0	0
comp2367_c3_seq46	3	0	0	-6.26859	0	0	0	0	0	0	0
comp2367_c3_seq54	3	0	0	-8.25943	0	0	-7.17114	0	-6.66854	0	7.25532
comp2367_c3_seq75	3	-6.3618	-6.21455	0	0	0	0	6.50639	0	6.37824	6.29999
comp2367_c3_seq77	3	-6.78669	-6.63943	0	0	0	0	0	0	0	0
comp2367_c3_seq97	3	0	0	-6.66524	0	0	-6.63293	0	-6.80972	0	0
comp23726_c1_seq10	3	0	0	-7.54977	0	0	-7.01626	0	-8.12675	0	6.69733
comp23761_c0_seq2	3	-6.59824	-6.45099	0	0	0	0	5.98173	0	5.85357	0
comp23769_c0_seq2	3	0	2.56083	-6.78498	0	0	-8.80424	0	-9.35753	0	9.31313
comp23798_c0_seq7	3	-5.97933	-5.83208	0	0	0	0	0	0	0	0
comp23847_c0_seq1	3	0	0	-7.27769	0	0	-6.92699	0	-6.94944	0	8.09726
comp238611_c0_seq1	3	0	-2.81498	-5.89154	-8.53571	0	-3.95569	-6.81694	0	-5.76068	0
comp23871_c1_seq2	3	-7.92017	-7.77292	-7.713	-7.73701	0	0	0	0	0	0
comp23877_c0_seq3	3	0	0	0	0	-7.39205	-7.311	0	0	8.29681	8.21856
comp23880_c0_seq8	3	0	0	-6.40775	0	0	0	0	0	0	0
comp238866_c0_seq1	3	-5.09604	-7.42045	-9.523	-10.156	-2.35588	-4.41618	-5.12858	0	0	0
comp2392_c0_seq3	3	0	0	-7.03115	0	0	-6.12434	2.6621	-5.94514	2.86426	8.79876
comp2392_c0_seq4	3	0	0	-9.86567	0	0	-8.85622	2.78205	-8.19386	3.32773	11.4956
comp2392_c0_seq8	3	0	0	-10.4181	0	0	-9.10485	0	-8.92708	2.25265	11.1537
comp23941_c0_seq10	3	0	-8.83208	-8.77216	-8.79617	-7.88529	-7.80424	-7.86797	0	0	0
comp23941_c0_seq12	3	0	-9.80444	-9.74452	-9.76853	-8.53737	-8.45632	-8.52004	0	0	0
comp23941_c0_seq17	3	0	0	-6.30466	0	0	-7.48092	0	-6.05636	0	0
comp23941_c0_seq19	3	-8.26473	-3.97228	-8.05756	-8.08157	0	0	0	0	0	0
comp23941_c0_seq2	3	0	0	-7.78498	-7.809	0	-7.83183	-7.89555	-7.63443	-7.68668	0
comp23941_c0_seq3	3	0	0	-8.43648	-8.46049	0	-8.25504	-8.31877	-8.15108	-8.20332	0
comp23950_c0_seq1	3	0	0	-7.98161	0	0	-6.8749	0	-6.77257	0	6.29999
comp24064_c0_seq1	3	-2.63153	-2.77344	-2.97373	-4.04889	0	0	0	0	0	0
comp240645_c0_seq1	3	0	-6.99051	-6.93059	-6.9546	0	0	0	0	0	0
comp2407_c1_seq2	3	-6.14926	-6.002	0	0	0	0	0	0	0	0
comp24077_c0_seq2	3	-8.33688	-8.18963	-8.12971	-8.15372	0	0	0	0	0	0
comp24140_c0_seq1	3	0	0	-6.96481	-6.98882	0	-7.8098	-7.87353	-8.43883	-8.49107	0
comp24251_c0_seq4	3	-6.88622	-6.73897	-6.67905	0	0	0	0	0	0	0
comp24285_c0_seq1	3	-3.91077	-3.21937	-3.19386	0	0	0	0	0	0	0
comp24315_c1_seq3	3	-7.31153	-7.16427	-7.10436	0	0	0	8.69574	0	8.56758	8.48933
comp24315_c1_seq8	3	-6.88622	-6.73897	-6.67905	-6.70306	0	0	0	0	0	0
comp2433_c0_seq2	3	-8.23807	-8.09081	-8.03089	0	0	0	6.27812	0	6.14997	6.07172
comp2433_c0_seq5	3	-11.8118	-11.6645	-7.39948	-6.19116	0	0	0	0	0	0
comp2433_c0_seq8	3	-8.45275	-8.30549	-5.40303	0	0	0	7.0677	0	6.93955	0
comp2438_c0_seq1	3	-2.63023	0	-5.18927	-8.05036	0	-2.54826	-5.48877	-2.92508	-5.84263	-2.92819
comp24448_c0_seq2	3	0	0	-6.35712	0	-2.62045	-7.5289	0	0	4.1082	8.86725
comp24530_c0_seq4	3	0	0	-6.21273	0	0	-5.54232	0	0	0	5.64288
comp2454_c0_seq3	3	-2.35022	0	-4.99925	-8.56385	0	-2.63824	-6.28226	-2.98303	-6.60409	0
comp2454_c0_seq35	3	-2.51098	-4.92357	-9.55863	-8.56225	-2.44407	-7.03686	-6.11992	-4.60904	-3.66913	0
comp2454_c0_seq37	3	0	-3.15612	-3.85003	-4.74515	-2.0324	-2.68405	-3.65859	0	0	0
comp2454_c0_seq39	3	0	-2.70865	-5.1385	-5.54909	-1.25783	-3.64543	-4.13544	-2.40384	-2.87089	0
comp2454_c0_seq40	3	-3.40912	-3.91352	-7.69522	-6.86877	0	-4.27531	-3.52829	-3.75569	0	0
comp2454_c0_seq47	3	-12.3689	-12.2216	-12.1617	-12.1857	0	0	0	0	0	0
comp2454_c0_seq48	3	-5.36859	-8.88143	-12.6041	-12.6282	-3.54432	-7.40215	-7.46587	0	0	0
comp2454_c0_seq49	3	-11.875	-11.7278	-11.6678	-11.6919	0	0	0	0	0	0
comp2454_c0_seq50	3	-11.4062	-11.2589	-11.199	-11.223	0	0	0	0	0	0
comp2454_c0_seq51	3	-3.577	-6.58067	-8.49058	-12.1347	-3.03514	-4.9028	-8.76405	0	0	0
comp2454_c0_seq52	3	-4.02468	-5.9966	-10.0197	-11.6639	-2.0034	-5.98426	-7.84551	0	-5.70724	0
comp2454_c0_seq57	3	0	-2.78515	-8.08316	-8.13118	-1.40658	-6.66234	-6.78978	-5.272	-5.37649	0
comp2454_c0_seq68	3	0	-2.48193	-8.18228	-8.2303	0	-6.28912	-6.41657	-5.67433	-5.77881	0
comp2454_c0_seq81	3	0	0	-3.9339	-5.91481	1.26467	0	-4.02752	-3.2481	-5.28547	0
comp24566_c0_seq1	3	0	0	-6.53466	0	0	-5.67008	0	-7.04602	0	5.61486
comp24574_c0_seq1	3	-2.4514	-3.00192	0	-4.56951	0	0	0	0	0	0
comp24574_c0_seq3	3	-2.69322	-2.88665	0	-4.4175	0	0	0	0	0	0
comp24574_c0_seq4	3	-8.16785	-4.49252	-6.12902	-6.10109	3.64386	0	0	0	0	0
comp24575_c0_seq1	3	0	0	-7.96481	0	0	-9.14279	0	-9.35334	0	9.49511
comp24580_c0_seq1	3	0	0	-8.07855	-8.10256	0	-8.04953	-8.11326	-7.84594	-7.89818	0
comp24617_c0_seq26	3	-6.77189	0	-6.56472	0	0	0	6.03148	0	0	5.82508
comp24617_c0_seq47	3	0	0	-7.24093	0	2.11301	-6.12729	0	-8.1169	0	7.74334
comp24617_c0_seq48	3	-6.81583	-6.66858	-6.60866	-6.63267	0	0	0	0	0	0
comp246194_c0_seq3	3	0	-6.72516	-6.66524	-6.68926	0	0	0	0	0	0
comp24627_c0_seq2	3	-9.61906	-9.47181	-9.41189	-9.4359	0	0	0	0	0	0
comp24729_c0_seq3	3	0	-7.19465	-7.13473	-7.15874	-5.91288	-5.83183	-5.89555	0	0	0
comp24729_c0_seq9	3	-5.36632	-6.04709	0	0	0	0	0	0	0	0
comp24759_c0_seq1	3	-7.93353	-7.78627	-7.72636	-7.75037	0	0	0	0	0	0
comp24799_c0_seq1	3	0	0	-7.31353	0	0	-8.45986	0	-7.70186	0	7.81895
comp24828_c2_seq8	3	0	-5.97892	0	0	-5.70137	-5.62033	0	0	0	0
comp24836_c0_seq2	3	0	0	-6.67905	0	0	-8.58185	0	-8.21709	0	7.08199
comp24905_c0_seq2	3	-6.99216	-6.8449	-6.78498	-6.809	0	0	0	0	0	0
comp24905_c0_seq3	3	0	-6.45099	-6.39107	-6.41508	-6.13527	-6.05422	-6.11795	0	0	0
comp24982_c1_seq5	3	-7.5643	-7.41704	-7.35712	-7.38113	0	0	0	0	0	0
comp25010_c0_seq11	3	-8.07887	-7.93161	-7.8717	0	0	0	0	0	0	0
comp25036_c0_seq2	3	-7.2054	-7.05815	-6.99823	-7.02224	0	0	0	0	0	0
comp25036_c0_seq3	3	0	0	-6.21273	0	0	0	0	-6.84594	-6.89818	0
comp25102_c0_seq39	3	-3.20525	-2.82768	-3.93698	-4.42389	0	0	0	0	0	0
comp25122_c0_seq1	3	0	0	-7.33985	-7.36386	0	-7.7063	-7.77002	-6.77257	-6.82481	0
comp25122_c0_seq19	3	0	0	-6.59416	-6.61817	0	-6.12729	-6.19101	0	0	0
comp25122_c0_seq3	3	0	0	-7.95349	-7.9775	0	-7.13617	-7.19989	0	0	0
comp251404_c0_seq1	3	0	-6.50046	-6.44054	-6.46455	0	0	0	0	0	0
comp25148_c0_seq3	3	0	-4.67255	-9.39526	-9.41927	-3.32621	-8.18404	-8.24776	0	0	0
comp25153_c0_seq1	3	0	0	-7.06284	0	-3.14636	-8.78179	0	0	3.29245	8.77849
comp25206_c0_seq1	3	0	0	-8.85962	0	0	-9.09122	-2.83617	-7.75997	0	6.11236
comp25206_c0_seq3	3	0	-7.02472	-6.96481	-6.98882	0	0	0	0	0	0
comp25212_c0_seq11	3	0	-4.01907	-8.10436	-8.12837	0	-5.8749	-5.93862	0	0	0
comp25212_c0_seq20	3	-6.5643	-6.41704	-6.35712	-6.38113	0	0	0	0	0	0
comp25212_c0_seq22	3	-6.80133	-6.65408	-6.59416	-6.61817	0	0	0	0	0	0
comp25212_c0_seq26	3	0	-6.45884	-6.3742	-6.39821	0	0	0	0	0	0
comp25212_c0_seq27	3	-7.4008	0	-7.19362	-7.21763	0	0	0	0	0	0
comp25212_c0_seq6	3	0	0	-6.919	-6.94301	0	-8.27125	-8.33498	-8.69195	-8.74419	0
comp25212_c0_seq8	3	0	0	-7.99271	-8.01672	0	-6.8098	-6.87353	-6.33647	-6.38871	0
comp25212_c0_seq9	3	0	0	-7.0309	0	0	-7.34203	0	-6.51204	0	8.84331
comp2537_c0_seq2	3	-7.21637	-7.06912	-7.0092	-7.03321	0	0	0	0	0	0
comp2537_c0_seq4	3	-7.43876	-7.29151	-7.23159	-7.2556	0	0	0	0	0	0
comp253912_c0_seq1	3	0	0	-3.56059	-5.60861	0	0	0	0	0	0
comp25414_c1_seq18	3	-4.53512	-3.15983	-4.55866	0	0	0	0	0	0	0
comp25414_c1_seq32	3	0	-9.29619	-6.87915	0	-8.64327	-6.02773	0	0	6.78887	0
comp25414_c1_seq51	3	-6.10271	-5.95546	0	0	0	0	0	0	0	0
comp25414_c1_seq67	3	-6.07887	-5.93161	0	0	0	0	0	0	0	0
comp25419_c0_seq3	3	0	0	-4.8827	-4.54168	0	-3.7694	-3.5078	-3.61412	-3.32956	0
comp25528_c0_seq3	3	0	0	-6.50396	0	0	-7.10032	0	0	0	0
comp25528_c0_seq5	3	-6.30126	-6.15401	0	0	0	0	0	0	0	0
comp25606_c0_seq3	3	-6.04439	0	0	-6.68926	0	0	0	0	0	0
comp25625_c0_seq4	3	0	0	-6.59495	0	0	-5.26137	0	-5.17608	0	0
comp25625_c0_seq6	3	0	0	-5.86978	0	0	-4.00783	0	0	0	0
comp25629_c1_seq3	3	-6.43142	-6.13691	0	0	0	0	0	0	0	0
comp25697_c1_seq1	3	0	-7.77292	-7.713	0	-8.13995	-8.0589	0	0	6.7486	6.67036
comp25734_c0_seq46	3	-5.87242	-5.72516	0	0	0	0	0	0	0	0
comp257597_c0_seq1	3	0	-7.56388	0	-6.51679	0	0	0	0	0	0
comp257597_c0_seq2	3	-3.42593	-3.25273	-5.26534	-9.02499	0	0	-5.80536	0	-5.81221	0
comp25833_c0_seq2	3	0	-2.26153	-10.5905	-10.6145	0	-9.22415	-9.28787	-8.3407	-8.39294	0
comp25894_c0_seq2	3	0	0	-7.96481	0	-1.6399	-8.88019	0	-7.1169	0	7.16161
comp25897_c0_seq1	3	0	-6.09081	0	0	0	0	0	0	6.19061	6.11236
comp25910_c0_seq11	3	-6.05462	-5.90737	0	0	0	0	0	0	0	0
comp25910_c0_seq5	3	-6.25944	-6.11219	0	0	0	0	0	0	0	0
comp25924_c0_seq1	3	-2.89598	-2.8114	-3.81867	-4.41418	0	0	0	0	0	0
comp25929_c0_seq17	3	-9.31153	-9.16427	-9.10436	-9.12837	0	0	0	0	0	0
comp25929_c0_seq18	3	-8.07887	-7.93161	-7.8717	-7.89571	0	0	0	0	0	0
comp25929_c0_seq4	3	-8.72272	-8.57547	-8.51555	-8.53956	0	0	0	0	0	0
comp25929_c0_seq5	3	-8.06072	-7.91347	-7.85355	-7.87756	0	0	0	0	0	0
comp25929_c0_seq7	3	0	-7.09081	-7.0309	0	-6.79922	-6.71817	0	0	7.48011	7.40187
comp25948_c0_seq2	3	0	0	-9.36355	0	0	-9.31296	0	-8.67862	0	9.23935
comp25976_c1_seq4	3	0	-7.56388	0	-7.52797	-5.82268	0	-5.80536	0	0	0
comp26051_c0_seq2	3	-3.04921	-4.10834	-8.19362	0	0	0	0	0	0	0
comp26076_c0_seq1	3	0	0	-7.75271	-7.77672	0	-6.69433	-6.75805	-7.47397	-7.52621	0
comp2608_c0_seq1	3	-2.57565	-3.99114	-4.23387	0	-1.44696	0	0	0	0	0
comp26103_c0_seq24	3	-2.95588	-8.36457	-8.30466	-8.32867	-5.5964	-5.51536	0	0	0	0
comp26128_c0_seq1	3	-2.27532	-2.72417	0	-4.97429	0	0	0	0	0	0
comp26156_c0_seq4	3	-8.66383	-5.37137	-8.45666	0	0	0	7.6724	0	4.395	7.466
comp26156_c0_seq5	3	0	-8.59837	-8.53845	-8.56246	-6.45345	-6.3724	-6.43612	0	0	0
comp26222_c0_seq39	3	-5.54035	-4.50888	-9.55352	-8.56635	0	0	0	0	0	0
comp26222_c0_seq7	3	-4.17643	0	-9.72802	-9.75203	2.84405	-5.71817	-5.7819	-8.43883	-8.49107	0
comp26287_c0_seq6	3	-6.07887	-5.93161	0	0	0	0	0	0	0	0
comp26339_c0_seq2	3	0	0	-7.46465	-7.48866	0	-8.99445	-9.05817	-8.0512	-8.10344	0
comp26377_c0_seq11	3	-7.4199	0	-7.21273	-7.23674	6.3983	0	0	-6.19386	-6.2461	0
comp26411_c0_seq1	3	-2.31996	-2.49775	-3.22388	-4.99072	0	0	0	0	0	0
comp26427_c0_seq3	3	-6.4939	-6.34665	-6.28673	0	0	0	0	0	0	0
comp26443_c0_seq1	3	-7.4939	-7.34665	-7.28673	0	0	0	7.03148	0	6.90333	6.82508
comp26455_c0_seq3	3	-3.71479	-8.25354	-8.19362	-4.88452	0	0	0	0	0	0
comp26488_c0_seq1	3	0	0	-6.93059	-6.9546	0	0	0	-5.5995	-5.65174	0
comp26558_c0_seq4	3	0	0	-8.56843	-8.59244	0	-8.52553	-8.58925	-8.04602	-8.09826	0
comp26570_c0_seq6	3	0	0	-6.23159	0	0	-7.23038	0	-6.70843	0	7.45023
comp26581_c0_seq14	3	-6.3618	-6.21455	0	0	0	0	0	0	0	0
comp2659_c0_seq4	3	0	0	-6.32236	0	0	0	0	0	0	0
comp26610_c0_seq10	3	-6.83019	-6.68293	-6.62302	0	0	0	0	0	0	0
comp26621_c1_seq1	3	0	0	-6.26859	0	0	-5.54232	0	-6.38651	-6.43875	0
comp26669_c1_seq5	3	-6.12617	-5.97892	0	0	0	0	0	0	0	0
comp26759_c1_seq2	3	-3.1084	0	-8.01465	0	2.1968	0	0	-7.14624	0	6.00853
comp268672_c0_seq1	3	0	0	-7.4805	0	0	-6.10937	0	-5.75997	0	0
comp26892_c0_seq7	3	0	0	-6.74617	-6.77018	0	0	0	0	0	0
comp26903_c0_seq1	3	0	-4.79924	-10.1069	0	-3.07257	-8.51536	0	0	0	8.22321
comp26910_c0_seq2	3	0	0	-7.22219	0	0	-6.2137	0	0	0	0
comp269157_c0_seq1	3	0	0	-6.33985	0	0	-5.45986	0	0	0	0
comp27009_c1_seq2	3	-7.39115	-7.24389	-7.18397	-7.20798	0	0	0	0	0	0
comp27021_c0_seq1	3	-6.4008	-6.25354	0	0	0	0	0	0	0	0
comp2708_c0_seq2	3	-7.32172	-7.17447	-7.11455	-7.13856	0	0	0	0	0	0
comp27123_c0_seq4	3	-2.77305	0	-8.76894	0	0	-6.16248	0	-6.51204	0	7.34332
comp27129_c0_seq2	3	0	0	-6.69273	0	0	-6.311	0	-6.07682	0	6.13226
comp27138_c0_seq1	3	0	0	0	0	-7.07794	-6.99689	0	0	6.413	6.33476
comp27138_c0_seq4	3	0	-6.57931	-6.51939	-6.5434	-7.1631	-7.08206	-7.14578	0	0	0
comp27138_c0_seq8	3	0	-6.93161	-6.8717	-6.89571	-6.07794	-5.99689	-6.06061	0	0	0
comp27227_c0_seq75	3	0	0	-8.3742	0	0	-9.14719	0	-8.51579	0	8.62543
comp27275_c0_seq1	3	0	0	-7.28673	-7.31074	0	-6.10937	-6.17309	-6.655	-6.70724	0
comp27285_c0_seq1	3	0	-2.99805	-3.25528	0	-2.39232	-2.6073	-2.893	0	0	0
comp27289_c0_seq5	3	-4.54907	0	-4.05672	-8.36386	3.02385	0	0	0	-6.91005	0
comp27308_c0_seq3	3	0	0	-8.03089	0	0	-7.65162	0	-7.12675	0	6.96481
comp27308_c0_seq5	3	0	0	-7.44054	0	0	-6.41679	0	0	0	0
comp27312_c0_seq3	3	0	0	-7.40775	0	0	-7.27929	0	-6.05636	0	6.87318
comp27325_c0_seq2	3	-8.65579	-2.86084	-8.44862	-8.47263	5.80394	0	0	-5.5995	-5.65174	0
comp27454_c0_seq38	3	-5.0588	0	-9.20321	-4.40868	3.95864	0	0	-8.14624	-3.37045	0
comp27479_c0_seq2	3	0	0	-7.39943	0	0	-6.71817	0	0	0	7.19983
comp27578_c0_seq2	3	0	-2.54052	-8.81343	0	0	-7.43849	0	-6.28463	0	7.51229
comp27656_c1_seq4	3	-6.32172	-6.17447	0	0	0	0	0	0	0	0
comp27660_c0_seq4	3	-9.17198	-2.78266	-8.96481	-8.98882	6.3983	0	0	-6.19386	-6.2461	0
comp27708_c0_seq3	3	0	0	-7.95349	-7.9775	0	-5.99689	-6.06061	0	0	0
comp27708_c0_seq5	3	-7.99853	0	-7.79135	-7.81536	6.08571	0	0	-5.88127	-5.93351	0
comp27708_c0_seq8	3	-2.66305	0	-8.95633	-8.98034	0	-6.45986	-6.52358	-6.85781	-6.91005	0
comp27728_c0_seq2	3	0	0	-7.29572	-7.31973	0	-9.1603	-9.22402	-8.35753	-8.40977	0
comp27753_c0_seq4	3	0	-9.29852	-9.2386	-9.26261	-9.39008	-9.30904	-9.37276	0	0	0
comp27820_c0_seq4	3	-8.33688	-6.21435	-8.12971	-8.15372	0	0	0	0	0	0
comp2784_c0_seq1	3	-2.5004	-3.82917	-4.08972	0	-1.36024	0	0	0	0	0
comp2790_c0_seq4	3	-7.04234	-6.89509	-6.83517	-6.85918	0	0	0	0	0	0
comp27981_c0_seq6	3	0	0	-7.42424	0	0	0	0	-6.19386	0	5.98683
comp27994_c1_seq1	3	-7.62319	-7.47593	-7.41602	-7.44003	0	0	0	0	0	0
comp27994_c1_seq4	3	-6.47576	-6.3285	-6.26859	0	0	0	0	0	0	0
comp280273_c0_seq3	3	0	-7.61718	0	-7.58127	0	0	0	0	0	0
comp28031_c0_seq1	3	0	0	-8.39526	0	-2.41769	-8.87755	0	-6.33647	4.01135	10.3218
comp28033_c0_seq1	3	-6.74183	0	-6.53466	0	0	0	7.63266	0	0	7.42625
comp28049_c0_seq1	3	0	-2.6551	-3.64184	-5.45925	0	0	-3.4789	0	0	0
comp2806_c0_seq2	3	0	0	-7.02009	4.89523	0	-7.13617	4.8771	-7.54913	4.34746	11.8706
comp2806_c0_seq9	3	0	0	-8.24093	5.10366	0	-7.00661	6.43593	-8.23996	5.0859	13.2999
comp28078_c0_seq4	3	0	-6.90737	-6.84745	0	-5.5964	-5.51536	0	0	7.17043	7.09219
comp28078_c0_seq5	3	-2.55367	0	-9.3742	-9.39821	0	-6.98711	-7.05083	-7.62751	-7.67976	0
comp28082_c0_seq1	3	-2.08966	-2.35651	-3.09035	-5.19282	0	0	-3.1718	0	-2.86676	-2.16957
comp28119_c2_seq3	3	-5.8999	-5.75264	0	0	0	0	7.52388	0	7.39572	7.31748
comp28119_c2_seq7	3	-7.04234	-6.89509	-6.83517	0	0	0	6.39677	0	6.26861	6.19037
comp2815_c30_seq17	3	-6.40465	-8.08542	-7.99031	0	0	0	6.95946	0	8.68246	8.54665
comp2815_c30_seq17	3	0	-5.75264	0	0	-5.70137	0	0	0	6.12921	0
comp2815_c30_seq27	3	0	0	-8.54601	0	0	-6.5289	0	-6.19386	0	6.05096
comp2815_c30_seq35	3	0	-7.47593	-7.41602	0	-6.31143	-6.23038	0	0	0	0
comp28167_c0_seq32	3	-3.55695	0	-7.92396	-8.98317	0	0	0	-6.13955	-7.26472	0
comp28167_c0_seq33	3	-6.25944	-6.11219	0	0	0	0	0	0	0	0
comp28211_c2_seq4	3	0	0	-6.70627	0	0	-6.09122	0	-6.19386	0	6.68391
comp28252_c0_seq1	3	0	0	-7.25943	0	0	-5.71817	0	0	0	6.20922
comp28310_c0_seq6	3	-6.14926	-6.002	0	0	0	0	0	0	0	0
comp283121_c0_seq2	3	0	0	-6.53466	0	0	0	0	0	0	6.07172
comp283704_c0_seq2	3	-7.47576	-7.3285	-7.26859	-7.2926	0	0	0	0	0	0
comp28411_c1_seq41	3	0	-6.54828	-6.48837	-6.51238	0	0	0	0	0	0
comp28450_c0_seq9	3	-2.23521	-2.14868	-3.17275	-3.62576	0	0	0	0	0	0
comp28482_c0_seq1	3	0	0	-8.39943	0	0	-7.45986	0	-7.23996	0	9.02192
comp28499_c1_seq7	3	-8.74183	0	-8.53466	0	8.2348	0	7.14884	-8.03036	0	6.94244
comp28511_c0_seq2	3	-7.4666	-7.31934	-7.25943	-7.28344	0	0	0	0	0	0
comp28513_c0_seq1	3	0	0	-7.8777	0	0	-7.91672	0	-6.9605	0	7.87318
comp28534_c0_seq10	3	0	0	-6.69273	0	0	0	0	-5.90435	0	6.62894
comp28534_c0_seq22	3	0	0	-6.32236	0	0	0	0	0	0	0
comp28593_c0_seq3	3	-9.22726	-5.40429	-5.66296	0	0	0	0	0	0	0
comp28622_c0_seq1	3	0	0	-7.25021	0	0	-8.53898	0	-8.96599	0	9.46011
comp28687_c0_seq2	3	-7.0908	0	-9.03358	-9.05759	5.38405	0	0	-7.37002	-7.42226	0
comp28736_c0_seq2	3	0	-8.15401	-8.09409	0	-5.54091	-5.45986	0	0	5.87866	5.80042
comp28744_c0_seq6	3	0	0	-6.74617	0	0	-6.48788	0	-6.83397	0	8.16644
comp28746_c0_seq4	3	0	0	-6.73299	-6.757	0	0	0	0	0	0
comp28820_c0_seq1	3	0	0	-6.3742	0	-2.76773	-7.67618	0	0	0	6.58629
comp28853_c1_seq4	3	-7.12617	-6.97892	-6.919	-6.94301	0	0	0	0	0	0
comp29011_c0_seq8	3	0	0	-6.21273	0	0	-5.76472	0	0	0	6.07172
comp29030_c0_seq2	3	-7.87242	-5.74989	-7.66524	0	0	0	0	0	0	0
comp29052_c1_seq1	3	-7.48486	-7.33761	-7.27769	-7.3017	0	0	0	0	0	0
comp29052_c1_seq3	3	-6.32172	-6.17447	0	0	0	0	0	0	0	0
comp29052_c1_seq4	3	-6.07887	-5.93161	0	0	0	0	0	0	0	0
comp29252_c0_seq1	3	0	0	-7.919	-7.94301	1.24153	-8.18832	-8.25204	-9.30645	-9.3587	0
comp29252_c0_seq4	3	-6.78669	-6.63943	-6.57951	0	0	0	5.84928	0	5.72112	5.64288
comp29252_c0_seq5	3	0	0	-6.60866	-6.63267	0	-7.42406	-7.48778	-7.45846	-7.5107	0
comp29301_c0_seq2	3	0	-8.34665	-8.28673	-8.31074	-7.68866	-7.60762	-7.67134	0	0	0
comp293601_c0_seq1	3	0	0	-6.15843	-6.20645	0	-4.77127	0	0	0	0
comp29370_c0_seq2	3	0	0	-7.62302	-7.64703	0	-7.02584	-7.08956	-6.79744	-6.84968	0
comp29505_c0_seq33	3	-5.24817	0	-4.70607	-5.38881	3.14477	0	0	-2.60813	-3.34733	0
comp29521_c0_seq3	3	-5.31139	-7.79951	-7.73959	0	0	0	0	0	0	0
comp29608_c2_seq1	3	0	0	-3.83748	-4.02448	0	0	0	0	0	0
comp29625_c0_seq4	3	-7.81583	0	-7.60866	-7.63267	6.06226	0	0	-5.85781	-5.91005	0
comp29638_c0_seq14	3	-6.00487	-5.85761	0	0	0	0	0	0	0	0
comp29638_c0_seq18	3	-5.97933	-5.83208	0	0	0	0	0	0	0	0
comp29638_c0_seq20	3	-6.43876	-6.29151	-6.23159	0	0	0	0	0	0	0
comp29638_c0_seq24	3	-6.43876	-6.29151	-6.23159	0	0	0	0	0	0	0
comp29663_c0_seq3	3	0	0	-8.52705	0	-1.82488	-9.42225	0	-7.47397	0	8.08199
comp29663_c0_seq5	3	-7.58983	-7.44258	-7.38266	-7.40667	0	0	0	0	0	0
comp29663_c0_seq9	3	0	-4.81763	-6.73299	0	0	0	0	0	0	0
comp29737_c0_seq2	3	0	0	-7.13473	-7.15874	0	-5.62033	0	0	0	0
comp29771_c1_seq1	3	-3.70151	-5.08507	-7.32236	0	0	0	0	0	5.21129	7.43429
comp29771_c1_seq2	3	0	-4.52749	-7.25021	-7.27422	0	-6.07284	-6.13656	0	0	0
comp29803_c0_seq2	3	-7.07887	0	-6.8717	-6.89571	8.41229	0	0	-8.20785	-8.26009	0
comp29872_c0_seq1	3	-2.49311	-2.83537	-4.43707	-6.45472	0	0	-4.03025	0	0	0
comp2988_c0_seq1	3	-10.5686	-10.4213	-10.3614	-10.3854	0	0	0	0	0	0
comp29966_c0_seq17	3	0	0	-4.33531	0	0	-4.17414	0	-3.59503	0	0
comp29966_c0_seq28	3	-2.17718	-2.35661	-8.66973	-11.0509	0	-6.48176	-9.07998	-6.28711	-8.7342	0
comp29966_c0_seq38	3	-7.2805	-4.83604	-7.07333	-7.09734	0	0	0	0	0	0
comp30024_c0_seq1	3	0	0	-8.76571	-8.78972	0	-7.78744	-7.85116	-7.13653	-7.18877	0
comp30121_c0_seq6	3	-6.23807	-6.09081	0	0	0	0	0	0	0	0
comp30165_c0_seq3	3	-5.81583	-5.66858	0	0	0	0	0	0	0	0
comp30227_c0_seq1	3	-9.35933	-5.91487	-9.15216	0	0	0	6.62457	0	0	6.41817
comp303380_c0_seq1	3	0	0	-4.87045	-7.72583	0	0	-6.53521	0	0	0
comp30349_c0_seq8	3	-5.92687	-5.77961	0	0	0	0	0	0	0	0
comp304_c4_seq121	3	-3.07877	-3.7108	-10.7657	-10.7897	0	-7.85353	-7.91725	-7.06663	-7.11887	0
comp304_c4_seq142	3	-8.52512	-8.37787	-8.31795	-8.34196	0	0	0	0	0	0
comp304_c4_seq147	3	-6.25565	0	-8.19843	-8.22244	5.62761	0	0	-7.61357	-7.66582	0
comp304_c4_seq21	3	0	-7.26377	-8.17912	-8.20313	-4.73697	-5.78744	-5.85116	0	0	0
comp304_c4_seq216	3	-7.38143	0	-7.17426	-7.19827	7.83196	0	0	-7.62751	-7.67976	0
comp304_c4_seq24	3	0	-5.38335	-7.88367	-7.90768	0	-5.95736	-6.02109	0	0	0
comp304_c4_seq25	3	0	-5.72187	-7.22219	-7.2462	-4.59495	-6.23038	-6.2941	0	0	0
comp304_c4_seq27	3	0	-4.39522	-6.89554	-6.91955	-3.78136	-6.41679	-6.48052	0	0	0
comp304_c4_seq277	3	-6.52953	-6.38227	-6.32236	0	0	0	6.03148	0	5.90333	5.82508
comp304_c4_seq310	3	0	0	-7.25943	0	0	-6.01626	0	0	0	7.10231
comp304_c4_seq33	3	-7.79403	-7.64677	-7.58686	-7.61087	0	0	0	0	0	0
comp304_c4_seq35	3	-8.29092	-4.2615	-8.08375	0	0	0	8.54116	0	4.52679	8.33476
comp304_c4_seq374	3	0	-6.43411	0	-6.39821	0	0	0	0	0	0
comp304_c4_seq400	3	-7.39115	0	-7.18397	-7.20798	6.50656	0	0	-6.30211	-6.35436	0
comp304_c4_seq444	3	0	0	-7.0309	0	0	0	0	-5.73443	0	5.96481
comp304_c4_seq452	3	-7.50289	0	-7.29572	0	0	0	0	0	0	0
comp304_c4_seq474	3	0	-7.09081	0	0	-5.91288	0	0	0	0	0
comp304_c4_seq484	3	0	0	-7.60866	0	0	0	0	0	0	7.10231
comp304_c4_seq540	3	-5.95334	-5.80608	0	0	0	0	0	0	0	0
comp304_c4_seq631	3	0	-5.55724	0	-6.49661	0	0	0	0	0	0
comp304_c4_seq712	3	-6.4199	-6.27265	-6.21273	0	0	0	6.14884	0	6.02068	5.94244
comp304_c4_seq92	3	0	0	-6.75922	-6.78323	0	-7.80424	-7.86797	-6.68196	-6.7342	0
comp304_c9_seq2	3	0	0	-7.93635	0	0	-6.3724	0	-5.57093	0	7.94806
comp30411_c0_seq2	3	0	0	-7.59416	0	0	-8.30707	0	-7.2032	0	8.82202
comp30448_c0_seq31	3	0	0	-6.84745	0	0	-7.04483	0	0	0	7.42625
comp30448_c0_seq37	3	-7.93353	-7.78627	-7.72636	-7.75037	0	0	0	0	0	0
comp30456_c0_seq2	3	-7.24879	0	-7.04162	0	0	0	7.25737	0	0	7.05096
comp30549_c0_seq3	3	0	0	-7.05227	0	0	-6.90638	0	-6.86959	0	7.60065
comp30549_c0_seq4	3	0	0	-7.05227	0	0	-6.90638	0	-6.86959	0	7.60065
comp30598_c0_seq1	3	0	0	-7.82899	-7.853	0	-6.12729	-6.19101	-7.51204	-7.56428	0
comp30960_c1_seq18	3	0	-4.04945	-7.77216	0	-3.10952	-6.96735	0	0	0	6.8613
comp30960_c1_seq9	3	0	0	-6.42424	0	0	-7.51536	0	-6.51204	0	6.51229
comp310546_c0_seq1	3	-2.32922	-2.81735	-3.5906	0	0	0	0	0	0	0
comp31085_c0_seq41	3	-7.4481	0	0	-7.26494	0	0	0	0	0	0
comp31132_c0_seq2	3	0	-7.99051	-7.93059	-7.9546	-6.97701	-6.89596	-6.95968	0	0	0
comp31134_c0_seq1	3	0	0	-6.30466	0	0	-8.12729	0	-6.73443	0	7.73685
comp31134_c0_seq10	3	-5.81583	-5.66858	0	0	0	0	0	0	0	0
comp31134_c0_seq4	3	0	0	-7.17426	0	0	-8.65472	0	-8.72149	0	7.50468
comp31135_c0_seq7	3	0	0	-6.71969	-6.7437	0	-6.74163	-6.80536	-7.51204	-7.56428	0
comp31182_c0_seq5	3	0	0	-6.88367	-6.90768	0	-6.43129	-6.49502	0	0	0
comp31182_c0_seq6	3	-7.00487	-6.85761	-6.7977	-6.82171	0	0	0	0	0	0
comp3120_c0_seq25	3	-5.29815	-5.97892	0	0	0	0	0	0	0	0
comp3120_c0_seq3	3	0	0	-7.4726	0	0	-6.27929	0	-6.23086	0	5.64288
comp3120_c2_seq17	3	-6.51183	-6.36457	-6.30466	0	0	0	0	0	0	0
comp3120_c2_seq2	3	0	0	-6.73299	0	0	-7.82086	0	-7.66178	0	6.91972
comp3120_c4_seq2	3	-7.03045	0	-7.65131	-7.67532	7.41785	0	0	-8.08189	-8.13414	0
comp31222_c0_seq5	3	-7.62319	-7.47593	-7.41602	0	0	0	0	0	0	0
comp31261_c0_seq1	3	0	0	-3.37707	-4.97763	0	0	-3.45721	0	0	0
comp31374_c0_seq10	3	-6.64771	-6.50046	-6.44054	-6.46455	0	0	0	0	0	0
comp31374_c0_seq12	3	0	0	-7.34851	-7.37252	0	-6.98711	-7.05083	-6.64132	-6.69356	0
comp31374_c0_seq4	3	0	0	-6.96481	0	0	0	0	0	0	7.51229
comp31374_c0_seq5	3	-7.97288	-7.82562	-7.7657	-7.78972	0	0	0	0	0	0
comp3140_c0_seq25	3	0	-3.65995	-7.38266	0	0	-5.5688	0	0	0	7.30876
comp3140_c1_seq18	3	0	-7.39976	-7.33985	-7.36386	-5.51234	-5.43129	0	0	0	0
comp31439_c0_seq39	3	-5.81583	-5.66858	0	0	0	0	0	0	0	0
comp31524_c0_seq10	3	0	-6.46767	-6.40775	0	-7.56892	-7.48788	0	0	0	0
comp31566_c0_seq1	3	0	-4.11314	-8.19843	-8.22244	0	-6.7063	-6.77002	0	0	0
comp31570_c0_seq2	3	-6.78669	-6.63943	-6.57951	-6.60353	0	0	0	0	0	0
comp31664_c0_seq1	3	0	0	-6.53466	0	0	-5.59479	0	-6.35334	0	6.88495
comp31679_c0_seq1	3	0	0	-6.50396	0	0	-8.83183	0	-8.57093	0	8.10231
comp31710_c0_seq1	3	0	0	-6.83517	0	0	-6.01626	0	-6.13653	0	0
comp3175_c1_seq1	3	-2.86216	-6.77152	-9.49424	-9.51825	-3.94084	-6.79866	-6.86239	0	0	0
comp31798_c0_seq3	3	-3.34395	0	-7.60866	-7.63267	2.67446	0	0	-6.98236	-7.0346	0
comp31798_c0_seq4	3	0	0	-8.30466	-4.99555	0	-8.58185	-5.17481	-7.64817	-4.3578	0
comp31859_c0_seq38	3	-9.66183	-4.01573	-3.37507	-9.47866	0	6.25696	0	0	0	-6.10196
comp31859_c0_seq5	3	0	-5.75264	0	0	-6.4684	-6.38735	0	0	0	0
comp31869_c0_seq3	3	0	0	-6.48837	-6.51238	-1.97982	-7.52215	-7.58587	0	0	0
comp31869_c0_seq4	3	0	0	-7.88962	-7.91363	2.70929	0	0	-7.69526	-7.7475	0
comp31927_c0_seq1	3	0	-2.30431	-3.04031	-4.68218	0	0	-3.18345	0	0	0
comp31949_c0_seq1	3	0	0	-7.8717	-7.89571	0	-7.69433	-7.75805	-7.10698	-7.15923	0
comp31996_c0_seq2	3	-6.99216	0	-6.78498	-6.809	0	0	0	0	0	0
comp32078_c0_seq12	3	0	0	-6.78498	0	0	0	0	0	0	6.7238
comp32078_c0_seq5	3	-7.65684	-7.33761	-7.27769	-7.3017	0	0	0	0	0	0
comp32078_c0_seq7	3	-6.23807	-6.09081	0	0	0	0	0	0	0	0
comp32113_c0_seq1	3	0	0	-7.77859	-7.8026	-2.98284	-8.24276	-8.30649	0	0	0
comp32144_c0_seq6	3	0	0	-7.81029	-7.83431	0	0	0	0	0	0
comp32418_c0_seq6	3	0	-7.36457	-7.30466	0	-5.5964	-5.51536	0	0	7.32446	7.24622
comp32418_c0_seq8	3	0	-7.20463	-7.14471	0	-6.07794	-5.99689	0	0	0	0
comp32515_c1_seq5	3	-6.75694	-6.60969	-6.54977	-6.57378	0	0	0	0	0	0
comp32540_c0_seq1	3	-8.3419	-8.19465	-8.13473	-8.15874	0	0	0	0	0	0
comp325687_c0_seq1	3	-4.73856	-6.54359	-6.23111	-5.0312	0	0	0	0	0	0
comp32668_c0_seq36	3	-6.00487	-5.85761	0	0	0	0	0	0	0	0
comp32668_c0_seq7	3	0	0	-6.60866	-6.63267	3.83458	0	0	-6.66854	-6.72078	0
comp32690_c0_seq5	3	-8.02373	-7.87647	-7.81655	-7.84056	0	0	0	0	0	0
comp32730_c0_seq10	3	0	-5.64439	0	-7.16873	0	0	0	0	0	0
comp32774_c0_seq20	3	0	-6.19465	0	0	-5.54091	-5.45986	0	0	0	0
comp32774_c1_seq14	3	0	0	-8.63014	0	0	-6.96735	0	-8.249	0	7.01925
comp32847_c0_seq2	3	-9.22455	-9.07729	-9.01737	-9.04138	0	0	0	0	0	0
comp32982_c0_seq3	3	0	-7.23418	-7.17426	-7.19827	-5.56892	-5.48788	0	0	0	0
comp32982_c0_seq4	3	0	-6.73897	-6.67905	-6.70306	-6.27787	-6.19683	-6.26055	0	0	0
comp33053_c0_seq12	3	-6.25944	-6.11219	0	0	0	0	0	0	0	0
comp3325_c1_seq2	3	0	0	-9.43241	0	0	-7.77043	0	-8.46235	0	8.5349
comp33256_c0_seq5	3	-7.24879	-7.10154	0	-7.06563	0	0	0	0	0	0
comp33256_c0_seq6	3	-6.71114	-6.56388	0	-6.52797	0	0	0	0	0	0
comp33262_c0_seq2	3	-5.97933	-5.83208	0	0	0	0	0	0	0	0
comp33323_c0_seq2	3	-4.76349	-6.76619	-6.70627	-6.73028	0	0	0	0	0	0
comp33340_c0_seq4	3	0	0	-7.13473	0	0	-7.20529	0	-7.19386	0	7.75622
comp33362_c0_seq7	3	-7.12617	-6.97892	-6.919	-6.94301	0	0	0	0	0	0
comp33362_c0_seq8	3	-6.3618	-6.21455	0	0	0	0	0	0	0	0
comp33362_c0_seq9	3	-6.85848	-6.71122	-6.65131	-6.67532	0	0	0	0	0	0
comp33634_c0_seq3	3	0	-6.57931	-6.51939	0	0	0	0	0	6.48011	6.40187
comp3367_c1_seq2	3	0	0	-8.36995	-8.39396	0	-9.80146	-9.86518	-9.44671	-9.49895	0
comp33743_c0_seq1	3	-2.24577	-2.33295	-4.02046	-4.66795	0	0	0	0	0	0
comp33763_c0_seq4	3	0	0	-8.02764	0	0	-7.699	0	-7.89307	0	6.67929
comp33817_c0_seq11	3	0	-9.18712	-9.1272	-4.49617	-7.99777	-7.91672	0	0	0	0
comp33817_c0_seq44	3	0	-6.81914	-6.75922	0	0	0	3.69527	0	8.11871	8.04047
comp33817_c0_seq8	3	0	-8.7042	-8.64428	-8.6683	-8.4269	-8.34586	-8.40958	0	0	0
comp338690_c0_seq1	3	0	0	-5.92961	-7.57378	0	0	0	0	0	0
comp33901_c0_seq3	3	-4.94089	-5.38335	0	0	0	0	0	0	0	0
comp339823_c0_seq1	3	-3.60269	-3.72322	-5.18834	0	0	0	0	0	0	0
comp33996_c0_seq16	3	0	-6.46767	-6.40775	-6.43176	-5.77537	-5.69433	-5.75805	0	0	0
comp33996_c0_seq2	3	-7.04234	-6.89509	-6.83517	-6.85918	0	0	0	0	0	0
comp33996_c0_seq26	3	-5.87242	-5.72516	0	0	0	0	0	0	0	0
comp33996_c0_seq28	3	-4.0523	-7.56515	-7.4805	0	0	0	0	0	0	0
comp33996_c0_seq30	3	-4.07576	0	-7.50396	0	0	0	0	0	0	0
comp33996_c0_seq37	3	0	0	-6.78498	0	0	-5.43129	0	-6.77257	0	6.84933
comp33996_c0_seq4	3	0	0	-7.15463	0	0	-5.8098	0	0	0	5.58629
comp33996_c0_seq5	3	-7.31153	-7.16427	-7.10436	-7.12837	0	0	0	0	0	0
comp33996_c0_seq6	3	0	0	-6.84745	0	0	-6.23038	0	-5.655	0	5.84933
comp34065_c0_seq44	3	0	-6.59458	-6.53466	-6.55867	0	0	0	0	0	0
comp34065_c0_seq47	3	-6.61492	-6.46767	-6.40775	-6.43176	0	0	0	0	0	0
comp34066_c4_seq4	3	0	-7.23418	-7.17426	0	-6.05831	-5.97726	0	0	6.44695	6.3687
comp34112_c1_seq2	3	0	0	-7.74617	0	0	-5.83183	0	-6.15589	0	7.20922
comp34142_c0_seq18	3	-6.23807	-6.09081	0	0	0	0	0	0	0	0
comp34142_c0_seq3	3	0	0	-7.61586	0	0	0	0	0	0	6.49703
comp34221_c0_seq2	3	-7.37165	-7.2244	-7.16448	-7.18849	0	0	0	0	0	0
comp34327_c0_seq2	3	0	0	-10.2068	-10.2308	0	-9.43849	-9.50221	-9.12675	-9.17899	0
comp34349_c0_seq2	3	0	0	-6.51939	-6.5434	0	-5.45986	0	-6.43487	-6.48711	0
comp34414_c0_seq2	3	0	0	-7.05227	0	0	-6.92699	0	-7.51953	-5.22916	0
comp34432_c0_seq6	3	-7.32172	-7.17447	-7.07936	0	0	0	0	0	0	0
comp344868_c0_seq1	3	0	0	-7.82746	-7.29052	0	-6.08267	-5.62515	-5.49801	-5.01753	0
comp34488_c0_seq2	3	0	-7.06912	-7.0092	0	-7.63003	-7.54899	0	0	5.97488	5.89663
comp3460_c1_seq1	3	0	-6.11219	0	0	-7.14461	-7.06356	0	0	8.17043	8.09219
comp346657_c0_seq1	3	0	0	-5.7625	-7.82171	0	0	-6.24348	0	0	0
comp34754_c0_seq2	3	0	0	-8.7029	0	0	-6.93718	0	-7.49693	0	6.0299
comp3483_c0_seq1	3	0	0	-7.74617	-7.77018	0	-9.01625	-9.07998	-8.95774	-9.00998	0
comp3483_c0_seq2	3	0	0	-6.21273	0	0	-7.00661	-7.07033	-6.97147	-7.02371	0
comp3483_c0_seq3	3	-7.47576	-7.3285	-7.26859	-7.2926	0	0	0	0	0	0
comp3483_c0_seq5	3	-5.8999	-5.75264	0	0	0	0	0	0	0	0
comp3483_c0_seq7	3	-9.20264	-9.05539	-8.99547	-9.01948	0	0	0	0	0	0
comp3483_c0_seq8	3	-7.68768	-7.54042	-7.4805	-7.50452	0	0	0	0	0	0
comp348351_c0_seq1	3	0	0	-7.42424	0	0	-5.48788	0	0	0	0
comp34836_c0_seq7	3	-3.09038	-3.13691	-4.46453	-7.98317	0	0	0	0	0	0
comp34836_c0_seq8	3	0	-2.48651	-5.6886	0	0	-4.05931	0	0	0	3.93933
comp34859_c0_seq1	3	0	0	-6.98717	0	0	0	0	0	0	0
comp34886_c0_seq2	3	-6.61492	-6.46767	-6.40775	-6.43176	0	0	0	0	0	0
comp34924_c0_seq1	3	-5.87242	-5.72516	0	0	0	0	0	0	0	0
comp34960_c1_seq6	3	0	-2.37138	-3.31865	-5.5366	0	0	-3.97178	0	0	0
comp349909_c0_seq1	3	-5.95866	-4.92719	0	0	0	0	0	0	0	0
comp35_c0_seq2	3	0	-9.04986	-8.98995	-9.01396	-8.04341	-7.96236	-8.02609	0	0	0
comp35_c0_seq6	3	0	-10.2415	-10.1816	-10.2056	-9.02583	-8.94478	-9.00851	0	0	0
comp35049_c0_seq2	3	-6.02996	-5.8827	0	0	0	0	0	0	0	0
comp35049_c0_seq4	3	-6.3419	-6.19465	0	0	0	0	0	0	0	0
comp35089_c0_seq1	3	0	0	-7.30466	-7.32867	0	0	0	0	0	0
comp3509_c1_seq1	3	0	0	-8.16448	0	0	-5.97726	0	-7.12675	0	7.7238
comp3509_c10_seq1	3	-6.12617	-5.97892	0	0	0	0	0	0	0	0
comp3509_c15_seq10	3	-5.87242	-5.72516	0	0	0	0	0	0	0	0
comp3509_c15_seq19	3	0	0	-6.50396	-6.52797	1.61433	-6.5289	-6.59263	-8.01983	-8.07207	0
comp3509_c15_seq27	3	-4.20945	-7.95934	-3.63005	-8.89871	0	0	0	0	0	0
comp3509_c15_seq54	3	0	-5.66858	0	0	-6.75113	-6.67008	0	0	6.49642	6.41817
comp3509_c19_seq15	3	-2.79974	0	-3.25154	-3.87542	1.76199	0	0	-2.21925	-2.8996	0
comp3509_c19_seq33	3	0	-6.04709	0	0	-5.70137	0	0	0	0	0
comp3509_c19_seq46	3	-2.89674	0	-4.39993	-8.62906	0	0	-5.93862	0	-6.1086	0
comp3509_c2_seq2	3	0	0	-7.17426	0	0	-6.40215	0	-6.43487	0	0
comp3509_c2_seq48	3	0	-6.04945	0	0	-5.35168	0	0	0	0	0
comp3509_c23_seq4	3	-6.80133	0	-6.59416	-6.61817	6.1088	0	0	-5.90435	-5.9566	0
comp3509_c23_seq8	3	0	-6.23418	0	0	-7.14461	-7.06356	0	0	0	0
comp3509_c5_seq30	3	-7.10271	-6.95546	-6.89554	0	0	0	0	0	0	0
comp3509_c5_seq4	3	0	0	-6.59416	-6.61817	0	-7.36487	-7.42859	-5.90435	-5.9566	0
comp3509_c5_seq6	3	-6.14926	-6.002	0	0	0	0	0	0	0	0
comp35280_c0_seq2	3	-7.65579	-7.50854	0	-7.47263	0	0	0	0	0	0
comp35300_c0_seq2	3	0	-6.43411	-6.3742	-6.39821	0	0	0	0	0	0
comp35301_c0_seq6	3	0	-6.3285	-6.26859	0	-6.03841	-5.95736	-6.02109	0	0	0
comp35455_c0_seq2	3	0	0	-7.96481	0	0	-6.74163	0	-7.2758	0	6.78793
comp35470_c0_seq4	3	0	0	-6.82279	0	0	-5.93718	0	-6.21248	0	6.29999
comp35487_c0_seq2	3	0	0	-8.94209	-8.9661	0	-7.67008	-7.7338	-8.16069	-8.21294	0
comp35497_c0_seq1	3	0	0	-6.4726	0	0	0	0	-5.5995	0	5.91972
comp35509_c0_seq7	3	-7.11449	-6.96724	-6.90732	-6.93133	0	0	0	0	0	0
comp35521_c0_seq12	3	0	-7.62688	-7.54223	-7.56625	-6.45121	-6.50168	-6.56541	0	0	0
comp35521_c0_seq4	3	0	0	-6.919	-6.94301	0	0	0	0	0	0
comp35521_c0_seq9	3	0	0	-7.60866	-7.63267	0	-6.41679	-6.48052	-6.0356	-6.08784	0
comp35544_c0_seq2	3	0	-7.24389	-7.18397	-7.20798	-5.62337	-5.54232	0	0	0	0
comp35554_c0_seq3	3	0	-7.85761	-7.7977	0	0	0	0	0	5.85357	5.77533
comp35603_c1_seq18	3	0	-6.6193	-7.49947	-7.55867	0	0	0	0	0	0
comp35603_c1_seq20	3	-3.48272	-4.71873	-7.80401	0	0	0	0	0	0	0
comp35603_c1_seq21	3	-5.87242	-5.72516	0	0	0	0	0	0	0	0
comp35603_c1_seq43	3	0	0	-6.54977	0	0	-5.95736	0	-6.9605	0	0
comp35603_c1_seq60	3	-3.04822	0	-4.58496	-6.95491	0	0	0	0	0	0
comp35634_c0_seq2	3	0	-3.36414	-8.60143	0	-3.24476	-8.61716	0	0	3.82535	9.04835
comp35723_c0_seq6	3	-6.25944	-6.11219	0	0	0	0	0	0	0	0
comp35730_c0_seq3	3	0	0	-6.48837	0	-3.05889	-7.01626	0	0	0	6.96481
comp35730_c0_seq39	3	-5.06277	-6.3285	-6.26859	0	0	0	0	0	0	0
comp35730_c0_seq4	3	0	-5.69715	0	0	-7.08765	-7.00661	0	0	8.3516	8.27336
comp35730_c0_seq6	3	0	0	-7.41602	0	-2.50635	-7.01626	0	0	0	0
comp35730_c0_seq7	3	0	-6.60969	-6.54977	0	-7.08765	-7.00661	0	0	6.92757	6.84933
comp35747_c0_seq6	3	0	-6.31013	0	0	-6.86848	0	0	0	6.34261	0
comp3575_c0_seq10	3	-6.92687	-6.77961	-6.71969	-6.7437	0	0	0	0	0	0
comp35819_c0_seq1	3	0	0	-6.4726	0	0	-5.85353	0	0	0	0
comp35923_c0_seq2	3	0	-7.40843	-7.34851	-7.37252	-6.27787	-6.19683	-6.26055	0	0	0
comp35923_c0_seq4	3	0	0	-6.60866	0	0	-6.5289	0	0	0	0
comp35941_c0_seq2	3	0	0	-6.21273	0	0	-7.83728	0	-6.48166	3.19068	9.64634
comp35956_c0_seq3	3	-7.29092	-7.14367	0	-7.10776	0	0	0	0	0	0
comp36013_c1_seq7	3	-7.22726	-7.08001	-7.02009	-7.0441	0	0	0	0	0	0
comp36054_c0_seq1	3	0	0	-3.44072	-5.04945	0	-1.8521	-3.54026	-1.67656	-3.34176	0
comp36141_c0_seq3	3	0	0	-7.48837	0	0	-7.23865	0	-7.9383	0	7.45023
comp36285_c0_seq4	3	-6.88622	-6.73897	-6.67905	0	0	0	0	0	0	0
comp36288_c0_seq1	3	0	0	-7.72636	-7.75037	-2.16199	-7.96735	-8.03107	-5.68196	-5.7342	0
comp36311_c0_seq2	3	0	0	-7.713	-7.73701	-1.98622	-7.86959	-7.93331	-5.75997	-5.81221	0
comp36355_c0_seq1	3	-3.71319	-7.30085	0	0	0	0	0	0	0	0
comp36408_c0_seq2	3	0	0	-7.81655	-7.84056	0	-5.78744	-5.85116	0	0	0
comp36421_c0_seq2	3	0	0	-6.63723	0	0	-5.62033	0	-5.70843	0	0
comp36469_c1_seq3	3	-4.25084	-7.8385	0	0	0	0	0	5.97982	0	0
comp36651_c0_seq1	3	-2.53532	-3.11358	-4.05107	-5.72359	0	0	0	0	0	0
comp36827_c0_seq1	3	0	-2.93365	-4.04647	0	0	0	0	0	0	0
comp36864_c0_seq1	3	-6.2805	-6.13325	0	0	0	0	0	0	0	0
comp36949_c0_seq1	3	0	0	-7.64428	-7.6683	0	0	0	-5.94944	-6.00169	0
comp36949_c0_seq3	3	0	0	-7.45666	-7.48067	0	-6.72995	-6.79367	-5.5995	-5.65174	0
comp37014_c0_seq1	3	-6.69554	-6.54828	-6.48837	-6.51238	0	0	0	0	0	0
comp37062_c1_seq1	3	0	-2.72702	-3.33879	-5.47874	0	0	-3.68801	0	0	0
comp3707_c0_seq2	3	0	0	-3.60868	0	0	-4.05916	0	-3.14173	0	3.70881
comp37191_c0_seq2	3	0	0	-7.32236	0	0	-6.85353	0	-7.57093	0	8.70066
comp37239_c0_seq2	3	-6.4939	0	-6.28673	0	7.20833	0	0	-7.00389	-7.05613	0
comp37251_c0_seq2	3	0	0	-8.83517	0	0	-7.17975	0	-6.57093	0	0
comp37293_c0_seq3	3	0	0	-7.06284	0	-2.62279	-7.19683	0	0	0	6.94244
comp37293_c0_seq4	3	0	-4.20788	-6.93059	-6.9546	0	0	0	0	0	0
comp372936_c0_seq1	3	0	-4.41868	0	-6.94301	0	0	0	0	0	0
comp37305_c0_seq3	3	0	0	-6.85962	0	0	0	0	0	0	0
comp37305_c0_seq8	3	0	0	-6.62302	0	0	-6.43129	0	-5.70843	0	5.84933
comp3742_c2_seq3	3	0	0	-4.88514	0	0	-2.7448	0	-2.67906	0	3.42802
comp3751_c0_seq12	3	-4.46228	-4.21085	-3.09101	-4.511	0	0	0	0	0	0
comp37528_c0_seq13	3	-4.23796	0	-7.7657	-7.78972	3.50589	0	0	-7.07682	-7.12906	0
comp375790_c0_seq1	3	-3.07331	-4.02673	-4.44746	0	0	0	0	0	0	0
comp375790_c0_seq2	3	-3.07331	-4.02673	-4.44746	0	0	0	0	0	0	0
comp375790_c0_seq4	3	-6.45738	-6.31013	0	0	0	0	0	0	0	0
comp37698_c0_seq1	3	0	0	-6.81029	0	0	0	0	0	0	5.61486
comp3770_c0_seq32	3	-7.43876	0	-7.23159	0	0	0	0	0	0	0
comp3770_c0_seq7	3	-3.58971	-9.39976	-9.33985	-9.36386	-5.99777	-5.91672	-5.98044	0	0	0
comp3770_c1_seq23	3	0	-4.559	-7.64428	-7.6683	0	0	0	0	0	0
comp37702_c0_seq2	3	0	0	-8.05756	-8.08157	0	-6.62033	-6.68405	-7.31078	-7.36302	0
comp37912_c0_seq1	3	0	-6.89509	-6.83517	0	-5.75113	-5.67008	0	0	0	0
comp37967_c0_seq2	3	-2.99179	-3.16294	-3.91186	-5.783	0	0	0	0	0	0
comp37996_c0_seq1	3	0	0	-6.78498	-6.809	0	-6.34203	-6.40575	-5.85781	-5.91005	0
comp3805_c0_seq1	3	0	-2.22011	-9.89702	-9.92103	0	-8.94478	-9.00851	-7.68863	-7.74087	0
comp38124_c0_seq9	3	0	0	-6.26859	0	0	0	0	0	0	0
comp3813_c2_seq4	3	-6.71114	-6.56388	-6.50396	0	0	0	0	0	0	0
comp3813_c7_seq7	3	-6.05462	-5.90737	0	0	0	0	0	0	0	0
comp38180_c0_seq2	3	0	0	-8.64076	-8.66477	0	-7.14499	-7.20871	-6.15589	-6.20814	0
comp3819_c0_seq1	3	0	0	-9.54412	-9.56813	0	-8.88547	-8.94919	-9.06663	-9.11887	0
comp38273_c0_seq1	3	0	0	-7.69273	0	0	-7.31882	0	-7.40281	0	8.42222
comp3828_c0_seq4	3	0	0	-6.69273	4.61694	0	-7.45277	3.95484	-7.04602	4.24492	11.2649
comp38353_c0_seq7	3	-6.92687	-6.77961	0	0	0	0	0	0	0	0
comp38377_c0_seq14	3	-7.16066	0	-6.95349	-6.9775	5.83196	0	0	-5.62751	-5.67976	0
comp38377_c0_seq18	3	-7.02996	-6.8827	-6.82279	-6.8468	0	0	0	0	0	0
comp38377_c0_seq21	3	0	0	-5.35027	-7.99444	0	0	0	0	-6.53391	0
comp38380_c0_seq2	3	0	0	-7.94208	0	0	-7.75322	2.46761	-7.07682	3.02733	10.0781
comp38380_c0_seq4	3	0	0	-9.561	-9.58501	0	-7.5688	-7.63252	-8.62404	-8.67628	0
comp38380_c0_seq8	3	-7.22726	-7.08001	-7.02009	-7.0441	0	0	0	0	0	0
comp38387_c0_seq1	3	0	-7.11219	-7.05227	0	-6.22604	-6.14499	0	0	0	0
comp38408_c0_seq3	3	0	0	-7.43241	0	-2.92563	-8.06356	0	0	0	7.65668
comp38485_c0_seq3	3	-6.4008	-6.25354	0	0	0	0	0	0	0	0
comp38577_c0_seq16	3	0	0	-7.02009	-7.0441	0	-6.78744	-6.85116	-6.175	-6.22724	0
comp38577_c0_seq69	3	-7.50289	-7.35564	-7.29572	-7.31973	0	0	0	0	0	0
comp38705_c0_seq21	3	0	0	-7.5117	0	0	-5.95736	0	-6.07682	0	0
comp38705_c0_seq24	3	0	0	-8.26401	-6.69188	0	-6.3266	0	-6.54178	0	0
comp38734_c0_seq3	3	0	-6.23418	0	0	-6.36034	0	0	0	0	0
comp38852_c0_seq11	3	0	-6.94359	0	-6.90768	0	0	0	0	0	0
comp38852_c0_seq13	3	0	0	-6.71969	-6.7437	0	0	0	0	0	0
comp38971_c0_seq21	3	0	0	-6.25021	0	0	-5.85353	-5.91725	-6.40281	-6.45505	0
comp38976_c0_seq13	3	-6.45738	0	-6.25021	0	0	0	0	0	0	0
comp3898_c0_seq1	3	-6.21637	-6.06912	0	0	0	0	0	0	0	0
comp39022_c0_seq2	3	0	-6.06912	0	0	-6.73885	0	0	0	0	0
comp39060_c0_seq1	3	-7.10271	-6.95546	-6.89554	-6.91955	0	0	0	0	0	0
comp39079_c0_seq1	3	0	-4.19512	-7.43241	0	0	-5.51536	0	0	0	6.55715
comp391620_c0_seq1	3	-3.3264	-3.52665	-6.28129	-5.91427	0	0	0	0	0	0
comp39221_c0_seq3	3	0	0	-7.54223	0	0	-5.8098	0	-6.38651	0	0
comp39268_c1_seq4	3	0	0	-8.23159	0	0	-7.04483	0	-7.37002	0	0
comp3931_c0_seq11	3	0	0	-8.919	-8.94301	-1.37101	-8.93718	-9.00091	-7.44277	-7.49502	0
comp39405_c0_seq2	3	0	0	-6.53466	-6.55867	0	-6.63293	-6.69665	-6.40281	-6.45505	0
comp39446_c0_seq23	3	0	0	-8.87769	-8.9017	0	-6.98711	-7.05083	-7.42692	-7.47916	0
comp3958_c0_seq2	3	-6.32172	-6.17447	0	0	0	0	0	0	0	0
comp39627_c0_seq1	3	0	0	-6.57951	-6.60353	0	-7.88019	-7.94392	-6.51204	-6.56428	0
comp39658_c0_seq10	3	-7.06679	0	-6.85962	-6.88363	0	0	0	0	0	0
comp39678_c0_seq3	3	0	0	-6.82279	0	0	-6.44565	0	-6.30211	0	0
comp39686_c0_seq4	3	-2.98412	-8.21948	0	0	0	0	0	0	0	0
comp396882_c0_seq1	3	-6.14926	-6.002	0	0	0	0	0	0	0	0
comp39766_c0_seq1	3	0	0	-6.85962	-6.88363	0	-7.10032	-7.16404	-5.90435	-5.9566	0
comp3980_c0_seq29	3	-3.22228	0	-5.9443	-4.04295	2.01183	-2.71125	0	-4.73932	-2.89443	0
comp39806_c0_seq2	3	0	-7.94954	-7.88962	-7.91363	-7.31143	-7.23038	-7.2941	0	0	0
comp39829_c0_seq1	3	-2.54735	-2.3365	-3.6978	0	0	0	0	0	0	0
comp39859_c0_seq23	3	0	0	-7.32236	0	0	-5.48788	0	-6.05636	0	6.58629
comp39859_c0_seq28	3	-7.60661	0	-7.39943	-7.42344	7.1088	0	0	-6.90435	-6.9566	0
comp39859_c0_seq30	3	0	0	-6.28673	0	0	-6.12729	-6.19101	-5.57093	-5.62317	0
comp39859_c0_seq32	3	-8.16633	0	-7.95916	-7.98317	6.36034	0	0	-6.15589	-6.20814	0
comp39870_c0_seq2	3	-10.1957	-2.82527	-3.63144	-5.41642	7.37944	6.53449	0	0	0	0
comp39889_c0_seq2	3	0	0	-7.0092	-7.03321	0	0	0	-6.61357	-6.66582	0
comp39931_c0_seq1	3	0	0	-8.19843	0	0	-7.11835	0	-6.28463	0	7.08199
comp400344_c0_seq1	3	-4.11654	-4.99196	-6.90732	0	0	0	0	0	0	0
comp40072_c0_seq1	3	-4.05667	-6.90737	0	0	0	0	0	0	0	0
comp40074_c2_seq10	3	-7.58137	-7.43411	-7.3742	-7.39821	0	0	0	0	0	0
comp40116_c0_seq2	3	0	0	-6.33985	0	0	0	0	0	0	0
comp40116_c0_seq4	3	0	0	-6.71969	-6.7437	0	0	0	0	0	0
comp40312_c0_seq12	3	0	0	-6.28673	0	0	0	0	-6.1169	0	6.15189
comp40464_c0_seq4	3	0	0	-7.41602	0	0	-6.09122	0	-6.26692	0	6.26437
comp40498_c0_seq3	3	0	0	-8.97043	0	0	-6.77612	0	-7.70843	0	6.5274
comp4052_c0_seq3	3	0	0	-8.3002	0	0	-8.38735	0	-8.71498	0	9.15676
comp40564_c0_seq1	3	0	0	-4.05981	-4.69279	0	-2.5547	0	-2.59111	-3.28056	0
comp40569_c0_seq2	3	0	0	-6.71969	-6.7437	0	-6.8749	-6.93862	-7.12675	-7.17899	0
comp40668_c0_seq1	3	-3.22044	-6.83282	-6.1655	-10.4726	-3.64386	-2.93428	-7.45849	0	0	0
comp40679_c0_seq2	3	0	0	-7.10436	-7.12837	-2.9405	-8.03536	-8.09909	0	0	0
comp40698_c0_seq2	3	0	0	-7.13906	0	0	0	0	0	0	0
comp40760_c0_seq3	3	0	0	-9.72636	-9.75037	0	-7.6883	-7.75203	-8.48166	-8.53391	0
comp4085_c0_seq10	3	-4.16838	-3.55195	0	-7.39821	0	0	0	0	0	-5.9402
comp4085_c0_seq14	3	0	0	-6.4726	0	0	0	0	-6.45064	0	7.33476
comp40921_c0_seq3	3	0	-4.62839	-7.86567	-7.88968	-3.24793	-6.62033	-6.68405	0	0	0
comp41019_c0_seq8	3	-7.51183	-7.36457	-7.30466	-7.32867	0	0	0	0	0	0
comp41035_c0_seq1	3	0	-5.80608	0	0	-5.77537	-5.69433	0	0	6.9155	6.83726
comp41093_c0_seq5	3	0	0	-6.54977	0	0	0	0	0	0	0
comp4124_c4_seq29	3	0	0	-6.82279	0	0	-6.89596	0	-7.2032	0	6.3687
comp4124_c4_seq70	3	0	-6.87021	-6.81029	0	0	0	0	0	0	0
comp41287_c0_seq2	3	-6.38143	-6.23418	0	0	0	0	0	0	0	0
comp41363_c0_seq10	3	-7.39924	0	-7.02009	-7.0441	0	0	0	0	0	0
comp41363_c0_seq11	3	-7.23473	0	-8.44054	-8.46455	5.99095	0	0	-7.23996	-7.2922	0
comp41363_c0_seq9	3	-6.81969	0	-6.44054	-6.46455	6.26303	0	0	-5.92708	-5.97932	0
comp41402_c0_seq6	3	-6.54702	-6.39976	-6.33985	0	0	0	0	0	0	0
comp414653_c0_seq1	3	-4.8822	-8.65043	-8.55532	-8.61453	0	0	0	0	0	0
comp4155_c1_seq2	3	0	0	-9.01465	-9.03866	0	-6.8749	-6.93862	-7.37002	-7.42226	0
comp41606_c0_seq1	3	-7.97288	-7.82562	-7.7657	-7.78972	0	0	0	0	0	0
comp41918_c0_seq2	3	-3.52907	-3.53941	0	-7.56625	0	0	0	0	0	0
comp42067_c0_seq6	3	0	0	-6.25021	0	0	-5.83183	0	0	0	7.20922
comp42122_c0_seq1	3	0	0	-6.50396	0	0	0	0	-5.90435	0	0
comp42277_c0_seq2	3	0	0	-6.53466	0	0	-6.8098	0	-7.75362	0	7.91398
comp42277_c0_seq24	3	-5.92687	-5.77961	0	0	0	0	0	0	0	0
comp42277_c0_seq7	3	0	-6.75264	-6.69273	-6.71674	0	0	0	0	0	0
comp42470_c0_seq1	3	0	-2.31973	-3.45976	-4.78608	0	0	-3.06659	0	0	0
comp42589_c0_seq5	3	-7.65579	-3.9483	-7.44862	-7.47263	0	0	0	0	0	0
comp42589_c0_seq6	3	-7.83731	-5.71478	-7.63014	-7.65415	0	0	0	0	0	0
comp426682_c0_seq1	3	-5.1277	-5.20516	-6.36543	-9.23199	0	0	0	0	0	0
comp42681_c0_seq2	3	0	0	-6.51939	-6.5434	0	-7.99201	-8.05573	-6.40281	-6.45505	0
comp42782_c0_seq11	3	-6.78669	-6.63943	0	-6.60353	0	0	0	0	0	0
comp42782_c0_seq12	3	-7.5643	0	0	-7.38113	0	0	0	0	0	0
comp42820_c0_seq2	3	0	0	-7.4805	-7.50452	0	-6.90638	-6.9701	-6.38651	-6.43875	0
comp42823_c0_seq5	3	0	-5.66858	0	0	-5.56892	-5.48788	0	0	0	0
comp42823_c0_seq7	3	0	-6.53252	-6.4726	0	0	0	0	0	6.65004	6.57179
comp42868_c0_seq1	3	-3.40474	-3.3848	-3.65702	-5.04859	0	0	0	0	0	0
comp42904_c0_seq2	3	0	0	-6.82279	0	0	0	0	0	0	7.01925
comp42943_c1_seq20	3	-6.38143	-6.23418	0	0	0	0	0	0	0	0
comp42943_c1_seq8	3	-7.06679	-5.3593	0	-6.88363	0	0	0	0	0	0
comp42943_c2_seq3	3	0	-6.87021	-6.81029	-6.83431	-6.70137	-6.62033	-6.68405	0	0	0
comp43168_c0_seq1	3	-3.25163	-3.55695	-5.48262	-4.21614	0	0	0	0	0	0
comp433220_c0_seq1	3	0	-3.71241	-6.49947	-7.54749	0	0	0	0	0	0
comp43416_c0_seq12	3	0	0	-6.33985	0	-3.50956	-6.14499	-6.20871	0	0	0
comp4342_c0_seq2	3	0	0	-3.99011	0	0	-2.71783	0	-2.82264	0	4.79503
comp43520_c0_seq10	3	-6.15131	-4.0088	-8.05889	-8.1181	0	0	0	0	0	0
comp43520_c0_seq4	3	-7.17198	-7.02472	-6.96481	-6.98882	0	0	0	0	0	0
comp4361_c0_seq2	3	0	0	-11.0443	-11.0683	-1.22332	-11.0682	-11.1319	-9.72149	-9.77373	0
comp43802_c0_seq4	3	0	0	-8.17912	-8.20313	0	-6.55562	-6.61934	0	0	0
comp43802_c0_seq5	3	-4.13981	-2.67895	-5.89539	-4.87303	0	0	0	0	0	0
comp43802_c0_seq6	3	-5.5982	-4.88865	-7.80401	-7.82802	0	0	0	0	0	0
comp4391_c0_seq1	3	-2.33134	0	-3.74505	-5.46145	0	0	0	0	-3.3801	0
comp43945_c0_seq2	3	0	0	-7.18397	-7.20798	0	-7.52215	-7.58587	-7.01454	-7.06678	0
comp44009_c0_seq10	3	0	0	-6.78498	0	0	0	0	0	0	0
comp44009_c0_seq11	3	0	-5.91981	-6.83517	-6.85918	-5.12928	-6.17975	-6.24348	0	0	0
comp44226_c0_seq1	3	0	0	-6.85962	-6.88363	0	0	0	-5.80972	-5.86196	0
comp44266_c1_seq1	3	0	-9.45726	-9.39735	0	-9.8839	-9.80285	0	0	7.95142	7.87318
comp44331_c0_seq2	3	-6.17198	-6.02472	0	0	0	0	0	0	0	0
comp443957_c0_seq1	3	0	-3.95634	-7.33113	-7.35514	0	0	0	0	0	0
comp44425_c0_seq4	3	0	0	-6.39107	0	0	-6.29523	0	-5.78506	0	7.4816
comp44504_c0_seq3	3	-2.65394	0	-8.8747	0	0	-6.38735	0	-6.45064	0	0
comp44511_c0_seq37	3	0	-6.36457	-6.30466	0	0	0	0	0	0	0
comp44511_c0_seq51	3	-8.3268	-3.88234	-8.11962	-8.14363	0	0	0	0	0	0
comp44511_c0_seq52	3	-8.14926	0	-7.94208	0	7.68611	0	6.98173	-7.48166	0	6.77533
comp44511_c0_seq53	3	-7.3618	-3.91734	-7.15463	-7.17864	0	0	0	0	0	0
comp445552_c0_seq1	3	0	-6.15797	-6.03813	-7.08616	0	0	0	0	0	0
comp44586_c0_seq2	3	0	0	-9.03089	0	0	-8.86692	0	-8.88418	0	9.606
comp44591_c0_seq2	3	-6.96639	-6.81914	0	-6.78323	0	0	0	0	0	0
comp44624_c0_seq3	3	-7.63958	-7.49233	-7.43241	0	0	0	6.37766	0	6.2495	6.17126
comp44629_c0_seq2	3	0	-6.3285	-6.26859	0	0	0	0	0	0	0
comp4463_c2_seq1	3	-6.88622	-6.73897	-6.67905	-6.70306	0	0	0	0	0	0
comp4463_c2_seq11	3	0	0	-12.8081	-12.8321	0	-11.3022	-11.3659	-11.7481	-11.8003	0
comp4463_c2_seq2	3	-7.06679	-6.91954	-6.85962	-6.88363	0	0	0	0	0	0
comp4463_c2_seq6	3	-6.78669	-6.63943	-6.57951	-6.60353	0	0	0	0	0	0
comp44660_c0_seq1	3	0	0	-3.79997	-5.43296	0	0	0	0	0	0
comp447099_c0_seq1	3	0	-5.87727	-7.07936	-5.80545	-3.70044	-4.86028	0	0	0	0
comp4471_c0_seq3	3	0	0	-11.6851	-11.7091	0	-10.9847	-11.0484	-10.7158	-10.768	0
comp44783_c0_seq1	3	0	0	-6.69273	-6.71674	0	-5.69433	-5.75805	0	0	0
comp44783_c0_seq6	3	0	0	-6.28673	0	0	-5.78744	-5.85116	0	0	0
comp44956_c0_seq1	3	0	-3.92093	-6.26053	0	0	0	0	0	0	0
comp44963_c0_seq11	3	-8.00487	-4.42291	-7.7977	-7.82171	0	0	0	0	0	0
comp44963_c0_seq2	3	0	0	-9.03089	-9.0549	0	-8.50511	-8.56884	-8.66178	-8.71403	0
comp44963_c0_seq6	3	0	0	-7.29572	-7.31973	0	-5.89596	-5.95968	-7.08695	-7.13919	0
comp45065_c0_seq20	3	-7.07887	0	-6.8717	-6.89571	6.32134	0	0	-6.1169	-6.16914	0
comp45140_c0_seq1	3	0	0	-6.33985	0	0	-6.17975	-6.24348	0	0	0
comp4518_c0_seq3	3	0	0	-6.79448	0	0	-5.50824	2.5926	-5.86662	2.25718	8.11316
comp45246_c0_seq13	3	0	0	-7.08375	-7.10776	0	0	0	0	0	0
comp45302_c0_seq3	3	0	0	-6.35712	0	0	-5.62033	0	-6.15589	0	0
comp45302_c0_seq4	3	0	0	-8.14968	0	0	-6.50168	0	0	0	0
comp45616_c0_seq2	3	0	0	-6.48837	-6.51238	0	-5.71817	-5.7819	0	0	0
comp45653_c0_seq1	3	-3.19066	-7.82562	-7.7657	-7.78972	0	0	0	0	0	0
comp45675_c0_seq3	3	-3.45943	-7.53252	0	0	0	0	0	0	0	0
comp45690_c1_seq2	3	0	0	-6.32236	0	0	-6.98711	0	-6.75997	0	8.70066
comp4571_c3_seq5	3	-5.87242	-5.72516	0	0	0	0	6.54116	0	6.413	0
comp45721_c0_seq22	3	0	0	-6.3742	-6.39821	0	-5.89596	-5.95968	-5.83397	-5.88621	0
comp4576_c0_seq7	3	0	0	-7.11455	0	0	-6.24687	0	-5.62751	0	0
comp45833_c0_seq1	3	0	0	-7.98717	-8.01118	0	-6.98711	-7.05083	-6.35334	-6.40558	0
comp4585_c0_seq1	3	0	0	-9.64955	0	0	-9.61557	0	-9.03036	0	9.82508
comp460233_c0_seq1	3	-5.27074	-5.39128	-5.8564	-8.50057	0	0	0	0	0	0
comp46049_c0_seq2	3	0	-7.37345	0	0	-5.72646	0	0	0	7.70016	0
comp46110_c0_seq2	3	-8.4199	0	-4.85561	-8.23674	5.9895	0	0	0	-5.8373	0
comp46296_c0_seq1	3	0	-3.47011	-8.97043	0	-3.32193	-8.95736	0	0	0	8.09726
comp46296_c0_seq3	3	0	-6.07735	-7.99271	0	-4.59495	-6.64542	0	0	0	6.09219
comp46354_c0_seq2	3	0	0	-7.8777	0	0	-6.38735	0	0	0	6.60065
comp4639_c0_seq2	3	0	0	-8.68783	-4.73585	0	-9.36766	-5.49511	-8.92293	-5.02741	0
comp46461_c0_seq17	3	0	0	-8.28222	0	1.83854	-6.45986	0	-8.175	0	8.20922
comp46461_c0_seq7	3	0	0	-6.39107	0	0	-7.79866	0	-8.05636	0	9.56449
comp46508_c0_seq2	3	0	0	-6.25021	0	0	0	0	-5.655	0	6.74979
comp46511_c0_seq1	3	0	0	-8.23627	-8.26028	0	-6.8749	-6.93862	-7.18446	-7.2367	0
comp46545_c0_seq4	3	-2.24067	0	-3.1421	-3.95464	0	0	0	0	0	0
comp46609_c0_seq3	3	-8.60243	0	-8.39526	0	6.9895	0	0	-6.78506	0	0
comp46739_c0_seq2	3	0	-7.06912	-7.0092	0	0	0	4.71593	0	8.83126	8.75301
comp46828_c0_seq1	3	-6.95334	-6.80608	-6.74617	-6.77018	0	0	0	0	0	0
comp47028_c0_seq6	3	0	-6.57931	-6.51939	-6.5434	-6.48319	-6.40215	-6.46587	0	0	0
comp47090_c0_seq1	3	0	0	-9.15956	0	0	-9.40766	0	-9.47011	0	8.50468
comp4713_c0_seq3	3	0	0	-8.92191	0	0	-10.8529	-2.99295	-10.2009	-2.45764	7.71723
comp4713_c0_seq6	3	0	0	-10.9662	0	-1.07969	-11.5721	-3.85033	-10.369	-2.76392	7.57906
comp4721_c0_seq2	3	-6.5643	-6.41704	-6.35712	-6.38113	0	0	0	0	0	0
comp47231_c0_seq2	3	0	0	-7.93635	0	0	-7.00661	0	-6.82189	0	0
comp47311_c0_seq2	3	-5.87242	-5.72516	0	0	0	0	0	0	0	0
comp47332_c1_seq3	3	-7.94016	0	-7.73299	0	5.96441	0	0	-5.75997	0	0
comp4735_c1_seq1	3	0	0	-9.26172	0	-1.87023	-9.8749	0	-7.88127	0	9.28229
comp473845_c0_seq1	3	-5.41107	-8.50888	-11.389	-11.4482	0	-5.96719	-6.24348	0	0	0
comp47400_c0_seq3	3	0	0	-6.69273	-6.71674	0	-5.67008	-5.7338	-5.78506	-5.8373	0
comp47460_c0_seq1	3	-7.45738	-7.31013	-7.25021	-7.27422	0	0	0	0	0	0
comp47499_c0_seq5	3	0	-6.76619	-6.70627	-6.73028	0	0	0	0	0	0
comp47546_c0_seq3	3	-7.79403	0	0	-7.61087	0	0	0	0	0	0
comp47586_c0_seq3	3	0	0	-7.54223	-7.56625	0	0	0	-5.5995	-5.65174	0
comp47586_c0_seq4	3	0	0	-7.63014	-7.65415	0	-5.83183	-5.89555	0	0	0
comp47586_c0_seq6	3	0	-2.38487	-5.16227	-8.53222	0	-3.98087	-7.43024	0	-6.1778	0
comp47597_c0_seq1	3	0	0	-6.30466	0	0	-6.01626	-6.07998	0	0	0
comp47617_c0_seq2	3	0	-6.45099	-6.39107	-6.41508	-6.2608	-6.17975	-6.24348	0	0	0
comp47690_c1_seq1	3	0	0	-6.56472	0	0	0	0	-6.78506	0	7.00853
comp47690_c1_seq2	3	0	-6.64936	-6.56472	0	0	0	0	0	6.62633	6.5274
comp47706_c0_seq3	3	0	0	-8.59051	0	0	-7.98219	0	-8.4855	0	6.00853
comp47766_c0_seq2	3	0	0	-6.33985	0	0	-6.8749	-6.93862	-5.75997	-5.81221	0
comp47767_c0_seq2	3	-3.11925	0	-3.55735	-4.8684	0	0	0	0	0	0
comp47787_c0_seq2	3	-7.79403	-4.34957	-7.58686	0	0	0	0	0	0	0
comp47795_c0_seq1	3	0	-6.59458	0	-6.55867	0	0	0	0	0	0
comp4788_c2_seq2	3	0	0	-6.93059	0	0	0	0	0	0	5.80042
comp4788_c2_seq3	3	0	0	-6.93059	0	0	0	0	0	0	5.80042
comp48001_c0_seq9	3	0	0	-6.26859	0	0	-6.44565	-6.50937	-6.175	-6.22724	0
comp48074_c0_seq2	3	0	0	-8.99271	0	2.15889	-6.91672	0	-8.95221	0	8.14211
comp481128_c0_seq1	3	0	0	-7.46465	-6.47748	0	-5.69433	0	0	0	0
comp48336_c0_seq1	3	-3.02793	0	-4.63743	-6.27041	0	0	0	0	0	0
comp484215_c0_seq2	3	-3.65208	-6.74989	-7.66524	-7.68926	0	0	0	0	0	0
comp48458_c0_seq1	3	0	-6.72516	-6.66524	-6.68926	0	0	0	0	0	0
comp4852_c0_seq1	3	-4.77739	0	-4.25392	-5.2005	3.20923	0	0	-2.69122	-3.69426	0
comp48583_c0_seq6	3	-6.92687	0	-6.71969	-6.7437	0	0	0	0	0	0
comp48636_c0_seq2	3	0	0	-6.28673	0	0	-6.38735	-6.45107	-5.94944	-6.00169	0
comp48821_c0_seq2	3	-7.33185	-7.18459	-7.12468	0	0	0	0	0	0	0
comp48894_c0_seq2	3	0	0	-7.39943	-7.42344	0	-5.97726	-6.04098	0	0	0
comp49007_c0_seq2	3	-7.17198	-7.02472	0	0	0	0	0	0	0	0
comp49036_c0_seq2	3	0	-5.97892	0	0	-5.70137	-5.62033	3.49546	0	9.05135	8.97311
comp49078_c0_seq5	3	-5.95334	-5.80608	0	0	0	0	0	0	0	0
comp49078_c0_seq8	3	-6.4008	-6.25354	0	0	0	0	0	0	0	0
comp49169_c0_seq2	3	0	0	-8.03627	0	-1.74611	-8.67922	0	-6.80972	0	8.16161
comp49169_c0_seq5	3	-4.52528	-7.01341	-6.95349	0	0	0	0	0	0	0
comp49449_c0_seq1	3	-5.44899	-3.34713	-4.03465	0	0	0	0	0	0	0
comp49508_c1_seq2	3	-6.02996	-5.8827	0	0	0	0	0	0	0	0
comp49514_c1_seq3	3	0	0	-7.26859	-7.2926	0	-7.42406	-7.48778	-7.80359	-7.85583	0
comp49514_c1_seq9	3	-5.92687	-5.77961	0	0	0	0	0	0	0	0
comp49599_c0_seq3	3	0	0	-6.50396	0	0	-6.5289	0	0	0	6.64288
comp496512_c0_seq1	3	-4.40843	-6.79199	-8.14609	-10.364	-2.41504	-3.72688	-6.02425	0	0	0
comp49668_c0_seq2	3	0	0	-8.21273	0	0	-6.26317	0	-6.80972	0	0
comp497650_c0_seq1	3	-8.31153	-8.189	-6.4842	-5.53222	0	0	0	0	0	0
comp4981_c0_seq1	3	-2.50653	-2.45866	-10.5786	0	0	-8.23865	2.61713	-8.13165	2.60746	10.7131
comp4981_c0_seq3	3	0	0	-9.561	0	0	-7.60122	0	-8.44277	0	9.59707
comp4981_c0_seq4	3	0	0	-8.19843	-8.22244	0	-9.14058	-9.20431	-9.54913	-9.60137	0
comp49846_c0_seq1	3	-2.34307	-2.9462	-3.63537	-4.15732	0	0	0	0	0	0
comp49952_c0_seq2	3	-7.68768	-7.54042	-7.4805	-7.50452	0	0	0	0	0	0
comp50159_c0_seq3	3	-9.02695	0	-8.6478	0	7.94954	0	9.34753	-7.61357	0	8.99229
comp50159_c0_seq8	3	-7.50289	0	-7.29572	-7.31973	6.34097	0	0	-6.13653	-6.18877	0
comp50200_c1_seq1	3	0	0	-6.53466	0	0	-6.64542	0	-6.1169	0	7.04047
comp50201_c0_seq2	3	-7.66383	0	0	-7.48067	0	0	0	0	0	0
comp5026_c0_seq3	3	0	0	-10.0642	0	-2.10121	-11.3757	0	-9.15108	3.12599	12.2511
comp503917_c0_seq1	3	-3.43142	-3.81498	-4.79468	-7.65006	0	0	0	0	0	0
comp5049_c0_seq26	3	0	0	-7.75922	0	0	-7.95736	0	-8.15589	0	7.89081
comp5049_c0_seq37	3	0	0	-7.75922	-7.78323	0	-5.64542	0	-6.83397	-6.88621	0
comp50508_c0_seq6	3	0	0	-8.14471	0	0	-6.35729	0	-7.175	0	7.55715
comp5052_c0_seq1	3	0	-6.29626	-10.2991	0	-4.61529	-8.75322	0	0	4.04137	8.0299
comp505376_c0_seq2	3	-6.50718	-7.79764	-5.6778	-6.72583	0	0	0	0	0	0
comp50576_c0_seq2	3	0	0	-6.62302	0	0	0	0	-6.99316	0	5.67036
comp50641_c0_seq8	3	0	0	-7.5117	-7.53571	0	-5.71817	-5.7819	0	0	0
comp50689_c0_seq38	3	0	-6.41704	-6.35712	-6.38113	0	0	0	0	0	0
comp50771_c0_seq2	3	-2.92527	-8.65043	-4.38539	0	-5.91288	0	0	0	6.98647	0
comp508_c2_seq3	3	-13.1957	-13.0485	-12.9886	-11.0014	0	0	0	0	0	0
comp508_c2_seq5	3	-8.24344	-8.09619	-8.03627	-8.06028	0	0	0	0	0	0
comp50946_c0_seq9	3	-6.8999	0	0	-6.71674	0	0	0	0	0	0
comp50951_c0_seq1	3	0	-3.92719	-7.16448	0	0	0	0	0	0	0
comp50994_c0_seq40	3	-5.95334	-5.80608	0	0	0	0	0	0	0	0
comp50994_c0_seq48	3	-6.05462	-5.90737	0	0	0	0	0	0	0	0
comp5106_c0_seq17	3	-6.11654	0	-7.28716	0	0	0	0	0	0	0
comp5106_c0_seq4	3	0	0	-7.0309	-7.0549	0	-6.26317	-6.32689	-6.89286	-6.9451	0
comp51172_c0_seq6	3	-6.58137	0	0	-6.39821	0	0	0	0	0	0
comp51266_c0_seq5	3	-7.58983	-7.44258	-7.38266	0	0	0	0	0	0	0
comp51266_c0_seq6	3	-8.24344	-8.09619	-8.03627	0	0	0	0	0	0	0
comp5131_c0_seq2	3	-6.78669	-6.63943	-6.57951	-6.60353	0	0	0	0	0	0
comp5131_c0_seq4	3	-8.72272	-8.57547	-8.51555	-8.53956	0	0	0	0	0	0
comp51377_c1_seq3	3	0	0	-7.49619	0	0	-5.67008	0	0	0	6.58629
comp51377_c1_seq5	3	0	0	-6.81029	0	0	-5.59479	0	-6.175	0	6.41817
comp51462_c0_seq1	3	0	0	-6.60866	0	0	-6.3724	0	-6.58529	0	0
comp51516_c0_seq2	3	0	0	-8.17912	-8.20313	0	-8.54232	-8.60605	-7.99316	-8.04541	0
comp5156_c1_seq8	3	0	0	-6.89554	0	0	-7.44565	0	-6.92708	0	7.86725
comp51857_c0_seq18	3	0	0	-7.69951	0	0	-5.83183	0	-6.30211	0	7.00853
comp52060_c0_seq2	3	0	0	-6.4726	0	0	-6.94731	0	-6.98236	0	0
comp52060_c0_seq3	3	0	0	0	0	-7.06815	-6.98711	0	0	6.21051	6.13226
comp52088_c0_seq2	3	0	0	-7.14471	0	0	-6.27929	0	-7.34493	0	0
comp5209_c0_seq2	3	0	0	-6.3742	0	0	0	0	0	0	0
comp5209_c0_seq32	3	0	-5.1284	-5.74553	-7.37851	0	0	0	0	0	0
comp5209_c0_seq4	3	0	0	-6.71969	0	0	0	0	0	0	0
comp5209_c0_seq7	3	0	-6.43411	-6.3742	0	0	0	0	0	0	0
comp5209_c0_seq9	3	0	-6.79291	-6.73299	0	0	0	0	0	0	0
comp5221_c0_seq2	3	-8.72272	0	-8.51555	-8.53956	7.1868	0	0	-6.98236	-7.0346	0
comp52441_c0_seq2	3	0	0	-8.09923	-8.12324	-2.03321	-8.17114	-8.23486	-6.01454	-6.06678	0
comp52441_c0_seq4	3	0	0	-7.60143	-7.62544	0	-7.01626	-7.07998	0	0	0
comp524836_c0_seq1	3	-5.29037	-4.77347	-7.46099	-7.5202	0	0	0	0	0	0
comp52698_c0_seq2	3	0	0	-6.54977	-6.57378	0	-7.00661	-7.07033	-6.78506	-6.8373	0
comp52834_c0_seq1	3	0	-6.29151	-6.23159	0	0	0	0	0	6.52848	6.45023
comp52836_c0_seq4	3	-4.50238	0	0	-6.9546	0	0	0	0	0	0
comp52886_c0_seq1	3	0	-7.04709	-6.98717	0	-7.73267	-7.65162	0	0	7.54425	7.466
comp5289_c0_seq1	3	0	0	-4.58732	-5.0579	0	-2.79705	-3.34705	-3.13477	-3.66181	0
comp52989_c0_seq1	3	-3.87925	-3.56736	-3.61206	0	0	0	0	0	0	0
comp531675_c0_seq1	3	0	-3.54486	-7.59495	-6.05801	0	0	0	0	0	0
comp53219_c0_seq1	3	-2.51388	-2.68715	0	-5.16993	0	0	0	0	0	0
comp5334_c0_seq2	3	0	-8.37787	-8.31795	-8.34196	-6.93457	-6.85353	-6.91725	0	0	0
comp533423_c0_seq1	3	-4.51388	-5.02673	0	0	0	0	0	0	0	0
comp53347_c0_seq7	3	0	-6.002	0	0	-5.86848	0	0	0	5.77557	0
comp534100_c0_seq1	3	-4.16413	-5.86963	0	-6.809	0	0	0	0	0	0
comp534583_c0_seq1	3	-5.27807	-5.79091	-8.70627	-5.7191	0	0	0	0	0	0
comp53486_c0_seq1	3	0	0	-6.40775	0	0	0	0	-6.38651	0	0
comp53543_c0_seq3	3	0	-7.37345	-7.31353	-7.33754	-6.31143	-6.23038	-6.2941	0	0	0
comp53570_c0_seq7	3	0	-7.15401	0	-7.1181	0	0	0	0	0	0
comp53593_c0_seq2	3	-7.85146	0	-7.64428	-7.6683	0	0	0	0	0	0
comp53614_c0_seq13	3	-6.21637	-6.06912	0	0	0	0	0	0	0	0
comp536355_c0_seq1	3	-4.54035	-4.24584	-6.74617	-6.77018	0	0	0	0	0	0
comp53654_c0_seq1	3	0	-3.36477	-3.35439	-4.57589	-1.35664	0	0	0	0	0
comp53654_c0_seq2	3	-3.28255	-7.28922	-6.39177	-10.0359	-4.03813	0	-6.95968	0	0	0
comp53654_c0_seq3	3	-4.90777	-10.5658	-10.5059	-10.5187	-5.84576	-5.76472	0	0	0	0
comp53696_c0_seq2	3	-6.66383	-6.51658	0	0	0	0	0	0	0	0
comp53715_c0_seq2	3	0	0	-8.69951	-8.72353	0	-8.72113	-8.78485	-8.02511	-8.07735	0
comp5375_c0_seq24	3	-8.99853	-8.85127	-8.79135	-4.99683	0	0	0	0	0	0
comp53925_c0_seq8	3	0	0	-6.03813	0	3.93949	0	0	-6.33796	0	6.10405
comp53946_c0_seq3	3	0	0	-6.62302	0	0	0	0	-5.73443	0	5.61486
comp54015_c0_seq11	3	-6.17198	-6.02472	0	0	0	0	0	0	0	0
comp54015_c0_seq12	3	-7.06679	-6.91954	-6.85962	-6.88363	0	0	0	0	0	0
comp54051_c0_seq2	3	0	0	-7.19362	0	0	-7.48788	0	-5.75997	0	0
comp54072_c0_seq3	3	0	-5.50888	0	-6.44825	-4.43741	0	0	0	0	0
comp54435_c0_seq2	3	0	-6.45099	-6.39107	-6.41508	-6.13527	-6.05422	-6.11795	0	0	0
comp54454_c0_seq1	3	0	-6.95546	-6.89554	-6.91955	0	0	0	0	0	0
comp54580_c0_seq2	3	0	0	-6.67905	0	0	0	0	-6.07682	0	6.74979
comp54580_c0_seq3	3	-5.87242	-5.72516	0	0	0	0	0	0	0	0
comp54580_c0_seq6	3	-4.42487	0	-7.74617	-7.77018	3.22081	0	0	-6.58529	-6.63753	0
comp54580_c0_seq8	3	-6.92687	-6.77961	-6.71969	-6.7437	0	0	0	0	0	0
comp54610_c0_seq17	3	0	0	-6.40775	0	0	-6.12729	0	-5.68196	0	6.17126
comp5466_c0_seq2	3	-8.27526	-8.12801	-8.06809	-8.0921	0	0	0	0	0	0
comp546606_c0_seq1	3	-6.0582	-5.17873	0	0	0	0	0	0	0	0
comp54677_c0_seq2	3	0	0	-6.3742	0	0	-6.96735	0	-7.34493	0	7.26437
comp54687_c0_seq1	3	-2.9818	-3.46223	-4.02689	-4.25291	0	0	0	0	0	0
comp5480_c0_seq3	3	0	0	-8.48444	0	0	-9.36864	0	-8.31939	0	8.67715
comp5480_c0_seq6	3	-8.10862	0	-7.90144	-7.92545	0	0	0	0	0	0
comp54917_c0_seq1	3	-2.4317	0	-4.03191	-6.96745	0	0	-4.60439	0	-4.91748	0
comp54959_c0_seq1	3	-2.25505	-2.44694	-3.24767	-3.93312	0	0	0	0	0	0
comp549785_c0_seq1	3	0	-4.24584	-6.71097	-6.77018	0	0	0	0	0	0
comp54988_c0_seq2	3	0	0	-6.26859	0	0	0	0	0	0	0
comp55004_c0_seq1	3	0	0	-6.4726	-6.49661	0	0	0	0	0	0
comp550528_c0_seq1	3	0	-6.56515	-5.44531	0	-4.73697	0	0	0	0	0
comp55100_c0_seq13	3	-10.0744	-5.36686	-9.86718	-9.89119	0	0	0	0	0	0
comp5515_c0_seq2	3	-10.2218	-10.0746	-5.58714	-10.0387	0	0	0	0	0	0
comp55175_c0_seq2	3	-7.52071	-7.37345	0	-7.32636	0	0	0	0	0	0
comp55211_c0_seq1	3	0	0	-9.68077	0	0	-9.24482	0	-8.95221	0	8.50849
comp55279_c0_seq1	3	0	0	-6.82279	0	-2.50956	-8.31491	0	-5.68196	0	8.25532
comp55305_c0_seq2	3	-8.9062	0	-8.52705	0	8.71012	0	7.18032	-8.37416	0	6.82508
comp55305_c0_seq4	3	-6.5643	0	-6.35712	-6.38113	0	0	0	0	0	0
comp5552_c0_seq2	3	-8.86197	0	-8.6548	-8.67881	8.70137	0	0	-8.49693	-8.54917	0
comp55523_c0_seq8	3	-3.9205	-2.78547	0	-5.98045	0	0	0	0	0	0
comp555703_c0_seq1	3	-5.09215	-4.33821	-7.6778	-7.73701	0	0	0	0	0	0
comp55668_c0_seq1	3	-3.40491	-2.63235	-3.82829	-4.10898	0	0	0	0	0	0
comp55679_c0_seq4	3	-7.93353	0	-7.72636	0	6.65508	0	6.17121	-6.45064	0	5.96481
comp55688_c2_seq14	3	-7.10271	-4.65826	-6.89554	-6.91955	0	0	0	0	0	0
comp55688_c2_seq4	3	-7.16066	0	-6.95349	0	0	0	0	0	0	0
comp5569_c0_seq4	3	0	0	-7.96481	-7.98882	0	-9.55893	-9.62265	-8.9327	-8.98494	0
comp55724_c0_seq4	3	0	0	-6.32236	0	0	0	0	-5.57093	0	0
comp55772_c0_seq3	3	-6.35891	-2.54782	-5.94456	-5.16251	3.77961	0	0	0	0	0
comp55789_c0_seq2	3	0	0	-9.54977	0	0	-8.61398	0	-8.5637	0	6.93112
comp55926_c0_seq2	3	-6.96639	-6.81914	-6.75922	0	0	0	0	0	0	0
comp55938_c0_seq8	3	-9.68768	-3.2253	-9.48051	-5.58644	6.47137	0	0	-6.26692	0	0
comp55955_c0_seq1	3	0	-8.42133	-8.36141	-8.38542	-8.10689	-8.02584	-8.08956	0	0	0
comp56046_c0_seq2	3	0	0	-6.75922	0	0	-6.92699	0	-6.37002	0	7.44228
comp56082_c0_seq1	3	-6.8999	-6.75264	-6.69273	-6.71674	0	0	0	0	0	0
comp561_c4_seq3	3	0	0	-6.39107	0	0	0	0	0	0	5.84933
comp561_c9_seq13	3	-3.35115	-8.67577	-8.61586	0	-5.51234	-5.43129	0	0	7.03191	6.95367
comp56169_c0_seq2	3	-9.35189	0	-9.14471	-5.35019	7.01416	0	0	-6.80972	0	0
comp56195_c0_seq27	3	-8.62319	-5.50066	-8.41602	0	0	0	6.19323	0	0	5.98683
comp56204_c0_seq2	3	0	-8.40843	-8.34851	0	-8.55498	-8.47394	0	0	8.85989	8.78164
comp56276_c0_seq1	3	0	0	-3.24162	-5.23154	0	0	0	0	0	0
comp56384_c0_seq1	3	-5.8444	-5.69715	0	0	0	0	0	0	0	0
comp56384_c0_seq2	3	-7.14926	-7.002	-6.94208	-6.9661	0	0	0	0	0	0
comp56384_c0_seq4	3	-7.32172	-7.17447	-7.11455	-7.13856	0	0	0	0	0	0
comp5640_c3_seq4	3	0	-5.83208	0	0	-6.56892	-6.48788	0	0	6.9155	6.83726
comp56447_c0_seq1	3	-2.89917	0	-8.13473	-8.15874	0	0	0	-5.68196	-5.7342	0
comp5647_c0_seq3	3	0	0	-6.44172	-8.36421	0	-4.79492	-6.79684	-4.90647	-6.88542	0
comp5647_c1_seq13	3	-7.69554	-7.54828	-7.48837	-7.51238	0	0	0	0	0	0
comp5647_c1_seq17	3	-6.72657	0	-6.51939	-6.5434	0	0	0	0	0	0
comp56473_c0_seq1	3	0	0	-6.73299	-6.757	0	-6.34203	-6.40575	0	0	0
comp56509_c0_seq1	3	0	-2.67693	-3.34	-5.77504	0	0	0	0	0	0
comp56554_c0_seq2	3	0	0	-6.33985	0	0	0	0	0	0	0
comp56561_c0_seq10	3	-2.73197	0	-8.35282	-8.37683	0	-5.78744	-5.85116	-6.01454	-6.06678	0
comp56561_c0_seq3	3	0	0	-7.66524	0	0	-6.94731	0	-7.02511	0	0
comp566657_c0_seq1	3	-4.46734	-6.98018	0	0	0	0	0	0	0	0
comp56762_c0_seq3	3	0	0	-6.84745	-6.87146	0	-6.19683	-6.26055	-5.70843	-5.76068	0
comp56762_c0_seq4	3	0	0	-6.44054	-6.46455	0	0	0	0	0	0
comp5681_c0_seq19	3	0	0	-7.57951	0	0	-8.80703	-4.63445	-9.57813	-5.52222	0
comp5681_c0_seq22	3	0	0	-9.2269	-5.9178	1.41263	-8.39106	-4.98402	-9.68029	-6.38992	0
comp56997_c0_seq1	3	0	0	-7.35712	-7.38113	0	-6.62033	-6.68405	-7.42692	-7.47916	0
comp57125_c0_seq5	3	-8.79036	0	-8.58319	-8.6072	6.47137	0	0	-6.26692	-6.31917	0
comp57320_c0_seq3	3	0	-6.54828	0	-6.51238	0	0	0	0	0	0
comp57353_c0_seq1	3	0	0	-8.06284	-8.08685	0	-6.05422	-6.11795	-6.41893	-6.47117	0
comp5751_c0_seq10	3	-6.75694	-6.60969	-6.54977	-6.57378	0	0	0	0	0	0
comp5751_c0_seq8	3	0	-8.10687	-8.04695	0	-7.67584	-7.59479	0	0	0	0
comp5751_c1_seq5	3	-4.26259	0	-7.25424	-5.19793	3.24247	0	0	-6.23958	-4.23973	0
comp5751_c1_seq9	3	-6.8444	-6.69715	-6.63723	-6.66124	0	0	0	0	0	0
comp57565_c0_seq3	3	-7.71887	0	-7.5117	0	7.59095	0	6.7927	-7.38651	0	6.58629
comp5773_c0_seq1	3	-9.14064	-8.99339	-8.93347	-8.95748	0	0	0	0	0	0
comp5773_c0_seq3	3	-11.3741	-11.2268	-11.1669	-11.1909	0	0	0	0	0	0
comp57885_c0_seq1	3	0	0	-6.32236	0	0	-6.09122	0	-5.57093	0	7.15189
comp57977_c0_seq12	3	-7.51183	-7.36457	-6.26946	-7.32867	0	0	0	0	0	0
comp58123_c0_seq10	3	0	0	-5.82443	-7.88363	0	-5.12177	-7.39805	-5.01402	-7.13919	0
comp58123_c0_seq11	3	0	0	-7.86567	0	0	-6.03536	0	-7.41089	0	0
comp58190_c0_seq1	3	-6.10271	-5.95546	0	0	0	0	0	0	0	0
comp581951_c0_seq1	3	-5.8999	-5.75264	0	0	0	0	0	0	0	0
comp58244_c0_seq4	3	-7.29092	-7.14367	-7.08375	-7.10776	0	0	0	0	0	0
comp58265_c1_seq3	3	0	-7.25354	-7.19362	-7.21763	0	0	0	0	0	0
comp58316_c0_seq2	3	-6.4199	-6.27265	0	0	0	0	0	0	0	0
comp58437_c0_seq4	3	-6.85848	0	-6.65131	0	7.28126	0	8.00059	-7.07682	0	7.79419
comp58515_c0_seq5	3	0	0	-6.95349	-6.9775	0	-7.27929	-7.34301	0	0	0
comp58515_c0_seq8	3	0	-6.51658	-6.45666	-6.48067	0	0	0	0	0	0
comp58640_c0_seq17	3	0	0	-6.42424	-6.44825	-3.54432	-6.76472	-6.82844	0	0	0
comp58677_c0_seq1	3	0	-3.10425	-4.8977	-5.53069	-1.75284	-3.50403	-4.21644	0	0	0
comp58759_c0_seq4	3	-9.06072	-8.91347	-8.85355	-8.87756	0	0	0	0	0	0
comp58826_c0_seq8	3	-6.67977	0	-6.4726	-6.49661	0	0	0	0	0	0
comp588524_c0_seq1	3	-4.49185	-5.33485	-7.53694	-7.58496	0	0	0	0	0	0
comp589314_c0_seq1	3	-3.29551	-3.2695	-5.02413	-5.84976	0	0	0	0	0	0
comp590114_c0_seq1	3	0	0	-6.28673	0	0	-5.5688	0	0	0	0
comp59129_c0_seq2	3	-7.10271	-6.95546	-6.89554	-6.91955	0	0	0	0	0	0
comp5916_c0_seq26	3	-7.39115	-6.26861	-7.18397	-7.20798	0	0	0	0	0	0
comp5916_c0_seq27	3	-10.5273	-3.99541	-10.3202	-10.3442	6.54091	0	0	-6.33647	-6.38871	0
comp59168_c0_seq1	3	-6.61492	-6.46767	-6.40775	-6.43176	0	0	0	0	0	0
comp59197_c0_seq1	3	-7.83019	-7.68293	-7.62302	-7.64703	0	0	0	0	0	0
comp5931_c0_seq2	3	0	0	-9.52705	0	0	-9.16681	0	-8.59241	0	9.76421
comp5939_c0_seq4	3	0	0	-6.70627	-6.73028	0	-6.88547	-6.94919	-6.55643	-6.60867	0
comp59563_c0_seq3	3	0	-7.06912	0	0	-6.19041	0	0	0	6.12921	0
comp59563_c0_seq7	3	0	-5.83208	0	0	-6.43834	0	0	0	0	0
comp5957_c0_seq3	3	-7.4481	0	-7.24093	-7.26494	0	0	0	0	0	0
comp59585_c0_seq2	3	0	-7.03595	-6.97603	0	0	0	0	0	0	0
comp59719_c1_seq2	3	0	-6.53252	-6.4726	-6.49661	0	0	0	0	0	0
comp6016_c3_seq27	3	0	0	-7.95916	0	1.99002	-5.64542	0	-7.51204	0	6.5274
comp60211_c0_seq1	3	0	-6.17447	0	0	-6.60995	-6.5289	0	0	7.48011	7.40187
comp60297_c0_seq5	3	0	-6.43411	-6.3742	-6.39821	0	0	0	0	0	0
comp60340_c0_seq1	3	0	0	-7.23159	0	2.29138	-5.76472	0	-7.9327	0	8.55715
comp6037_c1_seq13	3	-5.81583	-5.66858	0	0	0	0	0	0	0	0
comp60391_c0_seq2	3	-7.33185	0	-7.12468	0	6.48907	0	7.62457	-6.28463	0	7.41817
comp60477_c0_seq4	3	0	0	-6.97603	0	0	-7.17114	0	0	0	0
comp60502_c0_seq1	3	-6.17198	-6.02472	0	0	0	0	0	0	0	0
comp60570_c0_seq1	3	-7.87934	-7.73208	-7.67216	-7.69618	0	0	0	0	0	0
comp60570_c0_seq2	3	-8.41038	-8.26313	-8.20321	-8.22722	0	0	0	0	0	0
comp6077_c0_seq13	3	-7.51183	-7.36457	-7.30466	-7.32867	0	0	0	0	0	0
comp6077_c0_seq8	3	-7.75694	0	-7.54977	-7.57378	0	0	0	0	0	0
comp60866_c0_seq4	3	0	-6.06912	0	0	-5.51234	-5.43129	0	0	0	0
comp60931_c0_seq2	3	-6.77189	0	-6.56472	0	0	0	0	0	0	0
comp60992_c0_seq2	3	0	0	-6.82279	-6.8468	0	0	0	-5.70843	-5.76068	0
comp61032_c1_seq1	3	0	0	-7.13906	0	0	-7.00114	0	-6.90943	0	7.37673
comp6105_c0_seq3	3	-6.30126	-6.15401	0	0	0	0	0	0	0	0
comp6109_c0_seq5	3	-3.76281	-4.18102	-9.2663	-9.29031	0	-5.67008	-5.7338	0	0	0
comp61128_c0_seq2	3	0	-8.14367	-8.08375	0	-6.70137	-6.62033	0	0	7.7486	7.67036
comp61280_c1_seq3	3	0	-2.60497	-4.41405	-5.35515	0	0	0	0	0	0
comp61317_c0_seq5	3	-8.51183	-4.30183	-8.30466	-8.32867	0	0	0	0	0	0
comp6132_c5_seq2	3	0	-7.94359	0	-7.90768	0	0	0	0	0	0
comp6132_c5_seq5	3	-5.87242	-5.72516	0	0	0	0	0	0	0	0
comp6134_c0_seq11	3	0	-6.34665	-6.28673	0	0	0	0	0	0	0
comp6134_c1_seq12	3	-8.14926	0	-7.94208	0	0	0	0	0	0	0
comp6134_c1_seq6	3	-3.11329	-2.5924	-2.92193	0	0	0	0	0	0	0
comp6156_c0_seq15	3	-6.91344	-6.76619	0	0	0	0	0	0	0	0
comp6156_c0_seq5	3	0	0	-8.64428	0	0	-8.17114	0	-7.72149	0	9.01925
comp61605_c0_seq20	3	0	-7.26313	-7.20321	0	-5.91288	-5.83183	0	0	6.19061	6.11236
comp61668_c0_seq9	3	0	0	-10.9313	-10.9553	0	-10.2293	-10.2931	-9.37829	-9.43053	0
comp61693_c0_seq8	3	-7.10271	-6.95546	-6.89554	-6.91955	0	0	0	0	0	0
comp61708_c0_seq2	3	0	-6.91954	0	-6.88363	0	0	0	0	0	0
comp61733_c0_seq1	3	0	-6.59458	-6.53466	0	0	0	0	0	0	0
comp61733_c0_seq2	3	0	0	-3.38258	-5.03941	0	0	-3.85207	0	0	0
comp61733_c0_seq3	3	-4.24281	0	-7.44862	-7.47263	0	0	0	0	0	0
comp617483_c0_seq1	3	-4.90874	-5.61423	0	-7.12738	0	0	0	0	0	0
comp61755_c0_seq3	3	-6.05462	-5.90737	0	0	0	0	0	0	0	0
comp6177_c0_seq1	3	0	0	-8.53466	-8.55867	0	-7.311	-7.37472	-8.45846	-8.5107	0
comp6180_c0_seq10	3	0	0	-6.54977	0	0	-5.78744	0	0	0	0
comp6180_c0_seq13	3	0	0	-6.70627	-6.73028	-2.64054	-7.54899	-7.61271	0	0	0
comp6180_c0_seq15	3	0	0	-7.09409	0	0	-7.17114	0	-5.70843	0	7.28229
comp6180_c0_seq22	3	0	0	-6.51939	-6.5434	0	-6.8749	-6.93862	0	0	0
comp6180_c0_seq26	3	0	0	-6.90732	0	0	-6.48788	0	-5.78506	0	6.58629
comp6180_c0_seq3	3	0	0	-6.35712	-6.38113	0	-6.84272	-6.90644	0	0	0
comp6180_c0_seq32	3	0	0	-6.53466	0	0	-6.71817	0	-5.78506	0	5.94244
comp6180_c0_seq4	3	0	0	-6.73299	0	0	-6.45986	0	0	0	0
comp6180_c0_seq41	3	0	-4.32247	-6.82279	-6.8468	0	0	0	0	0	0
comp6180_c0_seq43	3	-3.45666	0	-7.39943	0	0	0	0	0	0	0
comp6180_c0_seq46	3	-6.96639	-6.81914	-6.75922	-6.78323	0	0	0	0	0	0
comp6180_c0_seq48	3	-7.55568	-7.40843	-7.34851	-7.37252	0	0	0	0	0	0
comp6180_c0_seq49	3	-7.87934	-7.73208	-7.67216	-7.69618	0	0	0	0	0	0
comp6180_c0_seq51	3	-8.47119	-8.32393	-8.26401	-8.28802	0	0	0	0	0	0
comp6180_c0_seq56	3	-8.07284	-7.92559	-7.86567	-7.88968	0	0	0	0	0	0
comp6180_c0_seq57	3	-8.69554	-8.54828	-8.48837	-8.51238	0	0	0	0	0	0
comp61814_c0_seq2	3	-6.14926	-6.002	0	0	0	0	0	0	0	0
comp61840_c0_seq2	3	-7.04234	-6.89509	-6.83517	-6.85918	0	0	0	0	0	0
comp61840_c0_seq4	3	-6.25944	-6.11219	0	0	0	0	0	0	0	0
comp61865_c0_seq3	3	-6.00487	-5.85761	0	0	0	0	0	0	0	0
comp61944_c0_seq1	3	-3.49246	-3.01824	-4.16926	-4.15588	0	0	0	0	0	0
comp6200_c1_seq17	3	-7.13837	-6.81914	-6.75922	0	0	0	8.16187	0	7.88487	7.80663
comp62226_c0_seq3	3	0	0	-7.73959	0	0	-6.54232	0	-7.249	0	6.28229
comp62235_c0_seq10	3	-7.1832	0	-6.97603	0	7.2608	0	7.98804	-7.05636	0	7.78164
comp62250_c0_seq2	3	-6.59824	-6.45099	-6.39107	-6.41508	0	0	0	0	0	0
comp625144_c0_seq1	3	0	-5.5413	0	-6.48067	0	0	0	0	0	0
comp6254_c0_seq2	3	0	0	-11.3196	-11.3436	1.33495	-9.92315	-9.98687	-11.1347	-11.1869	0
comp62613_c0_seq3	3	-6.69554	-6.54828	0	-6.51238	0	0	0	0	0	0
comp62658_c0_seq2	3	-6.92687	-6.77961	0	-6.7437	0	0	0	0	0	0
comp62830_c0_seq2	3	-4.20902	0	0	-6.66124	0	0	0	0	0	0
comp62888_c0_seq11	3	0	-5.55724	-6.4726	0	-4.80305	-5.85353	0	0	0	0
comp62888_c0_seq9	3	-6.38143	-6.23418	0	0	0	0	0	0	0	0
comp63015_c0_seq2	3	0	0	-7.43241	-7.45642	2.3505	-5.48788	0	-7.71498	-7.76722	0
comp63055_c0_seq4	3	-6.43876	-6.29151	-6.23159	0	0	0	0	0	0	0
comp630581_c0_seq1	3	0	-5.91981	-6.83517	0	0	0	0	0	0	0
comp63085_c0_seq2	3	-6.77189	-6.62464	-6.56472	-6.58873	0	0	0	0	0	0
comp63085_c0_seq3	3	0	-4.12626	-7.04162	0	-3.65583	-6.7063	0	0	5.02436	7.92543
comp63182_c0_seq2	3	0	0	-6.74617	0	0	-6.78744	0	-6.49693	0	0
comp63235_c0_seq2	3	0	0	-6.99823	0	0	-6.64542	0	-6.1169	0	0
comp63246_c0_seq1	3	-2.41486	-2.99661	-4.97914	-9.12581	0	0	-6.91725	0	-6.16914	0
comp63247_c1_seq6	3	-6.61492	-6.46767	-6.40775	0	0	0	0	0	0	0
comp63259_c1_seq2	3	0	0	-6.25021	0	0	0	0	0	0	0
comp63304_c0_seq3	3	0	0	-6.83517	0	0	0	0	-6.15589	0	0
comp63313_c0_seq2	3	0	0	-6.74617	-6.77018	0	0	0	0	0	0
comp63387_c0_seq3	3	0	0	-7.0309	-7.0549	0	0	0	0	0	0
comp6341_c0_seq4	3	-6.87242	-6.72516	-6.66524	-6.68926	0	0	0	0	0	0
comp63671_c1_seq2	3	-7.25944	-7.11219	-7.05227	-7.07628	0	0	0	0	0	0
comp63673_c0_seq2	3	-7.58137	-7.43411	-7.3742	-7.39821	0	0	0	0	0	0
comp63846_c0_seq1	3	0	0	-6.32236	0	0	-7.82086	0	-7.2934	0	5.69733
comp63854_c0_seq2	3	-6.71114	-6.56388	-6.50396	-6.52797	0	0	0	0	0	0
comp64030_c0_seq1	3	-2.52003	-3.04332	-3.52073	-5.68422	0	0	0	0	0	0
comp64308_c0_seq3	3	-6.2805	-6.13325	0	0	0	0	0	0	0	0
comp64308_c0_seq4	3	0	-8.36902	-8.3091	0	-6.811	-6.72995	0	0	5.87866	5.80042
comp643575_c0_seq1	3	-5.97933	-5.83208	0	0	0	0	0	0	0	0
comp64393_c0_seq8	3	-7.71887	-4.01138	-7.5117	0	0	0	0	0	0	0
comp644299_c0_seq1	3	-5.64773	-4.35323	-5.64843	-6.28141	0	0	0	0	0	0
comp64445_c0_seq2	3	0	0	-6.3742	0	0	-6.07284	0	-6.28463	0	0
comp64487_c0_seq1	3	0	-6.85761	-6.7977	0	-5.72646	-5.64542	0	0	7.04305	6.96481
comp6450_c0_seq2	3	0	0	-5.18818	0	-1.06707	-6.36441	0	-5.31358	0	6.88347
comp6454_c2_seq3	3	0	-7.97892	-7.919	-7.94301	-7.61668	-7.53563	-7.59935	0	0	0
comp6466_c2_seq10	3	-3.82395	0	-6.65753	-6.70555	0	0	0	0	0	0
comp6466_c2_seq59	3	0	0	-7.71751	0	0	-5.64096	0	-6.59562	0	7.46984
comp6466_c2_seq6	3	-2.58751	0	-6.29418	-4.4162	0	0	0	-5.23266	0	0
comp6466_c2_seq64	3	0	0	-6.33985	0	0	0	0	0	0	0
comp64713_c0_seq2	3	0	0	-6.67905	0	0	-7.40949	0	0	0	0
comp64769_c0_seq7	3	-6.5643	0	-6.35712	0	0	0	0	0	0	0
comp64857_c0_seq2	3	-8.47119	-6.76369	-5.42146	-8.28802	0	0	0	0	0	0
comp64984_c0_seq2	3	0	0	-7.67216	0	0	-6.19683	0	-7.04602	0	6.60065
comp65051_c0_seq2	3	-6.3618	-6.21455	0	0	0	0	0	0	0	0
comp65057_c0_seq1	3	-2.501	-2.28556	-3.44511	-5.50551	0	0	0	0	-3.2504	0
comp65074_c0_seq7	3	-5.61697	0	0	-6.8468	0	0	0	0	0	0
comp65074_c0_seq8	3	-5.21095	0	0	-8.31525	3.34276	0	0	0	-6.51848	0
comp6514_c0_seq2	3	0	0	-9.08893	0	0	-8.18404	0	-7.32795	2.34957	9.65152
comp65141_c0_seq2	3	-7.72657	-7.57931	-7.51939	-7.5434	0	0	0	0	0	0
comp65156_c0_seq1	3	0	-2.39331	-4.83536	-6.81626	0	-3.3993	-5.45963	-2.41603	-4.4534	0
comp65213_c0_seq1	3	0	0	-7.53466	0	0	-6.45986	0	-7.10698	0	6.60065
comp65220_c0_seq8	3	0	0	-7.4805	0	0	-7.99201	0	-6.30211	0	6.26437
comp6523_c0_seq1	3	0	0	-7.30466	-7.32867	0	-8.12729	-8.19101	-8.77257	-8.82481	0
comp65435_c0_seq2	3	-8.67182	-8.52457	-3.72902	0	0	0	7.38725	0	7.25909	0
comp655624_c0_seq1	3	-4.57491	-5.86536	-6.33049	-7.3897	0	0	0	0	0	0
comp65574_c0_seq1	3	0	0	-7.0092	-7.03321	0	-5.48788	0	0	0	0
comp65828_c0_seq16	3	-6.4939	0	-6.28673	0	0	0	0	0	0	0
comp65940_c0_seq2	3	-4.07188	-6.75264	-6.69273	-6.71674	0	0	0	0	0	0
comp6621_c0_seq1	3	0	-6.10674	-6.8349	-10.801	-4.31075	-4.99666	-9.17984	0	0	0
comp6621_c0_seq2	3	-5.97933	-5.83208	0	0	0	0	0	0	0	0
comp6621_c0_seq4	3	-7.68768	-7.54042	-7.4805	-7.50452	0	0	0	0	0	0
comp66240_c0_seq2	3	-6.3618	-6.21455	0	0	0	0	0	0	0	0
comp66249_c0_seq1	3	-4.47324	-3.73816	-6.28129	0	0	0	0	0	0	0
comp6641_c0_seq4	3	-6.58137	0	-6.3742	-6.39821	0	0	0	0	0	0
comp66430_c0_seq1	3	-7.48486	-7.33761	0	-7.3017	0	0	0	0	0	0
comp66647_c1_seq2	3	0	-6.17447	0	0	-6.31143	-6.23038	0	0	0	0
comp66748_c0_seq2	3	-6.83019	-6.68293	-6.62302	-6.64703	0	0	0	0	0	0
comp66802_c0_seq9	3	0	0	-8.05756	-8.08157	0	-7.37989	-7.44362	-7.52699	-7.57923	0
comp6690_c0_seq2	3	0	0	-8.35282	0	0	-7.25504	0	-7.2758	0	7.26437
comp67047_c0_seq1	3	0	0	-8.60505	0	0	-6.95736	0	-6.90435	0	6.74979
comp67236_c0_seq2	3	0	-6.95546	0	-6.91955	-5.67584	0	0	0	0	0
comp67352_c1_seq8	3	0	0	-6.21273	0	0	-5.91672	-5.98044	0	0	0
comp67370_c0_seq2	3	-7.83019	0	0	-7.64703	0	0	0	0	0	0
comp674450_c0_seq1	3	0	-6.02673	0	-6.9661	0	0	0	0	0	0
comp67538_c0_seq7	3	0	-6.57931	0	-6.5434	0	0	0	0	0	0
comp67720_c0_seq1	3	0	0	-7.919	-5.34687	0	-7.03536	0	-7.0356	-4.4822	0
comp67720_c0_seq2	3	0	-2.41822	-3.85477	-4.88173	0	0	-2.91121	0	0	0
comp67761_c0_seq1	3	0	-2.26446	-4.07751	-7.16993	0	-2.54171	-5.71355	0	-4.93591	0
comp67792_c0_seq5	3	0	0	-6.70627	-6.73028	0	0	0	0	0	0
comp67812_c0_seq2	3	-6.72657	-6.57931	-6.51939	-6.5434	0	0	0	0	0	0
comp679833_c0_seq1	3	0	-4.44176	-7.32193	-7.38113	0	0	0	0	0	0
comp680495_c0_seq1	3	-4.54347	-6.90432	-8.78448	-10.1544	0	-4.23022	-5.6796	0	0	0
comp6810_c0_seq2	3	0	0	-10.7945	-10.8185	0	-10.5548	-10.6185	-10.6422	-10.6944	0
comp6818_c0_seq2	3	-11.3134	-3.12483	-11.1063	-3.65967	8.19761	0	7.60827	-7.99316	0	7.40187
comp68221_c0_seq5	3	-5.33642	-3.71998	-5.50704	0	0	0	0	0	0	0
comp68226_c0_seq2	3	0	-3.91734	0	-7.16746	0	0	0	0	0	0
comp68399_c0_seq1	3	0	0	-6.28673	0	0	0	0	-7.00389	0	6.97586
comp68486_c0_seq1	3	0	-2.71963	-3.82218	-6.62509	0	0	0	0	0	0
comp68505_c0_seq2	3	-9.86546	-9.71821	-6.45317	-9.6823	0	0	0	0	0	0
comp686_c0_seq4	3	-9.42228	-9.27502	-5.85798	-9.23911	0	0	0	0	0	0
comp68639_c0_seq1	3	-2.36123	-2.34373	-3.67807	0	0	0	0	0	0	0
comp6901_c0_seq107	3	-3.14465	-7.77961	-6.09954	-7.7437	0	0	0	0	0	0
comp6901_c0_seq124	3	-6.3618	-6.21455	0	0	0	0	0	0	0	0
comp6901_c0_seq129	3	-7.50289	-7.35564	-7.29572	-7.31973	0	0	0	0	0	0
comp6901_c0_seq148	3	0	0	-6.32236	0	-2.85244	-6.48788	0	0	0	6.65668
comp6901_c0_seq19	3	-7.07188	0	-6.69273	-6.71674	0	0	0	0	0	0
comp6901_c0_seq3	3	-7.43876	-7.29151	0	0	0	0	6.19323	0	6.06508	0
comp6901_c0_seq36	3	0	-6.51658	-6.45666	0	-5.86848	-5.78744	0	0	6.78887	6.71062
comp6901_c0_seq37	3	0	0	-6.63723	-6.66124	0	-6.51536	-6.57908	0	0	0
comp6901_c0_seq4	3	-7.43876	-7.29151	0	0	0	0	6.19323	0	6.06508	0
comp6901_c0_seq49	3	0	0	-7.71969	-7.7437	0	0	0	-5.70843	-5.76068	0
comp6901_c0_seq78	3	0	0	-6.1964	0	0	-5.71783	0	0	0	0
comp6901_c0_seq8	3	0	0	-6.51939	-6.5434	0	-6.01626	-6.07998	-6.77257	-6.82481	0
comp6901_c0_seq97	3	-4.67103	-3.05459	-8.09923	0	0	0	0	0	0	6.49703
comp69072_c0_seq3	3	-7.29092	0	-7.08375	0	0	0	0	0	0	0
comp691_c5_seq3	3	-7.54702	-7.39976	-7.33985	0	0	0	0	0	0	0
comp6911_c0_seq1	3	-7.19435	-7.04709	-6.98717	-7.01118	0	0	0	0	0	0
comp6911_c0_seq2	3	-6.96639	-6.81914	-6.75922	-6.78323	0	0	0	0	0	0
comp6928_c1_seq10	3	0	-3.76565	-8.07333	0	-4.05201	-8.4948	0	0	0	0
comp6928_c1_seq12	3	0	0	-6.93059	0	-3.05451	-8.14938	0	0	0	6.00853
comp6935_c0_seq3	3	0	0	-7.69273	0	0	-7.09122	0	-7.175	0	8.0871
comp69444_c0_seq3	3	-3.89312	0	0	-7.62544	0	0	0	0	-6.20814	0
comp69661_c0_seq2	3	0	0	-6.40775	0	0	-7.17114	0	-6.91576	0	6.90822
comp69795_c0_seq2	3	0	0	-6.66524	0	0	-5.54232	0	-7.31939	0	7.51229
comp69813_c0_seq3	3	0	-6.002	0	0	-5.75113	0	0	0	6.26861	0
comp69823_c0_seq27	3	0	0	-6.54977	0	0	0	0	0	0	0
comp69848_c0_seq2	3	0	0	-7.14471	0	0	-6.45986	0	-7.1169	0	7.07172
comp69947_c0_seq2	3	-8.3064	-8.15915	-8.09923	-8.12324	0	0	0	0	0	0
comp69947_c0_seq3	3	0	0	-8.11962	-8.14363	0	-7.29523	-7.35895	-7.91007	-7.96231	0
comp69947_c0_seq4	3	-8.09084	-7.94359	-7.88367	-7.90768	0	0	0	0	0	0
comp70158_c0_seq2	3	0	0	-6.74617	-6.77018	0	0	0	-5.94944	-6.00169	0
comp70219_c0_seq1	3	0	-3.62411	-3.73254	0	0	0	0	0	0	0
comp70447_c0_seq2	3	-7.37165	0	-7.16448	-7.18849	5.77537	0	0	-5.57093	-5.62317	0
comp70499_c0_seq34	3	-6.05462	-5.90737	0	0	0	0	0	0	0	0
comp70592_c0_seq1	3	0	-2.38978	-5.01996	-7.94245	0	-3.39389	-6.39581	-2.60417	-5.58312	0
comp70664_c1_seq6	3	-7.78669	-3.75727	0	-7.60353	0	0	0	0	0	0
comp70752_c0_seq3	3	0	0	-6.25021	0	0	0	0	0	0	0
comp7081_c0_seq5	3	-2.9022	-3.64796	-9.29124	0	0	-6.55562	0	-5.655	0	0
comp70822_c0_seq2	3	-5.97933	-5.83208	0	0	0	0	0	0	0	0
comp70866_c0_seq2	3	-6.83019	0	-6.62302	-6.64703	0	0	0	0	0	0
comp70874_c0_seq1	3	0	0	-6.48837	0	0	0	0	0	0	5.7238
comp70995_c0_seq7	3	-6.19435	-6.04709	0	0	0	0	0	0	0	0
comp71062_c0_seq2	3	-6.4939	0	-6.28673	0	5.8864	0	0	-5.68196	0	0
comp71233_c0_seq3	3	0	0	-7.50396	-7.52797	2.27444	-5.76472	-5.82844	-7.91576	-7.968	0
comp71313_c0_seq2	3	-7.99216	0	-7.78498	0	8.31639	0	0	-8.11195	0	0
comp71337_c0_seq12	3	0	-6.31013	-6.25021	0	0	0	0	0	5.66454	5.58629
comp7162_c3_seq1	3	0	0	-6.3742	0	0	-6.35729	0	-5.92708	0	6.0299
comp7162_c3_seq54	3	0	-6.27265	0	0	-5.62337	0	0	0	0	0
comp7162_c3_seq6	3	0	-6.15401	0	0	-7.02835	-6.94731	0	0	7.3516	7.27335
comp71666_c0_seq3	3	-6.54702	-6.39976	0	0	0	0	0	0	0	0
comp71778_c0_seq4	3	-6.54702	-6.39976	-6.33985	0	0	0	0	0	0	0
comp71860_c0_seq1	3	0	-6.62464	0	-6.58873	0	0	0	0	0	0
comp71879_c0_seq6	3	0	0	-6.26859	0	0	-5.8749	-5.93862	0	0	0
comp71917_c0_seq2	3	-6.72657	0	-6.51939	0	0	0	0	0	0	0
comp71948_c0_seq5	3	-8.95661	-8.80936	-8.74944	0	0	0	0	0	0	0
comp72191_c0_seq2	3	-3.95276	-6.95546	0	0	0	0	0	0	0	0
comp72192_c0_seq3	3	0	0	-6.54977	-6.57378	0	0	0	0	0	0
comp72235_c0_seq2	3	-8.16066	-3.08393	-7.95349	-5.15896	0	0	0	0	0	0
comp7269_c1_seq5	3	0	0	-7.74617	-7.77018	0	-6.17975	-6.24348	-6.07682	-6.12906	0
comp7269_c1_seq6	3	0	0	-8.21273	-8.23674	0	-6.64542	-6.70914	-6.64132	-6.69356	0
comp72758_c0_seq1	3	-3.53696	-5.73722	-9.07682	-7.53988	0	-5.52907	0	0	0	0
comp72832_c0_seq10	3	0	0	-7.02009	0	0	-7.40215	0	-7.04602	0	7.17126
comp72832_c0_seq5	3	0	0	-6.30466	0	0	-5.97726	0	-5.90435	0	0
comp7287_c0_seq4	3	-2.73897	0	-9.34851	-9.37252	0	-6.77612	-6.83984	-7.57093	-7.62317	0
comp72932_c0_seq2	3	0	0	-6.67905	-6.70306	0	-5.51536	0	-6.21248	-6.26472	0
comp7299_c5_seq1	3	0	0	-8.03627	-8.06028	0	-6.27929	-6.34301	-6.41893	-6.47117	0
comp73212_c0_seq10	3	-6.87242	-6.72516	-6.66524	-6.68926	0	0	0	0	0	0
comp73281_c0_seq1	3	0	0	-7.25021	0	0	-6.26317	0	-6.51204	0	5.69733
comp73486_c0_seq2	3	0	-6.73897	-6.67905	-6.70306	-5.64984	-5.5688	0	0	0	0
comp7355_c0_seq11	3	-4.59188	-6.85761	-6.7977	-6.82171	0	0	0	0	0	0
comp7355_c0_seq17	3	0	0	-7.63014	-7.65415	0	-6.78744	-6.85116	-7.63443	-7.68668	0
comp7355_c0_seq27	3	-9.55999	-2.86761	-9.35282	-9.37683	6.70137	0	0	-6.49693	-6.54917	0
comp7355_c0_seq28	3	-8.4939	-8.34665	-8.28673	-8.31074	0	0	0	0	0	0
comp7355_c0_seq37	3	-6.02996	-5.8827	0	0	0	0	0	0	0	0
comp7355_c0_seq4	3	0	-8.90737	-8.84745	-8.87146	-6.70137	-6.62033	-6.68405	0	0	0
comp73839_c0_seq1	3	0	-2.56786	-3.65084	-5.25686	0	0	0	0	0	0
comp739088_c0_seq1	3	-6.0582	-5.76369	-6.64386	0	0	0	0	0	0	0
comp74226_c0_seq6	3	-2.49599	-3.11321	-6.54405	-8.914	0	-4.03728	-6.48666	-3.40483	-5.83124	0
comp74226_c0_seq8	3	0	0	-7.02009	0	0	0	0	0	0	0
comp74232_c0_seq1	3	0	-7.18459	0	0	-7.01823	0	0	0	8.00937	0
comp74293_c0_seq2	3	0	-6.75264	-6.69273	0	0	0	0	0	0	0
comp74441_c0_seq2	3	-4.52386	-2.38136	-9.46664	-3.86476	0	0	0	-7.097	0	0
comp74475_c0_seq4	3	-7.22726	0	0	-7.0441	0	0	0	0	0	0
comp7461_c0_seq10	3	-6.52953	-6.38227	-6.32236	0	0	0	0	0	0	0
comp74808_c0_seq4	3	0	-6.96724	0	-6.93133	0	0	0	0	0	0
comp74853_c1_seq1	3	0	-5.8827	0	0	0	0	0	0	7.20059	7.12235
comp74954_c0_seq3	3	-7.27001	-5.56252	-7.06284	0	0	0	0	0	0	0
comp75152_c0_seq2	3	0	0	-6.59416	-6.61817	0	0	0	0	0	0
comp7520_c0_seq1	3	0	0	-6.69116	0	0	-5.14473	0	-6.36194	0	0
comp7528_c1_seq1	3	-2.5087	0	-10.5432	-4.57873	2.19924	-8.20106	0	-10.2769	-4.33119	5.91972
comp7528_c1_seq8	3	0	0	-6.32236	0	0	0	0	-6.57093	-6.62317	0
comp75643_c0_seq2	3	-6.17198	-6.02472	0	0	0	0	0	0	0	0
comp75789_c0_seq4	3	0	0	-5.90689	0	0	-4.81009	0	-3.9274	0	0
comp7582_c1_seq5	3	-7.86546	0	-7.65829	0	8.25046	0	5.90373	-8.04602	0	5.69733
comp75842_c0_seq2	3	-7.17198	-7.02472	-6.96481	0	0	0	6.10304	0	5.97488	5.89663
comp75995_c0_seq1	3	-3.74605	-4.96939	-3.7544	-4.49903	0	0	0	0	0	0
comp76101_c0_seq3	3	0	0	-6.42424	0	0	0	0	-6.01454	0	6.20922
comp76274_c0_seq2	3	0	0	-7.11455	0	0	-7.23865	0	-7.60656	0	0
comp763_c43_seq101	3	0	0	-6.50396	0	0	0	0	0	0	0
comp763_c43_seq101	3	0	-6.15401	0	0	0	0	0	0	7.20059	7.12235
comp763_c43_seq104	3	0	-7.13325	-7.07333	0	-8.1585	-8.07746	0	0	8.3153	8.23706
comp763_c43_seq111	3	-6.2805	-6.13325	0	0	0	0	0	0	0	0
comp763_c43_seq111	3	0	-7.002	-6.94208	-6.9661	-7.1994	-7.11835	-7.18208	0	0	0
comp763_c43_seq114	3	-3.35812	-3.45356	-4.38435	-8.25091	0	0	0	0	0	0
comp763_c43_seq116	3	0	-6.04709	0	0	-5.79922	-5.71817	0	0	5.72112	5.64288
comp763_c43_seq117	3	-5.8444	-5.69715	0	0	0	0	0	0	0	0
comp763_c43_seq120	3	-6.51183	-6.36457	-6.30466	0	0	0	0	0	0	0
comp763_c43_seq124	3	-6.66383	-6.51658	-6.45666	-6.48067	0	0	0	0	0	0
comp763_c43_seq13	3	-6.23807	-6.09081	0	0	0	0	0	0	0	0
comp763_c43_seq132	3	-7.10271	-6.95546	-6.89554	-6.91955	0	0	0	0	0	0
comp763_c43_seq134	3	0	0	-6.33985	0	0	0	0	0	0	0
comp763_c43_seq137	3	-6.67977	-6.53252	-6.4726	0	0	0	0	0	0	0
comp763_c43_seq143	3	0	0	-7.96481	0	0	-7.58185	0	-6.88127	0	5.61486
comp763_c43_seq145	3	0	-6.21455	0	0	-6.22604	-6.14499	0	0	5.69311	5.61486
comp763_c43_seq148	3	0	-6.21455	0	0	-6.22604	-6.14499	0	0	5.69311	5.61486
comp763_c43_seq151	3	-7.16066	-7.01341	-6.95349	-6.9775	0	0	0	0	0	0
comp763_c43_seq154	3	0	0	-8.21747	0	0	-7.28728	0	-6.82189	0	9.08199
comp763_c43_seq159	3	-3.71086	-9.29852	-9.2386	-9.26261	-5.77537	-5.69433	-5.75805	0	0	0
comp763_c43_seq171	3	0	0	-8.45666	-8.48067	0	-7.76472	-7.82844	-7.02511	-7.07735	0
comp763_c43_seq174	3	0	0	-7.64428	-7.6683	0	-8.75898	-8.8227	-8.34914	-8.40138	0
comp763_c43_seq19	3	-6.4008	-6.25354	0	0	0	0	0	0	0	0
comp763_c43_seq192	3	0	0	-6.48837	0	0	-6.24687	0	-5.73443	0	0
comp763_c43_seq199	3	-6.69554	0	0	-6.51238	0	0	0	0	0	0
comp763_c43_seq205	3	-6.4939	-6.34665	0	0	0	0	0	0	0	0
comp763_c43_seq228	3	-7.86546	-7.71821	-7.65829	-7.6823	0	0	0	0	0	0
comp763_c43_seq23	3	-7.3419	-7.19465	-7.13473	-7.15874	0	0	0	0	0	0
comp763_c43_seq247	3	-5.92687	-5.77961	0	0	0	0	0	0	0	0
comp763_c43_seq264	3	0	0	-8.55726	0	0	-7.17114	0	-6.51204	0	7.88495
comp763_c43_seq292	3	0	-7.78627	-7.72636	-7.75037	-8.81393	-8.73288	-8.7966	0	0	0
comp763_c43_seq299	3	-5.87242	-5.72516	0	0	0	0	0	0	0	0
comp763_c43_seq333	3	-7.27001	0	-7.06284	-7.08685	5.85944	0	0	-5.655	-5.70724	0
comp763_c43_seq350	3	-8.09084	-7.94359	-7.88367	-7.90768	0	0	0	0	0	0
comp763_c43_seq386	3	-7.06679	-6.91954	0	0	0	0	0	0	0	0
comp763_c43_seq421	3	-6.30126	-6.15401	0	0	0	0	0	0	0	0
comp763_c43_seq46	3	-7.61492	-7.46767	-7.40775	-7.42058	0	0	0	0	0	0
comp763_c43_seq463	3	-7.8999	-7.75264	-7.69273	-7.71674	0	0	0	0	0	0
comp763_c43_seq49	3	0	0	-6.44054	0	0	-6.8749	0	-7.33647	0	9.18799
comp763_c43_seq515	3	0	0	-6.82279	0	0	-6.23038	0	-6.37002	0	6.0299
[truncated: 326 more rows]

## Sheet: cluster4
ID	Cluster	bon0_5	bon0_10	bon0_20	bon0_30	bon5_10	bon5_20	bon5_30	bon10_20	bon10_30	bon20_30
comp10_c1_seq20	4	0	0	10.2176	0	0	10.395	6.03148	10.2553	5.90333	-4.41487
comp10001_c0_seq16	4	-7.38143	0	0	0	0	7.18984	9.17951	3.31578	5.26468	0
comp10017_c0_seq4	4	0	0	7.01248	0	0	7.18984	0	7.05021	0	-7.03484
comp10022_c0_seq7	4	0	5.61913	8.10128	0	5.77537	8.27865	0	2.56808	-5.62317	-8.12365
comp100236_c0_seq1	4	0	0	0	0	0	6.01992	0	0	0	-5.86492
comp100287_c0_seq1	4	0	0	0	0	0	6.32109	0	6.18145	0	-6.16609
comp100315_c0_seq1	4	0	0	6.35712	0	0	6.53449	0	6.39485	0	-6.43705
comp100563_c0_seq4	4	0	0	0	0	0	0	0	5.77337	0	-5.758
comp100699_c0_seq1	4	0	0	0	0	0	5.85642	0	5.71678	0	-5.70142
comp100714_c0_seq1	4	0	0	7.47814	0	0	7.65551	0	7.51587	0	-7.50051
comp100748_c0_seq1	4	0	0	6.74944	0	0	6.92681	0	6.78717	0	-6.77181
comp10084_c1_seq1	4	0	0	6.47814	0	0	6.65551	0	6.51587	0	-6.50051
comp100840_c0_seq1	4	0	7.99209	7.40152	0	8.14832	7.57888	0	0	-7.99613	-7.42388
comp100840_c0_seq2	4	0	0	8.3206	0	0	4.01009	0	8.35833	5.66454	-2.75667
comp100872_c0_seq1	4	0	0	0	0	0	6.34185	0	6.20221	0	-6.18684
comp100906_c0_seq1	4	0	0	0	0	0	6.18984	0	6.05021	0	-6.03484
comp100971_c0_seq3	4	0	0	6.39275	0	0	0	0	0	0	-6.47267
comp101041_c0_seq1	4	0	0	7.57435	0	0	7.75172	0	7.61208	0	-7.59672
comp10112_c0_seq1	4	0	0	8.81186	0	0	8.95403	0	8.81439	0	-8.79903
comp101137_c0_seq1	4	0	0	6.18494	0	0	6.36231	0	6.22267	0	-6.20731
comp101192_c0_seq1	4	0	0	7.14372	0	0	7.32109	0	7.18145	0	-7.16609
comp101197_c0_seq1	4	0	0	0	0	0	5.94048	0	5.80085	0	-5.78548
comp101332_c0_seq3	4	0	0	0	0	0	6.21256	0	6.07292	0	-6.05756
comp10144_c2_seq14	4	6.20306	0	7.74255	0	-6.24352	0	-6.2262	7.78029	0	-7.76492
comp10144_c2_seq15	4	0	0	6.73563	0	0	5.12557	0	6.77337	0	-6.758
comp10146_c0_seq5	4	-4.60699	0	0	-6.57378	6.22188	5.71053	0	0	-8.26009	-7.66489
comp101606_c0_seq1	4	0	0	6.77666	0	0	6.95403	0	6.81439	0	-6.79903
comp101766_c0_seq7	4	0	0	6.3206	0	0	6.49796	0	6.35833	0	-6.34296
comp101866_c0_seq3	4	0	-6.11219	0	0	-7.41538	0	0	7.67284	7.71417	0
comp101877_c0_seq2	4	0	0	0	0	-5.56892	0	0	6.56478	7.90943	0
comp10218_c0_seq1	4	0	0	10.3604	0	0	10.5026	0	10.3629	0	-9.40514
comp102210_c0_seq1	4	0	0	7.29258	0	0	7.46995	0	7.33031	0	-7.37251
comp10224_c0_seq10	4	0	0	0	0	0	3.79436	0	0	0	-6.59672
comp10227_c0_seq18	4	0	0	6.73563	0	0	6.913	5.98173	6.77337	5.85357	0
comp102326_c0_seq1	4	0	0	8.10128	0	0	8.27865	0	8.13902	0	-8.12365
comp102449_c0_seq3	4	0	0	6.84255	0	0	7.01992	0	6.88028	0	-6.86492
comp102788_c0_seq1	4	0	0	6.66455	0	0	6.84192	0	6.70228	0	-6.74448
comp102829_c0_seq1	4	0	0	6.62016	0	0	6.79753	0	6.65789	0	-6.64252
comp102849_c0_seq2	4	0	0	0	0	0	6.32109	0	5.25437	0	0
comp103120_c0_seq1	4	0	0	6.7217	0	0	6.89906	0	6.75943	0	-6.74406
comp103128_c0_seq1	4	0	0	6.82961	0	0	7.00698	0	6.86734	0	-6.85198
comp103269_c0_seq1	4	0	0	6.52705	0	0	6.70442	0	6.56478	0	-6.54941
comp103372_c0_seq1	4	0	0	0	0	0	6.23493	0	6.09529	0	-6.07993
comp103951_c0_seq1	4	0	0	0	0	0	5.88499	0	5.74535	0	-5.72999
comp103995_c0_seq1	4	0	0	6.66455	0	0	6.84192	0	6.70228	0	-6.68692
comp10408_c0_seq8	4	5.60938	5.95256	8.04642	0	0	2.65499	0	0	-5.9566	-8.06879
comp10414_c0_seq1	4	0	0	8.87125	0	0	9.04861	0	8.90898	0	-8.95117
comp104153_c0_seq1	4	0	0	6.89057	0	0	7.03274	0	6.8931	0	-6.87774
comp104312_c0_seq1	4	0	0	6.20512	0	0	6.38249	0	6.24285	0	-6.22749
comp10436_c0_seq1	4	0	0	8.29258	0	0	8.46995	0	8.33031	0	-8.31495
comp104395_c0_seq1	4	0	0	6.42751	0	0	6.60488	0	6.46524	0	-6.44988
comp104473_c0_seq1	4	0	0	0	0	0	6.18984	0	6.05021	0	-6.03484
comp104527_c0_seq1	4	0	0	0	0	0	5.96745	0	5.82781	0	-5.81245
comp104568_c0_seq1	4	0	0	7.96593	0	0	8.1433	0	8.00366	0	-7.9883
comp104608_c0_seq1	4	0	0	6.18494	0	0	6.36231	0	6.22267	0	-6.20731
comp104630_c0_seq1	4	0	0	6.39275	0	0	6.57012	0	6.43048	0	-6.41511
comp104725_c0_seq4	4	0	0	0	0	0	6.27865	0	6.13901	0	-6.12365
comp10493_c0_seq3	4	0	0	8.15932	0	0	8.33668	0	8.19705	0	-8.18168
comp10493_c0_seq4	4	0	0	7.62016	0	0	7.79753	0	7.65789	0	-7.64252
comp10493_c0_seq6	4	0	0	7.55876	0	0	7.73613	0	7.59649	0	-7.58112
comp104961_c0_seq1	4	0	0	0	0	0	6.23493	0	6.09529	0	-6.07993
comp105007_c0_seq1	4	0	0	7.22502	0	0	7.40239	0	7.33568	0	-7.24739
comp105028_c0_seq4	4	0	0	0	0	0	6.63883	0	6.49919	0	-6.48383
comp105040_c0_seq1	4	0	0	0	0	0	6.04545	0	5.90581	0	-5.89045
comp105072_c0_seq1	4	0	0	6.47814	0	0	0	0	0	0	-6.50051
comp105157_c0_seq2	4	0	0	6.39275	0	0	6.57012	0	6.43048	0	-6.41511
comp105189_c0_seq2	4	0	0	0	0	-5.56892	0	0	5.88028	0	-5.86492
comp105190_c0_seq1	4	0	0	6.49463	0	0	6.67199	0	6.53236	0	-6.51699
comp105330_c0_seq2	4	0	0	0	0	0	5.88499	0	5.74535	0	-5.72999
comp10579_c0_seq1	4	-7.16066	-7.01341	0	-6.9775	0	7.49796	0	7.35833	0	-7.34296
comp105946_c0_seq1	4	0	0	7.14372	0	0	7.32109	0	7.18145	0	-7.16609
comp105996_c0_seq1	4	0	0	0	0	0	5.94048	0	5.80085	0	-5.78548
comp106056_c0_seq2	4	0	0	0	0	-6.11641	0	0	5.97982	6.57527	0
comp106101_c0_seq1	4	0	0	6.62016	0	0	6.79753	0	6.65789	0	-6.64252
comp106171_c0_seq1	4	0	0	7.01248	0	0	7.18984	0	7.05021	0	-7.03484
comp10621_c4_seq29	4	0	0	7.93001	0	0	2.99802	0	2.64835	0	-7.95238
comp10621_c4_seq58	4	0	0	6.73563	0	0	0	0	0	0	-6.758
comp10621_c4_seq67	4	0	0	6.55876	0	0	0	0	0	0	-6.58112
comp10624_c0_seq1	4	0	0	6.18494	0	0	6.36231	0	6.22267	0	-6.20731
comp106394_c0_seq1	4	0	0	6.37505	0	0	6.55241	0	6.41277	0	-6.39741
comp106473_c0_seq1	4	0	0	7.3206	0	0	7.49796	0	7.35833	0	-7.34296
comp106479_c0_seq1	4	0	0	6.52705	0	0	6.70442	0	6.56478	0	-6.54941
comp106523_c0_seq1	4	0	0	6.28312	0	0	6.46049	0	6.32085	0	-6.30549
comp106541_c0_seq2	4	0	0	6.7217	0	0	6.89906	0	6.75943	0	-6.80162
comp106630_c0_seq1	4	0	0	7.22502	0	0	7.40239	0	7.26275	0	-7.24739
comp106714_c0_seq1	4	0	0	0	0	0	5.913	0	5.77337	0	-5.758
comp10673_c0_seq2	4	0	0	8.00674	0	0	8.18411	0	8.04447	0	-8.0291
comp107027_c0_seq1	4	0	0	7.02388	0	0	7.20125	0	7.06161	0	-7.04625
comp107048_c0_seq1	4	0	0	7.07959	0	0	7.25696	0	7.11732	0	-7.10196
comp107181_c0_seq1	4	0	0	6.39275	0	0	6.57012	0	6.43048	0	-6.41511
comp10738_c0_seq16	4	0	0	6.64991	0	0	6.82727	0	0	0	-6.67227
comp10738_c0_seq20	4	0	0	0	0	0	6.18984	0	0	0	-6.03484
comp10738_c0_seq22	4	0	6.97528	8.6609	0	7.13152	8.83827	0	0	-6.97932	-8.68327
comp10738_c0_seq24	4	0	7.2232	8.02388	0	7.37944	8.20125	0	0	-7.22724	-8.04625
comp107688_c0_seq5	4	0	-5.95546	0	0	-6.05831	0	0	7.54053	0	0
comp107849_c0_seq1	4	0	0	6.81655	0	0	6.99392	0	6.85428	0	-6.83892
comp107859_c0_seq1	4	0	0	6.86808	0	0	7.04545	0	6.90581	0	-6.89045
comp107905_c0_seq1	4	0	0	0	0	0	6.34185	0	6.20221	0	-6.18684
comp10794_c0_seq3	4	-6.77189	0	0	-6.58873	7.29139	8.13738	0	0	-7.13919	-7.98237
comp108002_c0_seq1	4	0	0	0	0	0	5.85642	0	0	0	-5.70142
comp108024_c0_seq1	4	0	0	7.15414	0	0	7.3315	0	7.19187	0	-7.1765
comp108279_c0_seq1	4	0	0	0	0	0	6.01992	0	5.88028	0	-5.86492
comp108300_c0_seq1	4	0	0	6.41023	0	0	6.5876	0	6.44796	0	-6.4326
comp108572_c0_seq1	4	0	0	8.52705	0	0	8.70442	0	8.56478	0	-8.54941
comp108636_c0_seq1	4	0	0	7.25436	0	0	7.43173	0	7.29209	0	-7.27673
comp108696_c0_seq1	4	0	0	0	0	0	6.16676	5.7927	6.02712	5.66454	0
comp108885_c0_seq1	4	0	0	6.3206	0	0	6.49796	0	6.35833	0	-6.34296
comp10909_c1_seq3	4	0	0	0	0	0	6.01992	5.9562	5.95321	0	0
comp10953_c4_seq3	4	0	0	0	0	0	0	0	5.88028	0	-5.86492
comp10953_c5_seq11	4	0	0	6.18494	0	0	0	0	6.22267	0	-6.20731
comp109538_c0_seq1	4	0	0	6.28312	0	0	6.46049	0	6.32085	0	-6.30549
comp10956_c1_seq35	4	0	0	6.33897	0	0	6.51634	0	0	0	0
comp10957_c0_seq1	4	0	0	8.87125	0	0	9.26118	0	8.9819	0	-8.89361
comp109737_c0_seq1	4	0	0	6.46146	0	0	6.63883	0	6.49919	0	-6.48383
comp109920_c0_seq1	4	0	0	0	0	0	6.07054	0	5.93091	0	-5.91554
comp11005_c0_seq1	4	0	0	8.69341	0	0	8.87078	0	8.80406	0	-8.71577
comp110094_c0_seq1	4	0	0	0	0	0	5.913	0	5.77337	0	-5.758
comp110221_c0_seq1	4	0	0	7.20512	0	0	7.38249	0	7.24285	0	-7.22749
comp110560_c0_seq2	4	0	0	6.90556	0	0	0	0	0	0	-6.92793
comp11061_c0_seq1	4	0	0	6.64991	0	0	6.82727	0	6.76056	0	-6.67227
comp110641_c0_seq1	4	0	0	6.77666	0	0	6.95403	0	6.81439	0	-6.79903
comp11071_c0_seq4	4	7.61592	0	10.2361	0	-7.65639	2.83812	-7.63906	10.2738	0	-10.2585
comp110852_c0_seq1	4	0	0	6.74944	0	0	6.92681	0	6.78717	0	-6.77181
comp111029_c0_seq1	4	0	0	0	0	0	5.96745	0	5.82781	0	-5.81245
comp111039_c0_seq2	4	0	0	0	0	0	7.83462	0	2.72351	0	0
comp111053_c0_seq1	4	0	0	0	0	0	5.99392	0	5.85428	0	-5.83892
comp11121_c0_seq1	4	0	0	8.58209	0	0	8.75946	0	8.61982	0	-8.66202
comp11140_c0_seq30	4	0	0	0	0	0	0	0	5.74535	0	-5.72999
comp111653_c0_seq1	4	0	0	0	0	0	5.913	0	5.77337	0	-5.758
comp11167_c0_seq4	4	-8.37165	-3.78969	0	0	0	7.93366	6.17121	3.40752	0	0
comp111797_c0_seq2	4	0	0	6.74944	0	0	6.92681	0	0	0	0
comp11183_c0_seq2	4	0	0	7.24465	0	0	7.42202	0	7.28238	0	-7.26701
comp11183_c0_seq3	4	0	0	7.58978	0	0	6.97971	0	7.62751	0	-7.61215
comp11183_c0_seq4	4	0	0	6.26401	0	0	6.44138	0	6.30174	0	-6.28638
comp11183_c0_seq6	4	0	0	7.88694	0	0	8.06431	0	7.92467	0	-7.90931
comp11183_c0_seq7	4	0	0	8.2736	0	0	7.07857	0	8.31133	0	-8.29597
comp11183_c0_seq8	4	0	0	6.85537	0	0	7.03274	0	6.8931	0	-6.87774
comp11192_c0_seq1	4	0	0	0	0	0	6.60488	6.00682	6.46524	5.87866	0
comp111938_c0_seq1	4	0	0	6.54299	0	0	6.72036	0	6.58072	0	-6.56536
comp11262_c0_seq2	4	0	0	5.296	0	0	4.77627	0	2.8479	-6.08784	-8.86813
comp11262_c0_seq7	4	0	0	0	0	0	6.23493	0	6.09529	0	0
comp112799_c0_seq1	4	0	0	0	0	0	6.32109	0	6.18145	0	-6.16609
comp11280_c0_seq5	4	0	0	0	0	0	5.85642	0	5.71678	0	-5.70142
comp112879_c0_seq1	4	0	0	0	0	0	6.57012	0	6.43048	0	-6.41511
comp113176_c0_seq1	4	0	0	0	0	0	6.32109	0	6.18145	0	-6.16609
comp113240_c0_seq6	4	0	0	0	0	0	5.913	0	0	0	-5.758
comp113316_c0_seq1	4	0	0	6.49463	0	0	6.67199	0	6.53236	0	-6.51699
comp113320_c0_seq2	4	0	-8.47593	0	0	-8.72023	0	0	8.02129	6.63539	0
comp11343_c0_seq1	4	0	0	7.75689	0	0	7.89906	0	7.75943	0	-7.74406
comp113538_c0_seq1	4	0	0	6.73563	0	0	6.913	0	6.77337	0	-6.758
comp11377_c0_seq1	4	0	0	6.51093	0	0	6.6883	0	0	0	-6.53329
comp11377_c0_seq15	4	0	0	6.26021	0	0	7.40239	0	0	0	-7.24739
comp11377_c0_seq25	4	0	0	0	0	0	5.96745	0	0	0	-5.81245
comp11377_c0_seq38	4	0	0	0	0	0	5.913	0	0	0	-5.758
comp11377_c0_seq5	4	-6.12617	0	0	0	6.08571	6.27865	0	0	-5.93351	-6.12365
comp11377_c0_seq51	4	0	0	7.62498	0	0	3.65779	0	4.37851	0	0
comp11394_c0_seq3	4	0	0	7.5028	0	0	7.68017	0	7.54053	0	-7.52517
comp114007_c0_seq3	4	0	0	6.02459	0	0	6.37932	0	4.29269	0	0
comp11407_c0_seq1	4	-3.25822	-8.05647	0	0	-4.82972	1.87733	3.3761	6.69081	8.21254	0
comp114165_c0_seq1	4	0	0	0	0	0	5.913	0	5.77337	0	-5.758
comp11417_c0_seq1	4	0	0	8.65358	0	0	8.83095	0	8.69131	0	-8.67595
comp114305_c0_seq1	4	0	0	0	0	0	5.85642	0	5.71678	0	-5.70142
comp114470_c0_seq1	4	0	0	0	0	0	5.85642	0	5.71678	0	-5.70142
comp114681_c0_seq6	4	0	0	0	0	0	6.1433	0	6.00366	0	-5.9883
comp11472_c0_seq1	4	0	0	0	0	0	7.72826	0	7.58863	0	-5.04586
comp114872_c0_seq1	4	0	0	7.10128	0	0	7.27865	0	7.13901	0	-7.12365
comp114944_c0_seq1	4	0	0	6.57435	0	0	6.75172	0	6.61208	0	-6.59672
comp115011_c0_seq1	4	0	0	7.41023	0	0	7.5876	0	7.44796	0	-7.4326
comp11505_c0_seq1	4	-9.17479	0	0	-8.99163	8.47137	9.37747	0	0	-8.31917	-9.22247
comp115085_c0_seq1	4	0	0	6.44459	0	0	6.62195	0	6.48232	0	-6.46695
comp115205_c0_seq1	4	0	0	7.69341	0	0	7.87078	0	7.73114	0	-7.71577
comp115349_c0_seq1	4	0	0	6.57435	0	0	6.75172	0	6.61208	0	-6.59672
comp115419_c0_seq1	4	0	0	7.63511	0	0	7.81248	0	7.67284	0	-7.71504
comp115441_c0_seq1	4	0	0	0	0	0	6.32109	0	6.18145	0	-6.16609
comp115474_c0_seq1	4	0	0	6.69341	0	0	6.87078	0	6.73114	0	-6.71577
comp115520_c0_seq1	4	0	0	6.82961	0	0	7.21954	0	6.86734	0	-6.90954
comp115533_c0_seq1	4	0	0	0	0	0	6.25696	0	6.11732	0	-6.10196
comp115550_c0_seq1	4	0	0	6.73563	0	0	6.913	0	6.77337	0	-6.758
comp115782_c0_seq1	4	0	0	6.81655	0	0	6.20649	0	0	0	0
comp116022_c0_seq2	4	0	0	0	0	0	6.27062	6.46761	6.91842	7.19061	0
comp116048_c0_seq1	4	0	0	7.25436	0	0	7.43173	0	7.29209	0	-7.27673
comp116059_c0_seq1	4	0	0	0	0	0	6.27865	0	6.13901	0	-6.12365
comp116099_c0_seq1	4	0	0	6.82961	0	0	7.00698	0	6.86734	0	-6.85198
comp116132_c0_seq1	4	0	0	0	0	0	6.11945	0	5.97982	0	-5.96445
comp116186_c0_seq4	4	-3.97622	-7.56388	0	0	0	4.11069	4.35079	7.66538	7.98069	0
comp116252_c0_seq1	4	0	0	0	0	0	6.04545	0	5.97874	0	-5.89045
comp116353_c0_seq1	4	0	0	7.0129	0	0	7.15508	0	7.01544	0	-7.00008
comp116737_c0_seq1	4	0	0	6.89318	0	0	7.07054	0	6.93091	0	-6.91554
comp116786_c0_seq7	4	0	0	7.18494	0	0	3.32695	0	7.22267	0	0
comp116803_c0_seq1	4	0	0	6.7217	0	0	6.89906	0	6.75943	0	-6.74406
comp116877_c0_seq1	4	0	0	0	0	0	5.85642	0	5.71678	0	-5.70142
comp116913_c0_seq1	4	0	0	0	0	0	6.16676	0	6.02712	0	-6.01176
comp116948_c0_seq1	4	0	0	6.18494	0	0	6.36231	6.21493	0	0	0
comp116979_c0_seq1	4	0	0	6.66455	0	0	6.84192	0	6.70228	0	-6.68692
comp1170_c0_seq1	4	0	0	11.545	0	0	12.8997	0	10.6204	0	-12.0048
comp11711_c0_seq1	4	5.22893	4.75791	7.77913	0	0	2.56098	0	3.04724	0	-5.50193
comp117155_c0_seq1	4	0	0	6.18494	0	0	6.36231	0	6.22267	0	-6.20731
comp117292_c0_seq1	4	0	0	0	0	0	5.96745	0	5.82781	0	-5.81245
comp117446_c0_seq1	4	0	0	0	0	0	6.16676	0	6.02712	0	-6.01176
comp117496_c0_seq1	4	0	0	6.33897	0	0	6.72891	0	5.44963	0	0
comp117546_c0_seq1	4	0	0	6.20512	0	0	6.38249	0	6.24285	0	-6.22749
comp11758_c0_seq1	4	0	0	6.97771	0	0	7.15508	0	7.01544	0	-7.00008
comp11790_c0_seq14	4	0	0	6.70762	0	0	0	0	6.74535	0	-6.72999
comp117901_c0_seq1	4	0	0	7.23487	0	0	7.41224	0	7.2726	0	-7.25723
comp117929_c0_seq1	4	0	0	6.35712	0	0	6.53449	0	6.39485	0	-6.37949
comp11794_c1_seq1	4	0	0	6.20512	0	0	6.38249	0	6.24285	0	-6.22749
comp118145_c0_seq1	4	0	0	6.35712	0	0	6.53449	0	6.39485	0	-6.37949
comp118279_c0_seq1	4	0	0	6.51093	0	0	6.6883	0	6.54866	0	-6.53329
comp118381_c0_seq1	4	0	-6.04709	0	0	-6.0973	0	0	5.95557	0	0
comp11846_c1_seq3	4	0	-6.02472	0	0	-5.72646	0	0	5.97982	0	0
comp118684_c0_seq1	4	0	0	0	0	0	6.09521	0	5.95557	0	-5.99777
comp118792_c0_seq1	4	0	0	6.77666	0	0	6.95403	0	6.81439	0	-6.79903
comp118792_c0_seq2	4	0	0	0	0	0	6.07054	0	5.93091	0	-5.91554
comp118792_c0_seq5	4	0	0	7.31132	0	0	7.48869	0	7.34905	0	-7.33369
comp118792_c0_seq6	4	0	0	7.55089	0	0	7.72826	0	7.58863	0	-7.57326
comp118792_c0_seq8	4	0	0	9.01533	0	0	9.1927	0	9.05307	0	-9.0377
comp11881_c0_seq1	4	0	0	8.64252	0	0	8.81989	0	8.68026	0	-8.66489
comp118932_c0_seq1	4	0	0	7.70053	0	0	7.8779	0	7.73826	0	-7.7229
comp118974_c0_seq1	4	0	0	6.47814	0	0	6.65551	0	6.51587	0	-6.50051
comp119049_c0_seq1	4	0	0	0	0	0	5.85642	0	5.71678	0	-5.70142
comp119194_c0_seq1	4	0	0	6.41023	0	0	6.5876	0	6.44796	0	-6.4326
comp119512_c0_seq1	4	0	0	0	0	6.67068	7.16676	0	0	-6.51848	-7.01176
comp119713_c0_seq1	4	0	0	0	0	0	0	0	6.20221	0	-6.18684
comp119767_c0_seq1	4	0	0	6.33897	0	0	6.51634	0	6.37671	0	-6.36134
comp119812_c0_seq1	4	0	0	6.86808	0	0	7.04545	0	6.90581	0	-6.89045
comp119840_c0_seq1	4	0	0	0	0	0	6.09521	0	5.95557	0	-5.9402
comp119899_c0_seq1	4	0	0	0	0	0	5.99392	0	5.85428	0	-5.83892
comp120023_c0_seq1	4	0	0	0	0	0	6.07054	0	5.93091	0	-5.91554
comp120027_c0_seq1	4	0	0	6.85537	0	0	7.03274	0	6.8931	0	-6.87774
comp12035_c0_seq7	4	0	0	6.79008	0	0	6.96745	0	6.82781	0	-6.81245
comp120387_c0_seq2	4	0	0	0	0	0	6.23493	0	6.09529	0	-6.07993
comp12039_c1_seq11	4	0	5.85792	6.51093	0	6.01416	6.6883	0	0	-5.86196	-6.53329
comp1204_c0_seq1	4	0	0	9.65174	0	0	9.82911	0	9.68947	0	-9.67411
comp1204_c1_seq2	4	0	0	9.65174	0	0	7.71975	0	9.68947	0	-9.67411
comp120474_c0_seq1	4	0	0	6.82961	0	0	7.00698	0	6.94027	0	-6.85198
comp12050_c0_seq1	4	0	0	8.94509	0	0	9.12246	0	9.05574	0	-8.96745
comp120691_c0_seq1	4	0	0	6.96593	0	0	7.1433	0	7.00366	0	-6.9883
comp120814_c0_seq1	4	0	0	0	0	0	6.09521	0	5.95557	0	-5.9402
comp120831_c0_seq3	4	0	-8.3285	0	0	-8.04839	0	0	8.46953	6.59054	0
comp120921_c0_seq1	4	0	0	6.20512	0	0	6.38249	0	6.24285	0	-6.22749
comp12104_c0_seq1	4	0	0	7.51901	0	0	7.69638	0	7.55674	0	-7.54138
comp121200_c0_seq1	4	0	0	6.41023	0	0	6.5876	0	6.44796	0	-6.4326
comp121242_c0_seq1	4	0	0	0	0	0	6.21256	0	6.07292	0	-6.05756
comp12125_c0_seq3	4	0	0	0	0	0	5.85642	0	5.71678	0	-5.70142
comp12146_c0_seq1	4	0	0	8.16962	0	0	8.34699	0	8.20735	0	-8.19199
comp121550_c1_seq2	4	0	0	0	0	0	0	0	5.77337	0	-5.758
comp12157_c0_seq1	4	0	3.65099	5.36632	0	0	2.72106	0	1.74134	0	-3.72656
comp121640_c0_seq1	4	0	0	6.47814	0	0	6.65551	0	6.51587	0	-6.50051
comp121693_c1_seq1	4	0	0	0	0	0	6.25696	0	6.11732	0	-6.10196
comp12176_c1_seq13	4	0	0	6.63511	0	0	6.81248	0	0	0	-6.65747
comp12176_c1_seq15	4	0	0	6.46146	0	0	6.63883	0	6.49919	0	0
comp12176_c1_seq28	4	0	0	0	0	0	5.99392	0	5.85428	0	0
comp12176_c1_seq59	4	0	7.83326	7.62765	0	7.9895	7.80502	0	0	-7.8373	-7.65002
comp121804_c0_seq1	4	0	0	6.42751	0	0	6.60488	0	6.46524	0	-6.44988
comp121979_c0_seq1	4	0	0	0	0	0	6.21256	0	6.07292	0	-6.05756
comp122033_c0_seq1	4	0	0	0	0	0	6.18984	0	6.12313	0	-6.03484
comp12218_c0_seq1	4	0	0	6.85175	0	0	6.99392	0	6.85428	0	-6.83892
comp12223_c2_seq13	4	-5.95334	-5.80608	0	0	0	6.88499	0	6.74535	0	0
comp12223_c2_seq20	4	0	0	6.30198	0	0	0	0	0	0	-6.32435
comp12249_c0_seq2	4	0	-6.81914	0	0	-6.82268	0	0	6.61208	0	0
comp122580_c0_seq1	4	0	0	7.79149	0	0	7.93366	0	7.79403	0	-7.77866
comp122625_c0_seq3	4	0	0	6.51093	0	0	6.6883	5.7927	6.54866	5.66454	0
comp122772_c0_seq1	4	0	0	6.70762	0	0	6.88499	0	6.74535	0	-6.72999
comp12278_c0_seq2	4	0	0	7.51093	0	0	7.6883	0	7.54866	0	-6.59086
comp122788_c0_seq1	4	0	0	6.35712	0	0	6.53449	0	6.39485	0	-6.37949
comp122832_c0_seq1	4	0	0	0	0	0	5.85642	0	5.71678	0	-5.70142
comp12299_c0_seq2	4	0	0	6.51093	0	0	6.6883	0	6.54866	0	-6.53329
comp123064_c0_seq1	4	0	0	0	0	0	6.01992	0	5.88028	0	-5.86492
comp123129_c0_seq1	4	0	0	6.82961	0	0	7.00698	0	6.86734	0	-6.90954
comp123129_c0_seq2	4	0	0	6.42751	0	0	6.60488	0	6.46524	0	-6.44988
comp123202_c0_seq4	4	-6.64771	0	0	-6.46455	6.34097	6.99392	0	0	-6.18877	-6.83892
comp123214_c0_seq1	4	0	0	6.69341	0	0	6.87078	0	6.73114	0	-6.71577
comp123244_c0_seq1	4	0	0	7.46982	0	0	7.64719	0	7.50755	0	-7.49219
comp123317_c0_seq1	4	0	0	7.40152	0	0	7.57888	0	7.51217	0	-7.42388
comp12340_c0_seq7	4	-6.05462	0	0	0	6.68611	6.27865	0	0	-6.53391	-6.12365
comp123546_c0_seq2	4	0	0	6.94208	0	0	7.11945	0	6.97982	0	-6.96445
comp123563_c0_seq1	4	0	0	0	0	0	6.16676	0	6.02712	0	-6.01176
comp12358_c0_seq1	4	0	0	4.8622	0	0	4.32942	0	2.68974	0	0
comp123686_c0_seq1	4	0	0	6.51093	0	0	6.6883	0	6.54866	0	-6.53329
comp123863_c0_seq1	4	0	0	6.73563	0	0	6.913	0	6.77337	0	-6.758
comp123895_c0_seq5	4	-6.14926	0	0	0	0	5.88499	0	0	0	-5.72999
comp124015_c0_seq1	4	0	0	0	0	0	6.07054	0	5.93091	0	-5.91554
comp124369_c0_seq1	4	0	0	6.30198	0	0	6.47935	0	6.33971	0	-6.32435
comp124519_c0_seq1	4	0	0	0	0	0	6.04545	0	5.90581	0	-5.89045
comp1246_c0_seq2	4	0	0	3.79004	0	-3.62337	2.47083	0	6.07795	0	-3.33827
comp12464_c0_seq1	4	0	0	3.64884	0	0	3.40567	3.52924	4.2899	4.43643	0
comp124661_c0_seq1	4	0	0	6.28312	0	0	6.46049	0	6.32085	0	-6.30549
comp124757_c0_seq1	4	0	0	0	0	0	6.11945	0	5.97982	0	-5.96445
comp124880_c0_seq1	4	0	0	0	0	0	6.04545	0	5.90581	0	-5.89045
comp12524_c0_seq1	4	0	0	8.44459	0	0	8.62195	0	8.48232	0	-8.52451
comp12541_c0_seq3	4	0	0	0	0	0	0	0	5.85428	0	-5.83892
comp12541_c0_seq8	4	0	0	4.68182	0	0	4.88456	0	7.85428	0	-7.83892
comp12542_c0_seq2	4	0	0	7.07959	0	0	7.25696	0	0	0	-5.15952
comp12542_c0_seq6	4	0	0	4.94075	0	0	2.94499	0	2.36086	-5.35095	-7.72245
comp125443_c0_seq1	4	0	0	6.24465	0	0	6.42202	0	6.28238	0	-6.26701
comp12551_c0_seq10	4	0	0	6.77666	0	0	6.16659	0	0	0	0
comp12551_c0_seq16	4	0	0	7.00098	0	0	5.80595	0	7.03871	0	-7.02335
comp12551_c0_seq38	4	0	0	0	0	0	5.99392	0	5.85428	0	-5.83892
comp12551_c0_seq50	4	0	0	6.42751	0	0	6.60488	0	6.46524	0	-6.44988
comp12551_c0_seq57	4	0	5.67572	7.5028	0	5.83196	7.68017	0	0	-5.67976	-7.52517
comp12551_c0_seq64	4	0	0	8.27837	0	0	8.45574	5.82127	3.30156	0	-2.68587
comp12551_c0_seq66	4	0	5.6477	7.58209	0	4.93546	6.97202	0	0	-5.65174	-7.60446
comp125527_c0_seq1	4	0	0	0	0	0	6.23493	0	6.09529	0	-6.07993
comp125633_c0_seq1	4	0	0	6.60505	0	0	6.78242	0	6.64278	0	-6.62742
comp125650_c0_seq2	4	0	0	0	0	0	0	0	4.75466	0	-5.04586
comp125741_c0_seq1	4	0	0	0	0	0	5.96745	0	5.90074	0	-5.81245
comp125769_c0_seq1	4	0	0	6.37505	0	0	6.55241	0	6.41277	0	-6.39741
comp125871_c0_seq1	4	0	0	6.41023	0	0	6.5876	0	6.44796	0	-6.4326
comp125972_c0_seq1	4	0	0	0	0	0	5.88499	0	5.74535	0	-5.72999
comp125985_c0_seq1	4	0	0	6.30198	0	0	6.47935	0	6.33971	0	-6.32435
comp126083_c0_seq1	4	0	0	6.47814	0	0	6.86807	0	6.58879	0	-6.50051
comp126166_c0_seq1	4	0	0	7.56658	0	0	7.74395	0	7.60431	0	-7.58894
comp126363_c0_seq1	4	0	0	6.57435	0	0	6.75172	0	6.61208	0	-6.59672
comp126459_c0_seq1	4	0	0	0	0	0	6.18984	0	6.05021	0	-6.03484
comp126462_c0_seq1	4	0	0	7.02388	0	0	7.20125	0	7.06161	0	-7.04625
comp126585_c0_seq1	4	0	0	0	0	0	6.47935	0	0	0	-6.32435
comp126762_c0_seq1	4	0	0	0	0	0	6.07054	0	5.93091	0	-5.91554
comp126903_c0_seq1	4	0	6.45101	7.5028	0	6.60725	7.68017	0	0	-6.45505	-7.52517
comp127095_c0_seq1	4	0	0	0	0	0	6.23493	0	6.09529	0	-6.07993
comp127328_c0_seq1	4	0	0	0	0	0	6.21256	0	6.07292	0	-6.05756
comp128423_c0_seq1	4	0	0	6.20512	0	0	6.38249	0	6.24285	0	-6.22749
comp128483_c0_seq1	4	0	0	0	0	0	6.21256	0	6.07292	0	-6.05756
comp12873_c0_seq2	4	0	-5.49239	0	0	-4.63984	0	0	4.76056	5.54121	0
comp129367_c0_seq1	4	0	0	6.26401	0	0	6.44138	0	6.30174	0	-6.28638
comp129563_c0_seq1	4	0	0	6.64991	0	0	6.82727	0	6.68764	0	-6.67227
comp129664_c0_seq1	4	0	0	0	0	0	5.85642	0	5.71678	0	-5.70142
comp13001_c0_seq1	4	0	0	8.28312	0	0	8.46049	0	8.32085	0	-8.36305
comp130047_c0_seq4	4	0	0	6.60505	0	0	6.78242	0	6.64278	0	-6.62742
comp130134_c0_seq1	4	0	0	0	0	0	6.18984	0	6.05021	0	-6.03484
comp130264_c0_seq1	4	0	0	0	0	0	6.04545	0	5.90581	0	-5.89045
comp130459_c0_seq3	4	0	0	0	0	0	6.16676	0	6.02712	0	-6.01176
comp130517_c0_seq1	4	0	0	7.30198	0	0	7.47935	0	7.33971	0	-7.32435
comp130532_c0_seq1	4	0	0	6.96593	0	0	7.1433	0	7.00366	0	-6.9883
comp130806_c0_seq1	4	0	0	0	0	0	6.18984	0	6.05021	0	-6.03484
comp131042_c0_seq1	4	0	0	0	0	0	0	0	6.58072	0	-6.56536
comp131181_c0_seq1	4	0	0	7.36611	0	0	7.54348	0	7.40384	0	-7.38848
comp131328_c0_seq2	4	0	-7.63205	0	0	-7.02835	0	0	7.12821	0	0
comp13159_c0_seq1	4	0	0	9.51333	0	0	9.65551	0	9.51587	0	-9.55807
comp1317_c0_seq1	4	0	0	10.3076	0	0	12.2473	0	11.968	0	-10.3523
comp131845_c0_seq1	4	0	0	6.51093	0	0	6.6883	0	6.54866	0	-6.53329
comp132182_c0_seq1	4	0	0	0	0	0	6.25696	0	6.11732	0	-6.15952
comp132292_c0_seq1	4	0	0	0	0	0	6.21256	0	6.07292	0	-6.05756
comp13231_c0_seq3	4	0	7.52987	7.8231	0	2.46007	2.85548	0	0	-7.53391	-7.84546
comp132344_c0_seq1	4	0	0	0	0	0	6.16676	0	6.02712	0	-6.01176
comp132433_c0_seq1	4	0	0	0	0	0	5.96745	0	5.82781	0	-5.81245
comp132467_c0_seq1	4	0	0	0	0	0	6.21256	0	6.07292	0	-6.05756
comp132718_c0_seq1	4	0	0	0	0	0	6.04545	0	5.90581	0	-5.89045
comp132834_c0_seq1	4	0	0	6.37505	0	0	6.55241	0	6.4857	0	-6.39741
comp132852_c0_seq1	4	0	0	6.49463	0	0	6.67199	0	6.53236	0	-6.51699
comp132950_c0_seq2	4	0	0	6.98939	0	0	7.16676	0	7.02712	0	-7.01176
comp13299_c0_seq25	4	0	0	0	0	0	5.12557	0	0	0	-5.758
comp13299_c0_seq28	4	0	0	0	0	0	0	0	6.07659	0	-5.9883
comp13316_c0_seq1	4	0	0	8.11201	0	0	8.28938	0	8.14974	0	-8.13438
comp13330_c0_seq21	4	0	0	6.49463	0	0	0	0	0	0	-6.51699
comp13330_c0_seq38	4	0	7.45909	7.98356	0	4.28742	4.91406	0	0	-7.46313	-8.00593
comp13330_c0_seq51	4	0	0	6.62016	0	0	3.68816	0	0	0	-6.64252
comp133318_c0_seq5	4	0	-7.09081	0	0	-5.84576	0	0	6.00366	0	0
comp13353_c0_seq2	4	0	0	6.79008	0	0	6.96745	0	6.82781	0	-6.81245
comp133559_c0_seq1	4	0	0	0	0	0	6.09521	0	0	0	-5.9402
comp133642_c0_seq1	4	0	-6.25354	0	0	-7.49054	0	0	7.84771	7.22035	0
comp133911_c0_seq1	4	0	0	0	0	0	6.11945	0	5.97982	0	-5.96445
comp134680_c0_seq1	4	0	0	6.30198	0	0	6.47935	0	6.33971	0	-6.32435
comp134701_c0_seq1	4	0	0	8.47127	0	0	7.82601	0	8.47381	0	-7.516
comp134732_c0_seq1	4	0	0	6.26401	0	0	6.44138	0	6.30174	0	0
comp134764_c0_seq1	4	0	0	6.37505	0	0	6.55241	0	6.41277	0	-6.39741
comp134972_c0_seq2	4	-6.05462	-5.90737	0	0	0	6.27865	7.39677	6.13901	7.26861	0
comp134997_c0_seq1	4	0	0	6.91784	0	0	7.09521	0	6.95557	0	-6.9402
comp135648_c0_seq1	4	0	0	6.30198	0	0	6.47935	0	6.33971	0	-6.32435
comp135782_c0_seq1	4	0	0	6.74944	0	0	6.92681	0	6.78717	0	-6.77181
comp13612_c0_seq4	4	-7.4939	0	0	-7.31074	7.0973	8.27865	0	0	-6.9451	-8.12365
comp13612_c0_seq7	4	-6.25944	0	0	0	0	6.21256	0	0	0	-6.05756
comp136477_c0_seq1	4	0	0	7.36611	0	0	7.54348	0	7.40384	0	-7.38848
comp136606_c0_seq1	4	0	0	7.67905	0	0	7.85642	0	7.71678	0	-7.70142
comp137032_c0_seq1	4	0	0	6.20512	0	0	6.38249	0	6.24285	0	-6.22749
comp137041_c0_seq1	4	0	0	0	0	0	6.1433	0	6.00366	0	-5.9883
comp137123_c0_seq1	4	0	0	6.97771	0	0	5.04571	0	0	0	0
comp137153_c0_seq1	4	0	0	7.07959	0	0	7.25696	0	7.11732	0	-7.10196
comp137164_c0_seq1	4	0	0	6.79008	0	0	6.96745	0	6.82781	0	-6.81245
comp137510_c0_seq2	4	0	0	0	0	0	6.20649	0	0	0	-5.83892
comp137611_c0_seq1	4	0	0	6.18587	0	0	10.2349	0	10.0953	0	-9.13749
comp137611_c0_seq2	4	0	0	6.63511	0	0	6.02504	0	6.67284	0	-6.65747
comp137712_c0_seq1	4	0	0	7.8744	0	0	8.05177	0	7.91213	0	-7.89677
comp13808_c1_seq26	4	0	0	6.52705	0	0	6.70442	0	6.56478	0	-6.54941
comp138123_c0_seq1	4	0	0	0	0	0	6.21256	0	6.07292	0	-6.05756
comp138132_c0_seq1	4	0	0	6.80338	0	0	6.98075	0	6.84111	0	-6.82575
comp138241_c0_seq1	4	0	0	6.46146	0	0	6.63883	0	6.49919	0	-6.48383
comp138303_c0_seq1	4	0	0	6.3206	0	0	6.49796	0	6.35833	0	-6.34296
comp138334_c0_seq1	4	0	0	6.42751	0	0	6.60488	0	6.46524	0	-6.44988
comp138441_c0_seq2	4	6.59621	0	7.36611	0	-6.63667	0	-6.61934	7.40384	0	-7.38848
comp138555_c0_seq1	4	0	0	7.39275	0	0	7.57012	0	7.43048	0	-7.41511
comp13864_c0_seq1	4	0	0	7.82961	0	0	8.00698	0	7.86734	0	-7.85198
comp138672_c0_seq1	4	0	0	7.51901	0	0	7.69638	0	7.55674	0	-7.54138
comp138777_c0_seq1	4	0	0	0	0	0	6.18984	0	6.05021	0	-6.03484
comp139239_c0_seq1	4	0	0	6.57435	0	0	6.96429	0	6.61208	0	-6.59672
comp13929_c0_seq1	4	0	0	6.96593	0	0	7.1433	0	7.00366	0	-6.9883
comp139338_c0_seq1	4	0	0	0	0	0	6.11945	0	5.97982	0	-5.96445
comp139403_c0_seq1	4	0	0	6.80338	0	0	6.98075	0	6.84111	0	-6.82575
comp13954_c0_seq1	4	0	0	8.67905	0	0	8.85642	0	8.78971	0	-8.70142
comp139578_c0_seq1	4	0	0	0	0	0	5.913	0	5.77337	0	-5.758
comp1397_c0_seq1	4	0	0	6.30198	0	0	6.69191	0	5.41264	0	0
comp13983_c0_seq1	4	0	0	4.89173	0	0	8.7059	0	6.42662	0	-8.33833
comp140052_c0_seq1	4	0	0	0	0	0	5.85642	0	5.71678	0	-5.70142
comp140168_c0_seq1	4	0	0	6.88068	0	0	7.27062	0	6.91842	0	-6.90305
comp140179_c0_seq1	4	0	-6.90737	0	0	-5.99777	0	0	7.10635	0	0
comp14018_c0_seq2	4	0	0	7.15414	0	0	7.3315	0	7.26479	0	-7.1765
comp14018_c0_seq3	4	0	0	7.90556	0	0	8.08293	0	7.94329	0	-7.92793
comp140450_c0_seq1	4	0	0	7.06862	0	0	7.24599	0	7.10635	0	-7.09098
comp14053_c0_seq2	4	0	0	0	0	0	3.71463	0	5.60528	6.06373	0
comp140734_c0_seq1	4	0	0	0	0	0	6.21256	0	6.07292	0	-6.05756
comp140813_c0_seq1	4	0	0	0	0	0	6.27865	0	6.13901	0	-6.12365
comp140845_c0_seq1	4	0	0	8.19507	0	0	8.37243	0	8.30572	0	-7.27499
comp140898_c0_seq1	4	0	0	0	0	0	6.09521	0	5.95557	0	-5.9402
comp14119_c0_seq2	4	0	0	4.02703	0	-5.75933	0	0	6.76546	5.61627	0
comp141288_c0_seq1	4	0	0	7.38392	0	0	7.56129	0	7.42165	0	-7.40629
comp141304_c0_seq1	4	0	0	0	0	0	5.94048	0	5.80085	0	-5.78548
comp14136_c0_seq1	4	0	0	7.48641	0	0	7.66377	0	7.52414	0	-7.50877
comp14136_c0_seq3	4	0	0	6.62016	0	0	6.79753	0	6.65789	0	-6.64252
comp141623_c0_seq1	4	0	0	6.41023	0	0	6.5876	0	6.44796	0	-6.4326
comp14172_c0_seq1	4	7.66091	0	8.75971	0	-7.70137	0	-7.68405	8.79744	0	-8.78208
comp141876_c0_seq1	4	0	0	6.94208	0	0	7.11945	0	6.97982	0	-6.96445
comp141900_c0_seq2	4	0	0	6.66455	0	0	6.84192	0	6.70228	0	-6.68692
comp14196_c0_seq2	4	-6.72657	-6.57931	3.22488	0	0	9.92165	0	9.78201	0	-5.01685
comp14222_c1_seq1	4	0	0	8.76312	0	0	4.15305	0	8.80085	0	-8.78548
comp14222_c1_seq12	4	0	0	6.3206	0	0	0	0	6.35833	0	-6.34296
comp14222_c1_seq3	4	5.60938	0	7.80998	0	-5.64984	2.41855	0	7.84771	0	-7.83235
comp14222_c1_seq4	4	5.686	0	6.54299	0	-5.72646	0	0	6.58072	0	-6.56536
comp14234_c1_seq3	4	-7.04234	0	0	0	6.45345	9.29471	8.20954	2.90607	0	0
comp142443_c0_seq1	4	0	0	0	0	0	5.94048	0	5.80085	0	-5.78548
comp142462_c0_seq1	4	0	0	6.44459	0	0	6.62195	0	6.48232	0	-6.46695
comp142594_c0_seq1	4	0	0	0	0	0	6.09521	0	5.95557	0	-5.9402
comp142738_c0_seq1	4	0	0	0	0	0	6.30003	0	6.16039	0	-6.14502
comp142775_c0_seq1	4	0	0	6.20512	0	0	6.38249	0	6.24285	0	-6.22749
comp143193_c0_seq1	4	0	0	0	0	0	6.16676	0	6.02712	0	-6.01176
comp14321_c0_seq1	4	0	0	6.69341	0	0	6.87078	0	6.73114	0	-6.71577
comp14341_c0_seq10	4	0	0	0	0	-6.17226	0	0	5.80085	6.02068	0
comp143477_c0_seq1	4	0	0	6.52705	0	0	6.70442	0	6.56478	0	-6.54941
comp143522_c0_seq2	4	0	0	6.41023	0	0	6.5876	0	6.44796	0	-6.4326
comp143618_c0_seq1	4	0	0	0	0	0	6.16676	0	6.02712	0	-6.01176
comp143658_c0_seq1	4	0	0	6.60505	0	0	6.78242	0	6.64278	0	-6.62742
comp143675_c0_seq1	4	0	0	0	0	0	5.94048	0	5.80085	0	-5.78548
comp14409_c0_seq1	4	0	0	7.62765	0	0	7.80502	0	7.66538	0	-7.65002
comp144093_c0_seq1	4	0	0	0	0	0	6.1433	0	6.00366	0	-5.9883
comp144284_c0_seq2	4	0	0	0	0	0	0	0	6.07292	0	-6.05756
comp144448_c0_seq1	4	0	0	0	0	0	6.25696	0	6.11732	0	-6.10196
comp14467_c0_seq1	4	0	0	8.28312	0	0	8.46049	0	8.32085	0	-8.30549
comp1448_c0_seq2	4	0	0	11.9281	0	0	12.1055	0	11.9658	0	-11.9505
comp145485_c0_seq4	4	0	0	6.44459	0	0	5.83452	5.56447	0	0	0
comp145727_c0_seq2	4	0	-7.02472	0	0	-6.20833	0	0	6.82781	0	0
comp14599_c0_seq1	4	0	0	8.37949	0	0	8.55686	0	8.41722	0	-8.40186
comp146153_c0_seq1	4	0	0	7.72868	0	0	7.90605	0	7.76641	0	-7.75105
comp146199_c0_seq1	4	0	0	6.47814	0	0	6.65551	0	6.58879	0	-6.50051
comp146360_c0_seq1	4	0	0	7.17475	0	0	0	0	3.37851	0	-7.19711
comp146414_c0_seq1	4	0	0	7.17475	0	0	7.35212	0	7.21248	0	-7.19711
comp14661_c0_seq1	4	0	0	8.74255	0	0	9.13249	0	8.85321	0	-8.76492
comp14662_c0_seq1	4	0	0	7.97183	0	0	8.1492	0	8.00956	0	-7.9942
comp14687_c0_seq1	4	0	0	6.33897	0	0	0	0	0	0	-6.36134
comp14692_c0_seq1	4	0	0	9.66273	0	0	9.8401	0	9.70046	0	-9.74266
comp14702_c0_seq4	4	6.30376	0	7.44459	0	-6.34422	0	-6.32689	7.48232	0	-7.46695
comp147043_c0_seq1	4	0	0	0	0	0	6.34185	0	0	0	-6.18684
comp147077_c0_seq1	4	0	0	0	0	0	5.96745	0	5.82781	0	-5.81245
comp147433_c0_seq8	4	0	0	6.37505	0	0	6.55241	0	6.41277	0	-6.39741
comp147591_c0_seq1	4	0	0	6.76311	0	0	6.94048	0	6.80085	0	-6.78548
comp147640_c0_seq1	4	0	0	0	0	0	5.88499	0	5.74535	0	-5.72999
comp147795_c0_seq1	4	0	0	6.70762	0	0	6.88499	0	6.74535	0	-6.72999
comp147823_c0_seq1	4	0	0	6.52705	0	0	6.70442	0	6.56478	0	-6.54941
comp14790_c1_seq1	4	0	-8.38667	0	0	-8.29475	0	0	7.97379	8.20556	0
comp147904_c0_seq1	4	0	0	7.03519	0	0	7.21256	0	7.07292	0	-7.11512
comp147976_c0_seq1	4	0	0	6.60505	0	0	6.78242	0	6.64278	0	-6.62742
comp148143_c0_seq1	4	0	0	7.80998	0	0	7.98735	0	3.67271	0	-7.83235
comp148161_c0_seq2	4	0	-6.19465	0	0	-5.72646	0	0	6.18145	0	0
comp148461_c0_seq2	4	0	-6.85761	0	0	-6.20833	0	0	6.28238	6.63539	0
comp148641_c0_seq2	4	0	0	0	0	0	5.99392	0	5.85428	0	0
comp148669_c0_seq1	4	0	0	0	0	0	5.96745	0	5.82781	0	-5.81245
comp14872_c1_seq3	4	0	6.79545	7.49463	0	6.9517	7.67199	0	0	-6.7995	-7.51699
comp14872_c2_seq14	4	-6.87242	0	0	-6.68926	8.13152	6.76715	0	0	-7.97932	-6.61215
comp148963_c0_seq1	4	0	0	0	0	0	5.94048	0	5.80085	0	-5.78548
comp149148_c0_seq1	4	0	0	7.3206	0	0	7.49796	0	7.35833	0	-7.34296
comp149260_c0_seq1	4	0	0	0	0	0	6.09521	0	5.95557	0	-5.9402
comp149291_c0_seq1	4	0	0	7.32778	0	0	7.46995	0	7.33031	0	-7.31495
comp149699_c0_seq1	4	0	0	0	0	0	0	0	5.88028	0	-5.86492
comp149707_c0_seq1	4	0	0	6.88068	0	0	0	0	6.91842	0	-6.90305
comp149707_c0_seq8	4	0	0	0	0	0	6.11945	6.2363	5.97982	6.10815	0
comp14980_c0_seq2	4	0	-6.51658	0	0	-7.79329	0	0	6.75943	7.82158	0
comp149872_c0_seq3	4	0	0	0	0	0	0	0	5.71678	0	-5.70142
comp149911_c0_seq1	4	0	0	6.18494	0	0	6.36231	0	6.22267	0	-6.20731
comp150052_c0_seq1	4	0	0	6.60505	0	0	6.78242	0	6.64278	0	-6.62742
comp150531_c0_seq1	4	0	0	0	0	0	6.1433	0	6.00366	0	-5.9883
comp150637_c0_seq1	4	0	0	6.3206	0	0	6.49796	0	6.35833	0	-6.34296
comp150753_c0_seq2	4	0	0	0	0	0	6.11945	6.54116	5.97982	6.413	0
comp150757_c0_seq1	4	0	0	0	0	0	5.85642	0	5.71678	0	-5.70142
comp150799_c0_seq1	4	0	0	0	0	0	5.99392	0	5.85428	0	-5.83892
comp150995_c0_seq3	4	0	0	0	0	0	6.11945	0	5.97982	0	-5.96445
comp151113_c0_seq1	4	0	0	0	0	0	6.21256	0	6.07292	0	-6.05756
comp151237_c0_seq1	4	0	0	0	0	0	6.32109	0	6.18145	0	-6.16609
comp151319_c0_seq1	4	0	0	6.54299	0	0	6.72036	0	6.58072	0	-6.56536
comp151376_c0_seq1	4	0	0	7.19507	0	0	7.37244	0	7.2328	0	-7.21743
comp151460_c0_seq1	4	0	0	7.64253	0	0	7.81989	0	7.75318	0	-7.66489
comp15151_c0_seq1	4	0	0	7.91784	0	0	8.09521	0	7.95557	0	-7.9402
comp151533_c0_seq1	4	0	0	6.52705	0	0	6.70442	0	6.56478	0	-6.54941
comp151550_c0_seq1	4	0	0	6.39275	0	0	6.57012	0	6.43048	0	-6.41511
comp15160_c0_seq2	4	0	0	7.60505	0	0	7.78242	0	7.64278	0	-7.62742
comp15203_c1_seq2	4	0	0	7.16448	0	0	7.34185	0	7.20221	0	-7.18684
comp152312_c0_seq1	4	0	0	7.96001	0	0	8.13738	0	7.99774	0	-7.98237
comp152367_c0_seq1	4	0	0	0	0	0	6.16676	0	6.02712	0	-6.01176
comp15241_c0_seq1	4	0	0	7.2151	0	0	7.60504	0	7.32576	0	0
comp152448_c0_seq1	4	0	0	0	0	0	5.913	0	5.77337	0	-5.758
comp152623_c0_seq1	4	0	0	0	0	0	6.09521	0	5.95557	0	-5.9402
comp152787_c0_seq1	4	0	0	6.51093	0	0	6.6883	0	6.54866	0	-6.53329
comp153325_c0_seq1	4	0	0	0	0	0	5.913	0	5.77337	0	-5.758
comp153353_c0_seq2	4	0	0	0	0	0	5.96745	0	5.82781	0	-5.81245
comp153394_c0_seq1	4	0	0	7.22502	0	0	7.40239	0	7.26275	0	-7.24739
comp15352_c0_seq7	4	5.87242	0	6.24465	0	-5.91288	0	0	6.28238	0	0
comp153533_c0_seq1	4	0	0	6.96593	0	0	7.1433	0	7.00366	0	-6.9883
comp153549_c0_seq2	4	0	-7.38227	0	0	-7.14461	0	0	6.35833	0	0
comp153684_c0_seq1	4	0	0	6.26401	0	0	6.44138	0	6.30174	0	-6.28638
comp153771_c0_seq1	4	0	0	0	0	0	5.88499	0	5.74535	0	-5.72999
comp15379_c0_seq2	4	0	0	6.58978	0	0	6.76715	0	6.62751	0	-6.61215
comp153903_c0_seq1	4	0	-6.66858	0	0	0	0	0	5.74535	6.7486	0
comp153916_c0_seq1	4	0	0	0	0	0	6.1433	0	6.00366	0	-6.04586
comp153965_c0_seq1	4	0	0	7.15414	0	0	7.3315	0	7.26479	0	-7.1765
comp15427_c5_seq58	4	0	0	6.79008	0	0	6.96745	0	6.82781	0	-6.81245
comp154289_c0_seq1	4	0	0	7.36611	0	0	7.54348	0	7.40384	0	-7.38848
comp154661_c0_seq1	4	0	0	6.22502	0	0	6.40239	0	6.26275	0	-6.24739
comp15472_c1_seq3	4	0	-7.54042	0	-7.50452	0	3.00116	0	7.40384	0	-7.38848
comp154748_c0_seq1	4	0	0	0	0	0	6.21256	5.87676	6.07292	5.7486	0
comp154891_c0_seq1	4	0	0	6.94208	0	0	7.11945	0	6.97982	0	-7.02201
comp15490_c0_seq39	4	0	0	6.3206	0	0	0	0	6.35833	0	0
comp15526_c0_seq10	4	0	0	6.97771	0	0	7.15508	0	7.01544	0	-7.00008
comp15526_c0_seq14	4	0	0	6.30198	0	0	6.47935	0	6.33971	0	-6.32435
comp155468_c0_seq1	4	0	0	6.77666	0	0	6.95403	0	5.88732	0	-6.79903
comp15547_c0_seq1	4	0	0	0	0	0	0	0	5.85428	0	-5.83892
comp155641_c0_seq1	4	0	0	6.20512	0	0	6.38249	0	6.24285	0	-6.22749
comp155695_c0_seq1	4	0	0	0	0	0	6.16676	0	6.02712	0	-6.01176
comp155700_c0_seq2	4	0	0	0	0	0	6.21256	0	6.07292	0	-6.05756
comp15605_c0_seq2	4	0	-7.46767	0	0	-8.18137	0	0	6.54866	7.43854	0
comp156321_c0_seq1	4	0	0	0	0	0	6.11945	0	5.97982	0	-5.96445
comp156336_c0_seq1	4	0	0	6.77666	0	0	6.95403	0	6.81439	0	-6.79903
comp156416_c0_seq1	4	0	0	6.33897	0	0	6.51634	0	6.37671	0	-6.36134
comp156552_c0_seq1	4	0	0	0	0	0	5.94048	0	5.80085	0	-5.78548
comp156876_c0_seq1	4	0	0	0	0	0	6.27865	0	6.13901	0	-6.12365
comp156886_c0_seq1	4	0	0	0	0	0	5.99392	0	5.85428	0	-5.83892
comp157453_c0_seq1	4	0	0	0	0	0	6.27865	0	6.13901	0	-6.12365
comp157584_c0_seq1	4	0	0	6.52705	0	0	6.70442	0	6.56478	0	-6.54941
comp157845_c0_seq2	4	0	5.92947	6.39275	0	6.08571	6.57012	0	0	-5.93351	-6.41511
comp15801_c2_seq1	4	0	7.07331	6.41023	0	7.22955	6.5876	0	0	-7.07735	-6.4326
comp15809_c0_seq1	4	0	0	7.55089	0	0	0	0	7.58863	0	0
comp1582_c0_seq3	4	0	8.67224	9.06033	0	8.82849	9.2377	0	0	-8.67628	-9.0827
comp1582_c0_seq9	4	0	8.21845	9.10128	0	8.37469	9.27865	0	0	-8.22249	-9.12365
comp158313_c0_seq1	4	0	0	6.39275	0	0	6.57012	0	6.5034	0	-6.41511
comp158626_c0_seq1	4	0	0	6.51093	0	0	6.6883	0	6.54866	0	-6.53329
comp158873_c0_seq1	4	0	0	6.60505	0	0	6.78242	0	6.64278	0	-6.68498
comp159282_c0_seq1	4	0	0	6.24465	0	0	6.42202	0	6.28238	0	-6.26701
comp15930_c2_seq2	4	0	0	7.11201	0	0	3.50194	0	0	0	-7.13438
comp1597_c1_seq124	4	0	0	6.64991	0	0	6.82727	0	6.68764	0	-6.67227
comp1597_c1_seq22	4	-6.25944	-6.11219	0	0	0	6.30003	0	6.16039	0	-6.14502
comp1597_c1_seq38	4	0	0	0	0	-6.70137	0	0	6.81439	8.22035	0
comp1597_c1_seq7	4	0	-6.79291	0	0	0	0	3.76179	6.86734	8.29215	0
comp1597_c1_seq75	4	0	0	0	0	-5.99777	0	0	6.48232	5.95142	0
comp15989_c0_seq2	4	-8.48939	0	0	-8.30623	7.19761	6.40239	0	0	-7.04541	-6.24739
comp159946_c0_seq1	4	0	0	6.44459	0	0	6.62195	0	6.48232	0	-6.46695
comp160096_c0_seq1	4	0	0	0	0	0	6.34185	0	6.20221	0	-6.18684
comp1601_c1_seq1	4	0	0	6.44459	0	0	6.62195	0	6.48232	0	-6.46695
comp16019_c0_seq1	4	0	0	7.39275	0	0	7.57012	0	7.43048	0	-7.47267
comp16032_c1_seq1	4	0	0	7.73563	0	0	7.913	0	7.77337	0	-7.758
comp16094_c0_seq1	4	0	0	6.91588	0	0	5.27062	0	0	0	0
comp16130_c0_seq1	4	0	0	7.8361	0	0	8.01346	0	7.87383	0	-7.85846
comp161305_c0_seq1	4	0	0	7.30198	0	0	7.47935	0	7.33971	0	-7.32435
comp16152_c6_seq27	4	0	0	6.77666	0	0	0	0	6.81439	0	-6.79903
comp16152_c6_seq54	4	0	0	6.22502	0	0	6.40239	6.05573	6.26275	5.92757	0
comp161522_c0_seq2	4	0	0	0	0	0	6.1433	0	6.00366	0	-6.04586
comp16168_c0_seq10	4	-6.5643	-6.41704	0	-6.38113	0	7.57012	0	7.43048	0	-7.41511
comp16191_c0_seq11	4	0	0	7.69341	0	0	7.87078	0	7.73114	0	-7.71577
comp16191_c0_seq16	4	0	0	7.93001	0	0	8.31994	0	7.96774	0	-7.95238
comp16191_c0_seq9	4	0	0	7.9952	0	0	8.17257	0	8.03293	0	-8.01756
comp162016_c0_seq1	4	0	0	0	0	0	5.913	0	5.77337	0	-5.758
comp162059_c0_seq1	4	0	0	6.33897	0	0	6.51634	0	6.44963	0	-6.36134
comp162097_c0_seq1	4	0	0	6.84255	0	0	7.01992	0	6.88028	0	-6.86492
comp16235_c0_seq1	4	0	0	6.86808	0	0	7.04545	0	6.90581	0	-6.89045
comp162481_c0_seq1	4	0	0	0	0	0	5.913	0	5.77337	0	-5.758
comp162631_c0_seq1	4	0	0	0	0	0	5.99392	0	5.85428	0	-5.83892
comp162674_c0_seq1	4	0	0	0	0	0	5.88499	0	5.74535	0	-5.72999
comp162839_c0_seq1	4	0	0	0	0	0	6.25696	0	6.11732	0	-6.10196
comp16336_c1_seq1	4	0	0	6.47814	0	0	6.65551	0	6.51587	0	-6.50051
comp163524_c0_seq1	4	0	0	6.22502	0	0	6.40239	0	6.26275	0	-6.24739
comp163687_c0_seq1	4	0	0	0	0	0	5.85642	0	5.71678	0	-5.70142
comp16410_c0_seq1	4	0	0	8.58594	0	0	8.97587	0	8.62367	0	-8.60831
comp164142_c0_seq1	4	0	0	0	0	0	5.85642	0	5.71678	0	-5.70142
comp164347_c0_seq1	4	0	0	7.13323	0	0	7.3106	0	7.17096	0	-6.21316
comp164385_c0_seq1	4	0	0	6.57435	0	0	6.75172	0	6.61208	0	-6.59672
comp164642_c0_seq1	4	0	0	6.24465	0	0	6.42202	0	6.28238	0	-6.26701
comp164685_c0_seq7	4	0	0	0	0	0	0	0	5.82781	0	-5.81245
comp164773_c0_seq1	4	0	0	7.01248	0	0	7.18984	0	7.05021	0	-7.03484
comp164915_c0_seq2	4	0	0	0	0	0	6.34185	0	0	0	-6.18684
comp165110_c0_seq1	4	0	0	0	0	0	5.85642	0	5.71678	0	-5.70142
comp165240_c0_seq1	4	0	0	0	0	0	6.04545	0	5.90581	0	-5.89045
comp165542_c0_seq1	4	0	0	6.69341	0	0	6.87078	0	6.73114	0	-6.71577
comp16582_c1_seq9	4	0	0	0	0	0	6.21256	6.52388	6.07292	6.39572	0
comp165865_c0_seq1	4	0	0	0	0	0	5.96745	0	5.82781	0	-5.81245
comp165932_c0_seq4	4	-5.87242	-5.72516	0	0	0	7.17835	6.37766	7.03871	6.2495	0
comp165961_c0_seq1	4	0	0	6.35712	0	0	6.53449	0	6.39485	0	-6.37949
comp166273_c0_seq1	4	0	0	6.76311	0	0	6.94048	0	6.80085	0	-6.78548
comp166305_c0_seq1	4	0	0	6.44459	0	0	6.62195	0	5.55524	0	-6.46695
comp166596_c0_seq1	4	0	0	0	0	0	5.88499	0	5.74535	0	-5.72999
comp166879_c0_seq1	4	0	0	0	0	0	6.09521	0	5.95557	0	-5.9402
comp166886_c0_seq1	4	0	0	7.24465	0	0	7.42202	0	7.28238	0	-7.26701
comp16690_c0_seq1	4	0	0	7.2151	0	0	7.39247	0	7.25284	0	-7.23747
comp167403_c0_seq2	4	0	0	7.7699	0	0	7.94727	0	4.07321	0	-7.79227
comp167405_c0_seq1	4	0	0	0	0	0	5.94048	0	5.80085	0	-5.78548
comp16744_c0_seq2	4	0	0	8.25436	0	0	8.43173	0	8.29209	0	-8.27673
comp16754_c1_seq1	4	0	0	0	0	0	6.34185	6.48869	6.27513	6.38122	0
comp16759_c0_seq1	4	0	0	7.25436	0	0	7.43173	0	7.29209	0	-7.27673
comp16783_c0_seq11	4	-6.21637	0	0	0	5.8864	7.87078	0	0	-5.7342	-7.71577
comp16787_c0_seq2	4	0	0	7.38392	0	0	7.56129	0	7.42165	0	-7.40629
comp16787_c0_seq6	4	0	0	6.97771	0	0	7.15508	0	7.01544	0	-7.00008
comp16789_c0_seq1	4	0	0	9.64991	0	0	9.03984	0	9.76056	0	-9.67227
comp167957_c0_seq1	4	0	0	6.24465	0	0	6.42202	0	6.28238	0	-6.26701
comp167963_c0_seq1	4	0	0	0	0	0	5.94048	0	5.80085	0	0
comp16799_c0_seq1	4	0	0	8.10666	0	0	8.28403	0	8.14439	0	-8.12902
comp16804_c0_seq1	4	0	0	8.24781	0	0	9.38998	0	8.32327	0	-9.23498
comp16808_c0_seq1	4	0	0	6.28312	0	0	6.46049	0	6.32085	0	0
comp168101_c0_seq1	4	0	0	6.94208	0	0	7.11945	0	7.05274	0	-6.96445
comp168227_c0_seq1	4	0	0	0	0	0	6.09521	0	5.95557	0	-5.9402
comp16837_c1_seq1	4	0	0	6.3206	0	0	6.49796	0	6.35833	0	-6.34296
comp16844_c0_seq1	4	0	0	8.66819	0	0	8.84556	0	8.70592	0	-8.69056
comp168497_c0_seq1	4	0	0	6.79008	0	0	6.96745	0	6.82781	0	-6.81245
comp16859_c0_seq20	4	0	-8.38227	0	0	-7.10689	0	0	7.28238	6.413	0
comp168671_c0_seq2	4	0	0	0	0	0	0	0	5.77337	0	-5.758
comp169278_c0_seq2	4	0	0	6.83857	0	0	0	0	0	0	-6.82575
comp16953_c0_seq5	4	0	-7.78627	0	0	-5.5964	0	0	6.32085	8.04859	0
comp169560_c0_seq1	4	0	0	0	0	0	5.88499	0	5.74535	0	-5.72999
comp169704_c0_seq2	4	0	0	0	0	0	0	0	6.05021	0	-6.03484
comp169805_c0_seq1	4	0	0	0	0	0	5.85642	0	5.71678	0	-5.70142
comp16982_c1_seq2	4	0	0	6.58978	0	0	6.76715	0	6.62751	0	-6.61215
comp16982_c1_seq3	4	0	0	6.58978	0	0	6.76715	0	6.62751	0	-6.61215
comp16987_c0_seq1	4	0	0	7.13323	0	0	4.7158	0	4.65892	0	0
comp169896_c0_seq1	4	0	0	6.20512	0	0	6.38249	0	6.24285	0	-6.22749
comp170272_c0_seq1	4	0	0	0	0	0	5.99392	0	5.85428	0	-5.83892
comp170357_c0_seq1	4	0	-6.36457	0	0	-7.46094	0	0	7.63517	7.66454	0
comp170357_c0_seq2	4	0	0	0	0	0	6.23493	6.00682	6.09529	5.87866	0
comp17039_c0_seq1	4	0	0	6.60505	0	0	6.78242	0	6.71571	0	-6.62742
comp1704_c0_seq1	4	0	0	11.8748	0	0	12.0522	0	9.66352	0	-10.9547
comp1704_c0_seq2	4	0	0	9.05756	0	0	7.86253	0	9.09529	0	-9.07993
comp1704_c0_seq3	4	0	0	11.6786	0	0	12.0685	0	11.7893	0	-11.701
comp170584_c0_seq1	4	0	0	6.3206	0	0	6.49796	0	6.35833	0	-6.34296
comp170807_c0_seq1	4	0	0	6.98939	0	0	7.37932	0	7.10005	0	-7.01176
comp17092_c0_seq3	4	-8.0668	0	0	0	0	8.43173	10.4909	2.81043	4.82885	2.00778
comp170938_c0_seq1	4	0	0	0	0	0	6.30003	0	6.16039	0	-6.14502
comp17102_c0_seq1	4	0	0	8.85502	0	0	10.2098	0	9.85756	0	-9.8422
comp17103_c0_seq18	4	-8.07188	-7.75264	0	0	0	7.20649	7.82906	6.85428	7.55206	0
comp17103_c0_seq7	4	0	0	6.41023	0	0	6.5876	0	6.44796	0	-6.4326
comp17103_c0_seq9	4	-7.22726	-7.08001	0	-7.0441	0	5.85642	0	5.71678	0	-5.70142
comp171036_c0_seq1	4	0	0	6.62016	0	0	6.79753	0	6.65789	0	-6.64252
comp171162_c0_seq1	4	0	0	6.33897	0	0	6.51634	0	6.37671	0	-6.36134
comp17123_c3_seq1	4	0	0	8.88382	0	0	9.06119	0	8.92155	0	-8.90619
comp171819_c0_seq1	4	0	0	0	0	0	6.01992	0	5.88028	0	-5.86492
comp17184_c0_seq2	4	0	0	7.04642	0	0	7.22379	0	7.08415	0	-7.06879
comp171945_c0_seq2	4	0	0	0	0	0	6.57012	0	6.43048	0	-6.41511
comp172004_c0_seq1	4	0	0	0	0	0	5.88499	0	5.74535	0	-5.72999
comp172147_c0_seq1	4	0	0	6.20512	0	0	6.38249	0	6.24285	0	-6.22749
comp172152_c0_seq1	4	0	0	6.74944	0	0	6.92681	0	6.78717	0	-6.77181
comp172180_c0_seq1	4	0	0	0	0	0	5.85642	0	5.71678	0	-5.70142
comp172191_c0_seq1	4	0	0	7.01248	0	0	7.18984	0	7.05021	0	-7.03484
comp172294_c0_seq1	4	0	0	0	0	0	6.01992	0	5.88028	0	-5.86492
comp172407_c0_seq1	4	0	0	0	0	0	6.25696	0	6.11732	0	-6.10196
comp172699_c0_seq1	4	0	0	0	0	0	5.913	0	5.77337	0	-5.758
comp172753_c0_seq1	4	0	0	0	0	0	6.27865	0	6.13901	0	-6.12365
comp172804_c0_seq2	4	0	0	0	0	0	6.18984	0	6.05021	0	-6.03484
comp17286_c0_seq2	4	0	0	6.18494	0	0	6.36231	0	6.22267	0	-6.20731
comp17286_c0_seq3	4	0	0	6.47814	0	0	6.65551	0	6.51587	0	-6.50051
comp173121_c0_seq1	4	0	0	0	0	0	6.27865	0	6.13901	0	-6.12365
comp173456_c0_seq1	4	0	0	6.90556	0	0	7.08293	0	6.94329	0	-6.92793
comp17358_c0_seq18	4	0	0	0	0	0	5.913	6.47077	5.77337	6.34261	0
comp173732_c0_seq1	4	0	0	0	0	0	5.88499	0	5.74535	0	-5.72999
comp173872_c0_seq1	4	0	0	6.35712	0	0	6.53449	0	6.39485	0	-6.37949
comp173918_c0_seq3	4	0	0	0	0	-5.62337	0	0	6.53236	0	-6.51699
comp174111_c0_seq1	4	0	0	8.74255	0	0	8.91992	0	8.78028	0	-8.76492
comp174340_c0_seq1	4	0	0	6.57435	0	0	6.75172	0	6.61208	0	-6.59672
comp174493_c0_seq1	4	0	0	7.05756	0	0	7.23493	0	7.16822	0	-7.07993
comp174578_c0_seq1	4	0	0	6.30198	0	0	6.47935	0	6.33971	0	-6.32435
comp174994_c0_seq1	4	0	0	6.28312	0	0	6.46049	0	6.32085	0	-6.30549
comp175085_c0_seq1	4	0	0	6.54299	0	0	6.72036	0	6.58072	0	-6.56536
comp175198_c0_seq4	4	0	0	6.26401	0	0	6.44138	0	6.30174	0	0
comp175395_c0_seq1	4	0	0	0	0	0	6.21256	0	6.07292	0	-6.05756
comp175395_c0_seq2	4	0	0	0	0	0	5.94048	0	5.80085	0	-5.78548
comp175479_c0_seq1	4	0	0	0	0	0	6.12557	0	5.77337	0	-5.758
comp175793_c0_seq1	4	0	0	0	0	0	6.34185	0	6.20221	0	-6.18684
comp17584_c2_seq6	4	0	0	7.32981	0	0	2.71975	0	3.98104	0	0
comp17584_c2_seq73	4	0	0	7.80998	0	0	7.98735	0	2.71118	0	-7.83235
comp1759_c2_seq46	4	0	0	0	0	0	6.53449	5.9562	6.39485	5.82804	0
comp175915_c0_seq1	4	0	0	0	0	0	5.913	0	5.77337	0	-5.758
comp176008_c0_seq1	4	0	0	0	0	0	5.88499	0	5.74535	0	-5.72999
comp1763_c0_seq1	4	0	0	11.4257	0	0	11.5679	0	11.5012	0	-11.4129
comp176302_c0_seq1	4	0	0	0	0	0	5.85642	0	5.71678	0	-5.70142
comp17677_c0_seq9	4	0	0	0	0	0	6.25696	0	6.11732	0	-6.10196
comp176972_c0_seq3	4	0	0	6.37505	0	0	6.55241	0	0	0	0
comp177173_c0_seq2	4	0	0	6.47814	0	0	5.86807	5.60146	0	0	0
comp177240_c0_seq1	4	0	0	0	0	0	5.96745	0	5.82781	0	-5.81245
comp177329_c0_seq1	4	0	0	0	0	0	6.04545	0	5.90581	0	-5.89045
comp177834_c0_seq1	4	0	0	6.73563	0	0	6.913	0	6.77337	0	-6.758
comp17793_c0_seq30	4	0	0	6.42751	0	0	6.60488	0	6.46524	0	-6.44988
comp17848_c0_seq3	4	0	0	0	0	0	7.11945	0	6.97982	0	0
comp17848_c0_seq6	4	0	-8.14884	0	0	-7.1994	0	0	7.36755	6.70718	0
comp17848_c0_seq7	4	0	-7.60215	0	0	-7.00803	0	0	7.37671	6.90333	0
comp17848_c1_seq3	4	0	0	0	0	0	7.11945	0	6.97982	0	0
comp17848_c1_seq8	4	0	0	6.95406	0	0	7.13143	0	6.99179	0	0
comp178525_c0_seq1	4	0	0	0	0	0	6.09521	0	5.95557	0	-5.9402
comp17862_c0_seq2	4	0	0	7.46146	0	0	7.63883	0	7.49919	0	-7.48383
comp1787_c0_seq4	4	-4.27772	-9.24389	0	-9.20799	0	3.3246	0	8.2578	0	-8.24244
comp17876_c0_seq1	4	0	0	9.45515	0	0	9.63252	0	9.56581	0	-9.47752
comp178997_c0_seq1	4	0	0	0	0	0	5.99392	0	5.85428	0	-5.83892
comp179041_c0_seq1	4	0	0	0	0	0	5.89545	0	3.39378	0	-7.11284
comp17910_c0_seq3	4	0	0	0	0	-3.57827	0	0	4.95321	0	-6.50744
comp17912_c0_seq2	4	0	0	7.79675	0	0	7.97411	0	7.83448	0	-7.81911
comp179822_c0_seq1	4	0	0	6.60505	0	0	6.78242	0	6.64278	0	-6.62742
comp179889_c0_seq1	4	0	0	6.81655	0	0	6.99392	0	6.85428	0	-6.83892
comp180016_c0_seq2	4	0	0	0	0	0	7.63883	0	7.49919	0	0
comp180077_c0_seq1	4	0	0	0	0	0	5.99392	0	5.85428	0	-5.83892
comp180196_c0_seq1	4	0	0	7.10128	0	0	7.27865	0	7.13901	0	-7.12365
comp180200_c0_seq1	4	0	0	6.6851	0	0	6.82727	0	6.68764	0	-6.67227
comp180204_c0_seq1	4	0	0	0	0	0	6.1433	0	6.00366	0	-5.9883
comp180228_c0_seq1	4	0	0	0	0	0	5.85642	0	5.71678	0	-5.70142
comp180408_c0_seq4	4	0	0	0	0	0	7.3106	0	0	0	-7.15559
comp180557_c0_seq1	4	0	0	0	0	0	6.1433	0	6.00366	0	-5.9883
comp180613_c0_seq1	4	0	0	0	0	0	6.1433	0	6.00366	0	-5.9883
comp180662_c0_seq1	4	0	0	0	0	0	5.99392	0	5.85428	0	-5.83892
comp180683_c0_seq1	4	0	0	6.64991	0	0	3.71791	0	0	0	-6.67227
comp180914_c0_seq1	4	0	0	6.3206	0	0	6.49796	0	6.35833	0	-6.34296
comp180965_c0_seq1	4	0	0	0	0	0	6.30003	0	6.16039	0	-6.14502
comp181040_c0_seq1	4	0	0	7.28312	0	0	7.46049	0	7.32085	0	-7.30549
comp181428_c0_seq1	4	-7.37165	0	0	-7.18849	6.67068	6.09521	0	0	-6.51848	-5.9402
comp181516_c0_seq1	4	0	0	0	0	0	6.21256	0	6.07292	0	-6.05756
comp181568_c0_seq1	4	0	0	7.04642	0	0	7.22379	0	7.08415	0	-7.06879
comp1816_c6_seq32	4	0	0	0	0	0	6.60488	0	6.46524	0	-6.44988
comp1816_c6_seq6	4	0	7.40154	8.2001	0	7.55778	8.37747	0	0	-7.40558	-8.22247
comp1816_c7_seq10	4	-9.45275	-2.3877	0	-9.26959	7.07403	6.51634	0	0	-6.92183	-6.36134
comp1816_c8_seq4	4	0	0	0	0	0	5.85642	0	5.71678	0	0
comp1816_c9_seq55	4	0	-6.36457	0	0	0	0	0	6.07292	6.6206	0
comp1816_c9_seq60	4	0	0	0	0	0	0	0	5.77337	0	-5.758
comp1816_c9_seq76	4	5.97777	0	6.89318	0	-6.01823	0	-6.00091	6.93091	0	-6.91554
comp1816_c9_seq88	4	0	0	0	0	0	6.25696	0	0	0	-6.10196
comp181678_c0_seq1	4	0	0	7.97183	0	0	8.1492	0	8.00956	0	-7.9942
comp18172_c0_seq1	4	0	0	9.052	0	0	9.22937	0	9.08973	0	-9.07437
comp1819_c0_seq3	4	0	0	0	0	0	6.76715	0	6.62751	0	0
comp182238_c0_seq1	4	0	0	0	0	0	6.09521	0	5.95557	0	-5.9402
comp18225_c0_seq1	4	0	0	7.30198	0	0	7.47935	0	7.33971	0	-7.32435
comp18233_c0_seq3	4	0	0	6.33897	0	0	6.51634	0	6.37671	0	-6.36134
comp182470_c0_seq1	4	0	0	6.51093	0	0	6.6883	0	6.54866	0	-6.53329
comp182507_c0_seq1	4	0	0	7.17475	0	0	7.35212	0	7.21248	0	-7.19711
comp182621_c0_seq5	4	0	0	6.30198	0	0	6.47935	0	4.41264	0	-6.32435
comp182621_c0_seq6	4	0	0	0	0	0	6.01992	0	0	0	-5.86492
comp182884_c0_seq1	4	0	0	0	0	0	6.04545	0	5.90581	0	-5.89045
comp18289_c0_seq1	4	0	0	6.42751	0	0	6.60488	0	6.46524	0	-6.44988
comp182981_c0_seq1	4	0	0	7.15414	0	0	7.3315	0	7.19187	0	-7.1765
comp183202_c0_seq1	4	0	0	6.60505	0	0	6.78242	0	6.64278	0	-6.62742
comp183269_c0_seq1	4	0	0	0	0	0	6.21256	0	6.07292	0	-6.05756
comp18339_c0_seq1	4	0	0	7.06862	0	0	7.24599	0	7.10635	0	-7.09098
comp18339_c0_seq2	4	0	0	6.64991	0	0	6.82727	0	6.68764	0	-6.67227
comp183402_c0_seq1	4	0	0	6.18494	0	0	6.36231	0	6.22267	0	-6.20731
comp183470_c0_seq1	4	0	0	0	0	0	6.09521	0	5.95557	0	-5.9402
comp183510_c0_seq1	4	0	0	6.33897	0	0	6.51634	0	6.37671	0	-6.36134
comp18368_c0_seq1	4	0	0	7.40152	0	0	7.57888	0	7.43925	0	-7.48144
comp18396_c0_seq2	4	0	0	7.90556	0	0	8.08293	0	7.94329	0	-7.92793
comp184585_c0_seq1	4	0	0	6.70762	0	0	6.88499	0	6.74535	0	-6.72999
comp184730_c0_seq1	4	0	0	6.22502	0	0	6.40239	0	6.26275	0	-6.24739
comp18492_c1_seq19	4	0	0	0	0	0	6.21256	0	0	0	-6.05756
comp18511_c0_seq2	4	-5.31837	-8.99914	0	0	0	0	5.04587	6.82781	8.76888	0
comp185355_c0_seq1	4	0	0	6.90556	0	0	7.08293	0	6.94329	0	-6.92793
comp18546_c0_seq22	4	-8.68768	0	0	0	7.46243	8.17257	0	0	0	-3.07512
comp185516_c0_seq1	4	0	0	0	0	0	6.1433	0	6.00366	0	-5.9883
comp186037_c0_seq1	4	0	0	0	0	0	6.1433	0	6.00366	0	-5.9883
comp186179_c0_seq2	4	0	-6.29151	0	0	0	0	0	6.53236	0	0
comp18624_c0_seq5	4	0	0	11.38	0	0	11.5574	0	11.4178	0	-11.4024
comp18624_c0_seq8	4	0	0	7.86174	0	0	8.03911	0	7.89947	0	-7.88411
comp1863_c0_seq13	4	0	0	0	0	6.67068	8.73612	7.0677	2.13025	0	0
comp186477_c0_seq1	4	0	0	0	0	0	5.88499	0	0	0	-5.72999
comp186493_c0_seq1	4	0	0	0	0	0	5.94048	0	5.80085	0	-5.78548
comp18652_c0_seq1	4	0	0	6.46146	0	0	6.63883	0	6.49919	0	-6.48383
comp186713_c0_seq1	4	0	0	7.14372	0	0	7.32109	0	7.18145	0	-7.16609
comp186749_c0_seq1	4	0	0	6.30198	0	0	6.47935	0	6.33971	0	-6.32435
comp18703_c0_seq2	4	0	-7.16427	0	0	-6.54091	0	0	7.16039	7.53638	0
comp187453_c0_seq1	4	0	0	7.5028	0	0	7.68017	0	7.54053	0	-7.52517
comp18748_c1_seq1	4	0	0	0	0	0	2.70146	0	2.48777	0	-3.79584
comp187607_c0_seq1	4	0	0	6.58978	0	0	6.76715	0	6.62751	0	-6.61215
comp187660_c0_seq1	4	0	0	6.37505	0	0	6.55241	0	6.41277	0	-6.39741
comp187691_c0_seq1	4	0	0	7.52705	0	0	7.70442	0	7.56478	0	-7.54941
comp187873_c0_seq1	4	0	0	6.69341	0	0	6.87078	0	6.73114	0	-6.71577
comp188061_c0_seq1	4	0	0	0	0	0	6.18984	0	6.05021	0	-6.03484
comp188177_c0_seq1	4	0	0	0	0	0	6.27865	0	6.13901	0	-6.12365
comp18833_c0_seq2	4	0	0	0	0	0	5.88499	0	5.74535	0	-5.72999
comp188541_c0_seq1	4	0	0	6.24465	0	0	6.42202	0	6.28238	0	-6.26701
comp18872_c0_seq2	4	0	0	0	0	0	6.21256	0	6.07292	0	-6.05756
comp1890_c0_seq3	4	0	0	9.6164	0	0	9.79376	0	6.72705	0	-9.63876
comp1890_c12_seq3	4	-8.3469	-4.13691	0	-8.16374	0	6.63883	0	0	0	-6.48383
comp1890_c15_seq5	4	0	0	0	0	0	2.9535	0	0	0	-7.28638
comp1890_c17_seq12	4	-6.97933	-4.53487	0	0	0	6.5876	7.54116	4.19896	5.11175	0
comp1890_c17_seq12	4	0	0	6.90556	0	0	7.08293	0	6.94329	0	-6.92793
comp1890_c17_seq14	4	0	0	0	0	0	6.84192	0	6.70228	0	0
comp1890_c17_seq22	4	0	0	6.47814	0	0	6.65551	0	6.51587	0	-6.50051
comp1890_c17_seq30	4	0	0	6.57435	0	0	6.75172	0	6.61208	0	0
comp1890_c17_seq40	4	0	0	6.37505	0	0	6.55241	0	6.41277	0	0
comp1890_c17_seq9	4	-8.43407	-8.28682	0	0	0	6.44138	8.84928	6.30174	8.72112	0
comp1890_c26_seq8	4	0	0	7.94208	0	0	3.37782	0	3.09855	0	-7.96445
comp189039_c0_seq1	4	0	0	0	0	0	6.11945	0	5.97982	0	-5.96445
comp18917_c0_seq1	4	0	0	6.20512	0	0	0	0	6.24285	0	-6.22749
comp18917_c0_seq2	4	-6.83019	0	0	-6.64703	7.29139	8.37243	0	0	-7.13919	-8.21743
comp18919_c0_seq1	4	0	0	6.70762	0	0	6.88499	0	6.74535	0	-6.72999
comp189264_c0_seq2	4	0	0	6.96593	0	0	7.35586	0	0	0	0
comp189335_c0_seq1	4	0	0	6.73563	0	0	7.12557	0	6.77337	0	-6.758
comp18960_c0_seq1	4	0	4.16778	6.28762	0	0	3.987	0	2.14585	0	-2.51473
comp189813_c0_seq3	4	0	0	6.46146	0	0	6.63883	0	6.49919	0	-6.48383
comp19025_c0_seq3	4	0	0	0	0	0	6.6883	0	6.54866	0	-6.53329
comp190436_c0_seq1	4	0	0	0	0	0	6.34185	0	6.20221	0	-6.18684
comp19048_c0_seq1	4	0	0	7.93001	0	0	8.10738	0	7.96774	0	-7.95238
comp190652_c0_seq1	4	0	-6.34665	0	0	-6.37628	0	0	7.29209	0	0
comp190788_c0_seq1	4	0	0	0	0	0	5.85642	0	5.71678	0	-5.70142
comp19093_c0_seq1	4	0	0	0	0	0	5.94048	0	0	0	-5.78548
comp191228_c0_seq1	4	0	0	0	0	0	6.04545	0	5.90581	0	-5.89045
comp191228_c0_seq2	4	0	0	6.57435	0	0	6.75172	0	6.61208	0	-6.59672
comp191269_c0_seq1	4	0	0	7.32981	0	0	7.50718	0	7.36755	0	-7.35218
comp19136_c0_seq5	4	0	0	7.7217	0	0	7.89906	0	7.75943	0	-4.10118
comp191471_c0_seq1	4	0	0	0	0	0	6.32109	0	6.18145	0	-6.16609
comp19177_c0_seq1	4	0	0	8.60125	0	0	8.77862	0	8.7119	0	-8.62362
comp191909_c0_seq1	4	0	0	6.20512	0	0	6.38249	0	6.24285	0	-6.22749
comp19197_c0_seq3	4	0	0	7.53504	0	0	7.71241	0	7.57277	0	-7.55741
comp19197_c0_seq6	4	0	0	7.32981	0	0	7.50718	0	7.36755	0	-7.35218
comp19200_c0_seq1	4	0	0	0	0	0	6.30003	0	6.16039	0	-6.14502
comp19238_c0_seq4	4	-8.41038	-3.4805	0	-8.22722	0	7.40239	0	0	0	-7.24739
comp192515_c0_seq1	4	0	0	7.09276	0	0	7.23493	0	7.09529	0	-7.07993
comp192548_c0_seq1	4	0	0	6.64991	0	0	6.82727	0	6.68764	0	-6.67227
comp19271_c0_seq11	4	0	0	6.51093	0	0	0	0	6.54866	5.66454	0
comp19271_c0_seq12	4	0	0	6.51093	0	0	0	0	6.54866	5.66454	0
comp19271_c1_seq2	4	0	0	8.20512	0	0	8.38249	0	8.24285	0	-5.96312
comp192946_c0_seq1	4	0	0	7.32981	0	0	7.50718	0	7.36755	0	-7.35218
comp192960_c0_seq1	4	0	0	0	0	0	0	0	7.34905	0	-7.33369
comp193019_c0_seq1	4	0	0	0	0	0	6.1433	0	6.00366	0	-5.9883
comp193021_c0_seq1	4	0	0	0	0	0	6.11945	0	5.97982	0	-5.96445
comp19318_c0_seq3	4	0	0	0	0	0	6.25696	0	0	0	-6.10196
comp193211_c0_seq1	4	0	0	0	0	0	5.913	0	5.77337	0	-5.758
comp19322_c0_seq2	4	-6.54702	-6.39976	0	0	0	7.55241	0	7.41277	0	-7.39741
comp193544_c0_seq1	4	0	0	0	0	0	6.1433	0	6.00366	0	-5.9883
comp193606_c0_seq2	4	-7.27001	-7.12276	0	-7.08685	0	6.6883	0	6.54866	0	-6.53329
comp193623_c0_seq1	4	0	0	6.39275	0	0	6.57012	0	6.43048	0	-6.41511
comp19385_c0_seq1	4	0	0	8.90556	0	0	9.08293	0	8.94329	0	-8.92793
comp19394_c0_seq1	4	0	0	7.51901	0	0	7.69638	0	7.55674	0	-7.54138
comp19395_c0_seq5	4	0	0	0	0	0	6.04545	0	5.90581	0	-5.89045
comp19395_c0_seq7	4	0	0	0	0	0	6.04545	0	5.90581	0	-5.89045
comp19395_c0_seq8	4	0	0	6.66455	0	0	6.84192	0	6.70228	0	-6.68692
comp194029_c0_seq1	4	0	0	7.04642	0	0	7.43635	0	3.15708	0	-4.54139
comp194087_c0_seq1	4	0	0	6.73563	0	0	6.913	0	6.77337	0	-6.758
comp19413_c0_seq2	4	0	0	6.26401	0	0	6.44138	6.03148	0	0	0
comp19416_c1_seq6	4	0	0	0	0	0	6.18984	0	6.05021	0	-6.03484
comp19447_c0_seq1	4	0	0	8.45726	0	0	8.63463	0	8.49499	0	-8.47963
comp194893_c0_seq1	4	0	0	6.26401	0	0	6.44138	0	6.30174	0	-6.28638
comp19512_c0_seq1	4	0	7.74346	8.19001	0	2.90194	3.45066	0	0	-7.7475	-8.21238
comp19560_c0_seq2	4	0	7.12502	9.37282	0	7.28126	9.55019	0	2.33373	-7.12906	-9.39518
comp19588_c0_seq1	4	0	0	0	0	0	5.94048	0	5.80085	0	-5.78548
comp195904_c0_seq1	4	0	0	6.49463	0	0	6.67199	0	6.53236	0	-6.51699
comp19609_c0_seq1	4	0	0	0	0	0	6.30003	0	6.16039	0	-6.14502
comp19616_c1_seq2	4	0	0	0	0	0	0	0	6.99179	0	-6.97642
comp19637_c1_seq6	4	0	0	6.58978	0	0	0	0	6.62751	0	0
comp19645_c0_seq1	4	0	0	0	0	0	3.18641	0	3.05914	0	-4.61337
comp196535_c0_seq1	4	0	0	6.93001	0	0	7.10738	0	6.96774	0	-6.95238
comp196647_c0_seq1	4	0	0	0	0	0	6.69191	0	6.33971	0	-6.32435
comp197247_c0_seq1	4	0	0	0	0	0	6.25696	0	6.11732	0	-6.10196
comp19725_c0_seq1	4	0	0	6.60505	0	0	6.78242	0	6.64278	0	-6.62742
comp19750_c0_seq1	4	0	0	6.37505	0	0	6.55241	0	6.41277	0	-6.39741
comp197510_c0_seq1	4	0	0	6.44459	0	0	6.62195	0	6.48232	0	-6.46695
comp197602_c0_seq1	4	0	0	0	0	0	6.07054	0	5.93091	0	-5.91554
comp197893_c0_seq1	4	0	0	0	0	0	5.96745	0	5.82781	0	-5.81245
comp197966_c0_seq1	4	0	0	6.22502	0	0	6.40239	0	6.26275	0	-6.30495
comp19810_c0_seq22	4	0	0	6.28312	0	0	6.46049	0	6.32085	0	-6.30549
comp19810_c0_seq23	4	0	0	7.32981	0	0	7.50718	0	7.36755	0	-7.35218
comp19817_c0_seq2	4	0	0	0	0	0	5.85642	0	5.71678	0	-5.70142
comp1985_c0_seq1	4	0	0	11.9591	0	0	12.1013	0	11.9617	0	-11.0039
comp19857_c0_seq1	4	0	0	6.81655	0	0	6.99392	0	6.85428	0	-6.83892
comp198861_c0_seq3	4	0	0	6.24465	0	0	6.42202	0	6.28238	0	-6.26701
comp198998_c0_seq1	4	0	0	0	0	0	5.85642	0	5.71678	0	-5.70142
comp199164_c0_seq1	4	0	0	0	0	0	6.51634	0	6.37671	0	-6.36134
comp199222_c0_seq1	4	0	0	6.54299	0	0	6.72036	0	6.58072	0	-6.56536
comp1993_c0_seq1	4	0	0	9.31132	0	0	9.48869	0	9.34905	0	-9.33369
comp1993_c0_seq2	4	0	0	10.4573	0	0	10.5995	0	10.5328	0	-10.5021
comp199474_c0_seq1	4	0	0	0	0	0	6.07054	0	5.93091	0	-5.91554
comp199559_c0_seq1	4	0	0	6.28312	0	0	6.46049	0	6.32085	0	-6.30549
comp199867_c0_seq1	4	0	0	0	0	0	6.25696	0	6.11732	0	-6.10196
comp20039_c0_seq1	4	0	0	7.45305	0	0	7.63042	0	7.49078	0	-7.47541
comp200851_c0_seq1	4	0	0	6.28312	0	0	6.46049	0	6.32085	0	-6.30549
comp20087_c0_seq1	4	0	0	8.71819	0	0	8.89556	0	8.75592	0	-8.74056
comp20091_c0_seq2	4	0	-6.23418	0	0	-6.91288	0	2.78076	6.59649	9.54816	2.88879
comp20091_c0_seq3	4	0	6.60463	6.85537	0	5.30743	5.66034	0	0	-6.60867	-6.87774
comp201023_c0_seq1	4	0	0	0	0	0	5.99392	0	5.92721	0	-5.83892
comp201082_c0_seq2	4	0	0	6.49463	0	0	6.67199	0	6.53236	0	-6.51699
comp201368_c0_seq1	4	0	0	6.42751	0	0	6.60488	0	6.46524	0	-6.44988
comp20170_c0_seq4	4	0	0	6.26401	0	0	6.44138	0	6.30174	0	-6.28638
comp201845_c0_seq1	4	0	0	0	0	0	6.25696	0	6.11732	0	-6.10196
comp202468_c0_seq1	4	0	0	7.15414	0	0	7.3315	0	7.19187	0	-7.1765
comp20257_c0_seq3	4	0	0	0	0	0	6.01992	0	5.88028	0	-5.86492
comp20275_c0_seq1	4	0	0	6.42751	0	0	6.60488	0	6.46524	0	-6.44988
comp20278_c0_seq59	4	0	0	0	0	0	5.96745	0	5.82781	0	-5.81245
comp202902_c0_seq1	4	0	0	0	0	0	6.21256	0	6.07292	0	-6.05756
comp20296_c0_seq2	4	0	6.20409	7.68625	0	6.36034	7.86362	0	0	-6.20814	-7.70861
comp202973_c0_seq1	4	0	0	6.52705	0	0	6.70442	0	6.56478	0	-6.54941
comp202981_c0_seq1	4	0	0	6.93001	0	0	7.10738	0	6.96774	0	-6.95238
comp203075_c0_seq1	4	0	0	0	0	0	5.99392	0	5.85428	0	-5.83892
comp203228_c0_seq2	4	0	0	6.90556	0	0	7.08293	0	6.94329	0	-6.92793
comp203426_c0_seq1	4	0	0	6.89318	0	0	7.07054	0	6.93091	0	-6.91554
comp20344_c0_seq5	4	0	0	6.3206	0	0	6.49796	0	0	0	-6.34296
comp203731_c0_seq2	4	0	0	6.55876	0	0	0	0	0	0	-5.63868
comp20391_c0_seq4	4	0	7.83326	6.33897	0	7.9895	6.51634	0	0	-7.8373	-6.36134
comp20392_c0_seq1	4	0	0	6.48824	0	0	6.84298	0	7.5637	0	-5.53298
comp20436_c1_seq6	4	0	0	0	0	0	6.09521	0	5.95557	0	-5.9402
comp204811_c0_seq1	4	-6.05462	0	0	0	5.8864	6.25696	0	0	-5.7342	-6.10196
comp204947_c0_seq1	4	0	0	6.57435	0	0	6.75172	0	6.61208	0	-6.59672
comp20498_c0_seq1	4	0	0	6.74944	0	0	6.92681	0	6.8601	0	-6.82937
comp20500_c0_seq6	4	0	0	0	0	0	0	0	6.07292	0	-6.05756
comp205003_c0_seq1	4	0	0	0	0	0	6.20649	0	5.85428	0	-5.83892
comp20506_c0_seq1	4	0	0	6.93001	0	0	7.10738	0	6.96774	0	-6.95238
comp205176_c0_seq1	4	0	0	6.28312	0	0	6.46049	0	6.39378	0	-6.30549
comp205209_c0_seq1	4	0	0	0	0	0	6.11945	0	5.97982	0	-5.96445
comp205376_c0_seq1	4	0	0	0	0	0	6.21256	0	6.07292	0	-6.05756
comp205492_c0_seq1	4	0	0	0	0	0	5.94048	0	5.80085	0	-5.78548
comp205875_c0_seq1	4	0	0	7.03519	0	0	7.21256	0	7.07292	0	-7.05756
comp20606_c0_seq1	4	0	0	7.55089	0	0	7.72826	0	7.66155	0	-7.57326
comp206095_c0_seq1	4	0	0	0	0	0	5.88499	0	5.74535	0	-5.72999
comp20641_c0_seq2	4	0	0	7.34808	0	0	7.52545	0	7.38581	0	-7.37045
comp206460_c0_seq1	4	0	0	6.88068	0	0	7.05805	0	6.91842	0	-6.90305
comp206534_c0_seq1	4	0	0	6.86808	0	0	7.04545	0	6.97874	0	-6.89045
comp206556_c0_seq1	4	0	0	0	0	0	5.88499	0	5.74535	0	-5.72999
comp20677_c0_seq4	4	0	-8.002	0	-7.9661	-5.51234	2.46075	0	7.75241	0	-7.73704
comp207067_c0_seq1	4	0	0	0	0	0	6.16676	0	6.02712	0	-6.01176
comp207289_c0_seq1	4	0	0	7.45305	0	0	7.63042	0	6.5637	0	0
comp207426_c0_seq1	4	0	0	0	0	0	6.09521	0	5.95557	0	-5.9402
comp20745_c0_seq1	4	0	0	7.12266	0	0	7.30003	0	7.16039	0	0
comp207459_c0_seq1	4	0	0	7.15414	0	0	7.3315	0	7.19187	0	-7.1765
comp207501_c0_seq1	4	0	0	0	0	0	6.25696	0	6.11732	0	-6.10196
comp207652_c0_seq1	4	0	0	6.3206	0	0	6.49796	0	6.35833	0	-6.34296
comp20766_c1_seq9	4	0	0	6.37505	0	0	6.55241	0	6.41277	0	-6.39741
comp207726_c0_seq1	4	0	0	6.18494	0	0	6.36231	0	6.22267	0	-6.20731
comp208041_c0_seq1	4	0	0	0	0	0	6.16676	0	6.02712	0	-6.01176
comp208226_c0_seq1	4	0	0	7.09276	0	0	0	0	0	0	-5.13749
comp20889_c0_seq1	4	0	0	8.04642	0	0	8.22379	0	8.08415	0	-8.06879
comp208910_c0_seq1	4	0	0	6.70762	0	0	6.88499	0	6.81828	0	-6.72999
comp208918_c0_seq1	4	0	0	0	0	0	5.99392	0	5.85428	0	-5.83892
comp209125_c0_seq1	4	0	0	6.35712	0	0	6.53449	0	6.39485	0	-6.37949
comp209135_c0_seq1	4	0	0	6.55876	0	0	6.73613	0	6.59649	0	-6.58112
comp209304_c0_seq1	4	0	0	6.30198	0	0	6.47935	0	6.33971	0	-6.32435
comp209655_c0_seq1	4	0	0	6.57435	0	0	6.75172	0	6.61208	0	-6.59672
comp21029_c0_seq1	4	0	0	6.52325	0	0	6.02999	0	2.92064	0	0
comp21037_c0_seq6	4	0	0	0	-7.19827	0	2.95816	0	2.55335	0	-7.63499
comp211085_c0_seq1	4	0	0	0	0	0	5.88499	0	5.74535	0	-5.72999
comp21167_c0_seq20	4	0	0	0	0	0	6.67199	0	6.53236	0	-6.51699
comp212110_c0_seq1	4	0	0	7.09276	0	0	7.23493	0	7.09529	0	-7.07993
comp21219_c0_seq1	4	0	0	7.65725	0	0	7.83462	0	7.69498	0	-7.67961
comp2129_c0_seq1	4	0	0	9.64067	0	0	9.81804	0	9.6784	0	-9.66304
comp2129_c1_seq1	4	0	0	9.98648	0	0	10.1638	0	9.09714	0	-10.0088
comp212920_c0_seq1	4	0	0	6.74944	0	0	6.92681	0	6.78717	0	-6.77181
comp212926_c0_seq1	4	0	0	6.22502	0	0	6.40239	0	6.26275	0	-6.24739
comp21296_c0_seq2	4	0	0	6.91784	0	0	7.09521	0	6.95557	0	-6.9402
comp21296_c0_seq3	4	0	0	0	0	0	5.96745	0	5.82781	0	-5.81245
comp213250_c0_seq1	4	0	0	0	0	0	5.96745	0	5.82781	0	-5.81245
comp21335_c0_seq2	4	0	8.32124	7.08162	0	8.50221	7.22379	0	0	-8.35	-7.06879
comp213356_c0_seq1	4	0	0	6.41023	0	0	6.5876	0	6.44796	0	-6.4326
comp213473_c0_seq1	4	0	0	6.67905	0	0	6.85642	0	6.71678	0	-6.70142
comp21361_c0_seq3	4	0	0	0	0	-6.5964	0	0	6.37671	5.82804	0
comp213644_c0_seq1	4	0	0	6.60505	0	0	6.78242	0	6.64278	0	-6.68498
comp214016_c0_seq1	4	0	0	7.95406	0	0	8.13143	0	7.99179	0	-7.97642
comp21403_c0_seq1	4	0	0	7.35712	0	0	7.53449	0	7.39485	0	-7.37949
comp2142_c1_seq16	4	0	0	12.977	0	0	13.1543	0	13.0147	0	-12.9993
comp2142_c1_seq18	4	0	0	7.8648	0	0	4.63458	0	5.94027	4.78283	0
comp2142_c1_seq32	4	0	-6.51658	0	0	-7.31969	0	0	6.44796	6.39572	0
comp214251_c0_seq1	4	0	0	0	0	0	6.09521	0	5.95557	0	-5.9402
comp214407_c0_seq1	4	0	0	6.51093	0	0	6.6883	0	6.54866	0	-6.53329
comp214451_c0_seq1	4	0	0	0	0	0	5.88499	0	0	0	-5.72999
comp214598_c0_seq1	4	0	0	6.26401	0	0	6.44138	0	6.30174	0	-6.28638
comp21489_c0_seq1	4	0	0	0	0	0	5.913	0	5.77337	0	0
comp21535_c0_seq5	4	0	0	6.3206	0	0	6.49796	0	0	0	-6.34296
comp215447_c0_seq1	4	0	0	0	0	0	6.18984	0	6.05021	0	-6.03484
comp21586_c0_seq3	4	0	0	0	0	0	5.49317	4.30585	3.62893	0	0
comp21678_c0_seq1	4	0	0	7.75629	0	0	7.93366	0	7.86695	0	-7.77866
comp216977_c0_seq1	4	0	0	0	0	0	5.99392	0	5.85428	0	-5.83892
comp21702_c0_seq17	4	0	6.60463	7.14372	0	6.76087	7.32109	0	0	-6.60867	-7.16609
comp21702_c0_seq18	4	0	6.60463	7.14372	0	6.76087	7.32109	0	0	-6.60867	-7.16609
comp217820_c0_seq1	4	0	0	0	0	0	5.913	0	5.77337	0	-5.758
comp21828_c0_seq2	4	0	0	7.17475	0	0	7.35212	0	7.21248	0	-7.19711
comp218586_c0_seq1	4	0	0	0	0	0	5.88499	0	5.74535	0	-5.72999
comp21904_c0_seq1	4	0	0	7.70762	0	0	7.88499	0	7.74535	0	-7.72999
comp219202_c0_seq1	4	0	0	0	0	0	5.85642	0	5.71678	0	-5.70142
comp219373_c0_seq1	4	0	0	0	0	0	6.30003	0	6.16039	0	-6.14502
comp21979_c0_seq1	4	0	0	6.18494	0	0	6.36231	0	6.22267	0	-6.26487
comp220082_c0_seq1	4	0	0	0	0	0	6.21256	0	6.07292	0	-6.05756
comp220341_c0_seq1	4	0	0	7.60505	0	0	7.78242	0	7.64278	0	-7.62742
comp220505_c0_seq1	4	0	0	0	0	0	5.913	0	5.77337	0	-5.758
comp22056_c0_seq20	4	0	0	7.47814	0	0	7.65551	0	0	0	-7.50051
comp22076_c2_seq1	4	-6.85848	-6.71122	0	0	0	7.13143	7.49757	6.99179	7.36941	0
comp220807_c0_seq1	4	0	0	6.35712	0	0	6.53449	0	6.39485	0	-6.37949
comp220897_c0_seq1	4	0	0	7.05756	0	0	7.23493	0	7.09529	0	-7.07993
comp22090_c0_seq1	4	0	0	0	0	0	6.04545	0	5.90581	0	-5.89045
comp220951_c0_seq1	4	0	0	0	0	0	6.18984	0	6.05021	0	-6.03484
comp220960_c0_seq2	4	0	0	0	0	0	6.16676	0	6.02712	0	-6.01176
comp221003_c0_seq1	4	0	0	0	0	0	5.85642	0	5.71678	0	-5.70142
comp221370_c0_seq1	4	0	0	0	0	0	5.85642	0	5.71678	0	-5.70142
comp221898_c0_seq1	4	0	0	0	0	0	5.94048	0	5.80085	0	-5.78548
comp22208_c0_seq1	4	0	0	8.32981	0	0	8.50718	0	8.44047	0	-8.40974
comp22273_c0_seq1	4	0	0	8.24031	0	0	8.38249	0	8.24285	0	-8.22749
comp22334_c0_seq1	4	0	0	7.20512	0	0	7.38249	0	7.24285	0	-7.22749
comp223384_c0_seq1	4	0	0	6.30198	0	0	6.47935	0	6.33971	0	-6.32435
comp223522_c0_seq1	4	0	0	6.26401	0	0	6.44138	0	6.30174	0	-6.28638
comp22357_c0_seq18	4	0	5.99764	7.80338	0	0	2.49287	0	0	0	-6.29835
comp223834_c0_seq1	4	0	0	6.97771	0	0	7.15508	0	7.01544	0	-7.00008
comp224164_c0_seq1	4	0	0	0	0	0	5.85642	0	5.71678	0	-5.70142
comp224998_c0_seq1	4	0	0	6.51093	0	0	6.6883	0	6.54866	0	-6.53329
comp225549_c0_seq1	4	0	0	0	0	0	5.99392	0	5.85428	0	-5.83892
comp225722_c0_seq1	4	0	0	0	0	0	5.96745	0	5.82781	0	-5.81245
comp225831_c0_seq1	4	0	0	0	0	0	6.18984	0	6.05021	0	-6.03484
comp22589_c0_seq1	4	0	0	6.91784	0	0	7.09521	0	6.95557	0	-6.99777
comp22627_c0_seq1	4	0	0	7.97183	0	0	8.36176	0	8.00956	0	-8.05176
comp226357_c0_seq1	4	0	0	0	0	0	6.04545	0	5.90581	0	-5.89045
comp22702_c0_seq2	4	0	-8.36457	0	0	-7.86284	0	0	8.95557	8.74178	0
comp22711_c0_seq16	4	0	0	0	0	0	6.07054	0	5.93091	0	0
comp22729_c0_seq1	4	0	0	8.8231	0	0	9.00047	0	8.86083	0	-8.84546
comp22770_c0_seq22	4	0	0	6.37505	0	0	6.55241	0	6.41277	0	-6.39741
comp22780_c0_seq1	4	0	0	3.73597	0	-7.44591	0	0	8.59649	8.44275	0
comp228611_c0_seq1	4	0	0	0	0	0	6.23493	0	6.09529	0	-6.07993
comp228853_c0_seq1	4	0	0	0	0	0	6.30003	0	0	0	-6.14502
comp22919_c0_seq5	4	8.04719	0	8.63511	0	-8.08765	0	-8.07033	8.67284	0	-8.65747
comp229231_c0_seq1	4	0	0	6.98939	0	0	7.16676	0	7.02712	0	-7.01176
comp22948_c0_seq2	4	0	3.58614	5.8648	0	2.09127	4.41219	0	2.30468	-7.42226	-9.65933
comp229693_c0_seq2	4	0	0	0	0	0	6.27865	6.05573	6.13901	5.92757	0
comp229861_c0_seq1	4	0	0	0	0	0	6.04545	0	5.90581	0	-5.89045
comp22995_c0_seq1	4	0	0	0	0	0	6.1433	0	6.07659	0	-5.9883
comp230604_c0_seq1	4	0	0	6.76311	0	0	6.94048	0	6.80085	0	-6.78548
comp230659_c0_seq1	4	0	0	0	0	0	5.913	0	5.77337	0	-5.758
comp23068_c0_seq1	4	0	0	6.60505	0	0	6.78242	0	6.64278	0	-6.68498
comp23068_c1_seq15	4	0	0	6.47814	0	0	6.65551	0	0	0	-6.50051
comp230694_c0_seq1	4	0	0	0	0	0	5.96745	0	5.82781	0	-5.81245
comp23072_c0_seq1	4	0	0	8.83933	0	0	9.01669	0	8.87706	0	-8.91925
comp230758_c0_seq1	4	0	0	0	0	0	6.04545	0	5.90581	0	-5.89045
comp231189_c0_seq1	4	0	0	6.28312	0	0	6.46049	0	6.39378	0	-6.30549
comp231497_c0_seq1	4	0	0	6.22502	0	0	6.40239	0	6.26275	0	-6.24739
comp231549_c0_seq1	4	0	0	6.62016	0	0	6.79753	0	6.65789	0	-6.64252
comp23164_c0_seq1	4	0	0	4.17522	0	5.06005	6.29549	0	0	-8.09826	-9.24985
comp231850_c0_seq1	4	0	0	0	0	0	6.30777	0	5.95557	0	-5.9402
comp23201_c0_seq5	4	0	-5.97892	0	0	-7.4684	0	0	7.18145	0	0
comp23210_c0_seq5	4	0	6.54513	6.42751	0	6.70137	6.60488	0	0	-6.54917	-6.44988
comp23281_c0_seq1	4	0	0	8.15932	0	0	8.33668	0	8.19705	0	-8.18168
comp23292_c0_seq1	4	0	0	8.73563	0	0	8.913	0	8.77337	0	-8.758
comp23294_c0_seq1	4	0	0	7.5028	0	0	7.68017	0	7.54053	0	-7.52517
comp233828_c0_seq1	4	0	0	0	0	0	6.18001	0	5.82781	0	-5.81245
comp23393_c0_seq4	4	-7.50289	0	0	-7.31973	5.93887	7.57888	0	0	-5.78667	-7.42388
comp23394_c0_seq1	4	0	0	7.34808	0	0	7.52545	0	7.38581	0	-7.37045
comp234232_c0_seq1	4	0	0	0	0	0	5.94048	0	5.80085	0	-5.78548
comp234889_c0_seq1	4	0	0	0	0	0	6.25696	0	6.11732	0	-6.15952
comp235167_c0_seq1	4	0	0	7.02388	0	0	7.20125	0	0	0	-7.04625
comp23552_c0_seq1	4	0	0	6.80338	0	0	6.98075	0	6.84111	0	-6.82575
comp23561_c0_seq2	4	0	0	7.06474	0	0	4.09755	0	0	0	-3.40904
comp23591_c0_seq2	4	5.66091	6.27906	8.36162	0	0	2.91867	0	2.1685	-6.2831	-8.38399
comp236188_c0_seq1	4	0	0	6.18494	0	0	6.36231	0	6.22267	0	-6.20731
comp236257_c0_seq1	4	0	0	0	0	0	5.85642	0	5.71678	0	-5.70142
comp236278_c0_seq2	4	0	0	0	0	0	5.85642	0	5.71678	0	0
comp23638_c0_seq10	4	0	0	0	0	6.08571	8.30532	0	2.28441	0	-5.62292
comp23638_c0_seq20	4	0	0	6.20512	0	0	6.38249	0	0	0	0
comp23638_c0_seq9	4	0	0	0	0	0	7.22379	0	0	0	-5.12635
comp236388_c0_seq1	4	0	0	0	0	0	6.25696	0	6.11732	0	-6.10196
comp236616_c0_seq1	4	0	0	6.55876	0	0	6.73613	0	6.59649	0	-6.58112
comp2367_c3_seq180	4	0	7.1651	6.64991	0	7.32134	6.82727	0	0	-7.16914	-6.67227
comp2367_c3_seq19	4	0	0	6.33897	0	0	0	0	0	0	-6.36134
comp2367_c3_seq26	4	-6.59824	0	0	-6.41508	6.3983	8.29471	0	0	-6.2461	-8.13971
comp2367_c3_seq33	4	-6.95334	0	0	-6.77018	0	5.99392	0	0	0	-5.83892
comp2367_c3_seq34	4	-6.95334	0	0	-6.77018	0	5.99392	0	0	0	-5.83892
comp2367_c3_seq43	4	0	0	6.63511	0	0	4.21768	0	3.74576	0	-6.65747
comp23675_c0_seq1	4	0	0	8.60567	0	0	8.74784	0	8.6082	0	-8.6504
comp237140_c0_seq1	4	0	0	7.28312	0	0	7.46049	0	7.32085	0	-7.30549
comp237167_c0_seq1	4	0	0	6.52705	0	0	6.70442	0	6.56478	0	-6.54941
comp23726_c0_seq2	4	0	0	5.37782	0	6.77537	7.84192	0	0	-6.62317	-7.68692
comp23726_c0_seq9	4	0	-6.77961	0	0	-6.93457	0	0	6.85428	5.95142	0
comp23726_c1_seq7	4	0	0	0	0	0	6.01992	0	0	0	-5.86492
comp237522_c0_seq1	4	0	0	7.11201	0	0	7.28938	0	7.14974	0	-7.13438
comp23759_c0_seq2	4	0	0	0	0	0	6.25696	0	5.19024	0	-6.10196
comp23798_c0_seq1	4	0	6.26068	7.85537	0	6.41692	8.03274	0	0	-6.26472	-7.87774
comp238067_c0_seq1	4	0	0	0	0	0	5.85642	0	5.71678	0	-5.70142
comp23836_c0_seq1	4	0	0	7.30198	0	0	7.47935	0	7.33971	0	-7.32435
comp23839_c0_seq1	4	0	0	6.60505	0	0	6.78242	0	6.64278	0	-6.62742
comp238567_c0_seq1	4	0	0	0	0	0	6.09521	0	5.95557	0	-5.9402
comp2392_c1_seq3	4	0	6.82077	8.98939	0	6.97701	9.16676	0	2.25456	-6.82481	-9.01176
comp2392_c1_seq4	4	0	0	6.62016	0	0	6.79753	0	6.65789	0	-6.64252
comp23946_c1_seq1	4	0	0	9.42751	0	0	9.60488	0	9.46524	0	-9.44988
comp23946_c1_seq13	4	0	0	7.46982	0	0	7.64719	0	7.50755	0	-7.49219
comp23946_c1_seq6	4	0	0	7.55089	0	0	7.72826	0	7.58863	0	-7.57326
comp239824_c0_seq1	4	0	0	0	0	0	5.99392	0	5.85428	0	-5.83892
comp239975_c0_seq1	4	0	0	0	0	0	6.1433	0	6.00366	0	-5.9883
comp24017_c0_seq1	4	0	0	6.93001	0	0	7.10738	0	6.96774	0	-6.95238
comp240926_c0_seq1	4	0	0	7.88694	0	0	8.06431	0	7.9976	0	-7.90931
comp24122_c0_seq1	4	0	0	6.57435	0	0	6.75172	0	6.61208	0	-6.59672
comp2413_c0_seq1	4	0	0	4.67689	0	0	4.09822	0	3.31177	0	-2.03039
comp24140_c0_seq3	4	0	0	6.51093	0	0	6.6883	0	6.54866	0	-6.53329
comp24156_c0_seq1	4	0	0	7.55876	0	0	7.73613	0	7.59649	0	-7.63868
comp24175_c0_seq1	4	0	0	7.97771	0	0	8.15508	0	8.01544	0	-8.00008
comp24194_c0_seq1	4	0	0	0	0	0	4.92763	0	0	0	-7.14502
comp24203_c0_seq38	4	-7.50289	-7.35564	0	0	0	6.87078	0	6.73114	0	0
comp24203_c0_seq58	4	0	0	6.74944	0	0	6.92681	0	6.78717	0	-6.77181
comp24248_c0_seq1	4	0	0	7.00098	0	0	7.17835	0	7.03871	0	-7.02335
comp24248_c0_seq3	4	0	0	7.19507	0	0	7.37244	0	7.2328	0	-7.21743
comp24248_c0_seq5	4	0	0	7.64991	0	0	7.82727	0	7.68764	0	-7.67227
comp24248_c0_seq6	4	0	0	6.60505	0	0	6.78242	0	6.64278	0	-6.62742
comp24264_c0_seq4	4	0	0	6.22502	0	0	6.40239	0	6.26275	0	-6.24739
comp2432_c1_seq3	4	0	8.65123	9.58978	0	8.80747	9.76715	0	0	-8.65527	-9.61215
comp2432_c1_seq5	4	0	6.51443	6.95406	0	6.67068	7.13143	0	0	-6.51848	-6.97642
comp24329_c0_seq2	4	-6.32172	-6.17447	0	0	0	7.00698	6.86309	6.86734	6.73493	0
comp243979_c0_seq1	4	0	0	0	0	0	6.30003	0	6.16039	0	-6.14502
comp244108_c0_seq1	4	0	0	0	0	0	5.99392	0	5.85428	0	-5.83892
comp244437_c0_seq1	4	0	0	0	0	0	5.96745	0	5.82781	0	-5.81245
comp244759_c0_seq1	4	0	0	6.28312	0	0	6.46049	0	6.32085	0	-6.30549
comp245125_c0_seq1	4	0	0	0	0	0	6.32109	0	6.18145	0	-6.16609
comp24517_c0_seq1	4	0	0	7.12266	0	0	7.30003	0	7.23331	0	-7.14502
comp245740_c0_seq1	4	0	0	0	0	0	5.96745	0	5.82781	0	-5.81245
comp24579_c0_seq2	4	0	0	7.5028	0	0	7.68017	0	7.54053	0	-7.52517
comp24617_c0_seq16	4	0	0	6.42751	0	0	6.60488	0	6.46524	0	-6.44988
comp24617_c0_seq33	4	0	0	6.88068	0	0	0	0	6.91842	0	0
comp246329_c0_seq1	4	0	0	6.18494	0	0	6.36231	0	6.22267	0	-6.20731
comp246349_c0_seq1	4	0	0	0	0	0	6.1433	0	6.00366	0	-5.9883
comp246553_c0_seq1	4	0	0	0	0	0	5.88499	0	5.74535	0	-5.72999
comp24667_c0_seq2	4	0	0	0	0	0	6.09521	0	5.95557	0	-5.9402
comp246919_c0_seq2	4	0	0	0	0	0	6.16676	0	6.02712	0	-6.01176
comp247043_c0_seq1	4	0	0	0	0	0	5.913	0	0	0	-5.758
comp247087_c0_seq1	4	0	0	0	0	0	6.25696	0	6.11732	0	-6.10196
comp24785_c0_seq1	4	0	0	0	0	0	6.32109	0	6.18145	0	-6.16609
comp247856_c0_seq1	4	0	0	6.54299	0	0	6.72036	0	6.58072	0	-6.56536
comp24799_c0_seq3	4	-7.14926	-7.002	0	0	0	8.86002	7.31876	8.72038	7.19061	0
comp24800_c0_seq1	4	0	0	7.13323	0	0	7.3106	0	7.17096	0	-7.15559
comp248234_c0_seq1	4	0	0	0	0	0	5.85642	0	5.71678	0	-5.70142
comp24828_c2_seq2	4	0	0	0	0	0	6.18984	0	6.05021	0	-6.03484
comp24830_c0_seq3	4	0	0	0	0	0	6.37932	0	6.02712	0	-6.01176
comp248362_c0_seq1	4	0	0	6.70762	0	0	6.88499	0	6.74535	0	-6.72999
comp248674_c0_seq1	4	0	0	0	0	0	5.88499	0	5.74535	0	-5.72999
comp248740_c0_seq1	4	0	0	0	0	0	6.55241	0	5.4857	0	-5.45497
comp24877_c0_seq1	4	0	0	7.64991	0	0	7.82727	0	7.68764	0	-7.72983
comp24881_c0_seq4	4	0	0	7.57435	0	0	7.75172	0	7.61208	0	-7.59672
comp24889_c0_seq1	4	0	0	6.46146	0	0	6.63883	0	6.49919	0	-6.48383
comp24950_c0_seq1	4	0	-5.97892	0	0	-7.37628	0	0	7.77337	8.40439	0
comp24950_c0_seq4	4	0	-5.95546	0	0	-5.64984	0	0	6.33971	7.70016	0
comp249745_c0_seq1	4	0	0	6.70762	0	0	6.88499	0	6.74535	0	-6.78755
comp24978_c0_seq5	4	0	0	6.51093	0	0	6.6883	0	0	0	-6.53329
comp249926_c0_seq1	4	0	0	0	0	0	5.85642	0	5.71678	0	-5.70142
comp250084_c0_seq1	4	0	0	6.7217	0	0	6.89906	0	6.75943	0	-6.74406
comp25017_c0_seq1	4	0	0	0	0	0	6.34185	0	6.20221	0	-6.18684
comp251006_c0_seq1	4	0	0	0	0	0	6.23493	0	6.09529	0	-6.07993
comp251126_c0_seq1	4	0	0	0	0	0	5.99392	0	5.85428	0	-5.83892
comp25120_c0_seq1	4	0	0	7.45305	0	0	7.84298	0	7.49078	0	-7.47541
comp251598_c0_seq1	4	0	0	0	0	0	0	0	6.00366	0	-5.9883
comp251662_c0_seq1	4	0	0	6.44459	0	0	6.62195	0	6.48232	0	-6.46695
comp252297_c0_seq1	4	0	0	0	0	0	6.25696	0	6.11732	0	-6.10196
comp25234_c0_seq1	4	0	0	6.74944	0	0	6.92681	0	6.78717	0	-6.77181
comp252372_c0_seq1	4	0	0	6.54299	0	0	6.72036	0	6.65365	0	-6.56536
comp252701_c0_seq1	4	0	0	6.22502	0	0	6.40239	0	6.26275	0	-6.24739
comp25279_c0_seq1	4	0	0	8.60884	0	0	8.78621	0	8.7195	0	-8.63121
comp253081_c0_seq1	4	0	0	0	0	0	6.04545	0	5.90581	0	-5.89045
comp25311_c0_seq4	4	0	5.90601	7.09048	0	0	2.95685	0	0	-5.91005	-7.11284
comp25342_c0_seq1	4	0	0	6.39275	0	0	6.57012	0	6.43048	0	-6.41511
comp253552_c0_seq1	4	0	0	0	0	0	6.18984	0	6.05021	0	-6.03484
comp253748_c0_seq1	4	0	0	6.58978	0	0	6.76715	0	6.62751	0	-6.61215
comp25419_c0_seq1	4	0	-5.8827	0	0	-6.4684	0	0	6.96774	7.44695	0
comp25425_c0_seq1	4	0	0	5.54612	0	0	8.27326	7.20412	8.13362	7.07597	0
comp25445_c0_seq1	4	0	0	8.45726	0	0	8.63463	0	8.49499	0	-7.53719
comp2546_c0_seq11	4	0	0	8.01819	0	0	8.19556	0	8.05592	0	-8.04055
comp2546_c0_seq15	4	0	0	6.82961	0	0	7.00698	0	5.94027	0	-6.85198
comp2546_c0_seq3	4	0	0	9.14453	0	0	6.69191	0	10.1471	0	-10.1317
comp2546_c0_seq8	4	0	0	7.14372	0	0	7.53365	0	7.18145	0	-7.16609
comp255015_c0_seq1	4	0	0	0	0	0	5.88499	0	5.74535	0	-5.72999
comp2553_c0_seq4	4	0	0	5.43433	0	0	2.94471	0	4.44566	0	0
comp2553_c0_seq5	4	0	0	4.79225	0	0	2.63041	0	4.23028	0	0
comp255429_c0_seq1	4	0	0	0	0	0	6.18984	0	6.05021	0	-6.03484
comp255445_c0_seq1	4	0	0	0	0	0	6.46952	0	6.11732	5.87866	0
comp255700_c0_seq1	4	0	0	0	0	0	6.04545	0	5.90581	0	-5.89045
comp25627_c0_seq1	4	0	0	8.94209	0	0	9.33202	0	8.97982	0	-8.96445
comp256447_c0_seq1	4	0	0	0	0	0	6.1433	0	6.00366	0	-5.9883
comp25657_c0_seq2	4	0	0	0	0	0	5.913	0	5.77337	0	-5.758
comp256659_c0_seq1	4	0	0	7.08162	0	0	7.22379	0	7.08415	0	-7.06879
comp25667_c0_seq2	4	0	0	0	0	0	5.94048	0	5.80085	0	-5.78548
comp25679_c0_seq2	4	0	2.91661	4.77983	0	1.74846	3.65395	0	1.88924	0	-1.94705
comp25691_c0_seq1	4	0	0	6.77666	0	0	6.95403	0	6.81439	0	-6.79903
comp256917_c0_seq1	4	0	0	6.35712	0	0	6.53449	0	6.39485	0	-6.37949
comp25737_c0_seq2	4	5.686	0	7.81655	0	0	2.3485	0	3.40365	0	-5.89648
comp257427_c0_seq1	4	0	0	0	0	0	5.88499	0	5.74535	0	-5.72999
comp257519_c0_seq1	4	0	0	0	0	0	6.07054	0	5.93091	0	-5.91554
comp258179_c0_seq1	4	0	0	0	0	0	5.913	0	5.77337	0	-5.758
comp258929_c0_seq1	4	0	0	0	0	0	5.94048	0	5.80085	0	-5.78548
comp259560_c0_seq1	4	0	0	6.30198	0	0	6.47935	0	6.33971	0	-6.32435
comp259635_c0_seq1	4	0	0	0	0	0	6.09521	0	5.95557	0	-5.9402
comp259827_c0_seq1	4	0	0	0	0	0	5.99392	0	5.85428	0	-5.83892
comp26036_c0_seq1	4	0	0	6.58978	0	0	6.76715	0	6.62751	0	-6.61215
comp26046_c0_seq4	4	-7.01747	0	0	-6.83431	6.68611	6.79753	0	0	-6.53391	-6.64252
comp26103_c0_seq11	4	0	0	7.01248	0	0	7.18984	0	7.05021	0	-7.03484
comp26103_c0_seq17	4	0	0	8.16962	0	0	8.34699	0	8.20735	0	-8.19199
comp26103_c0_seq5	4	0	0	0	0	0	5.96745	0	5.82781	0	-5.81245
comp26160_c0_seq1	4	0	0	6.65535	0	0	6.79753	0	6.65789	0	-6.64252
comp261771_c0_seq1	4	0	0	0	0	0	6.01992	0	5.88028	0	-5.86492
comp261878_c0_seq1	4	0	0	6.66455	0	0	6.84192	0	6.70228	0	-6.68692
comp26197_c0_seq2	4	0	0	0	0	0	5.99392	0	5.85428	0	-5.83892
comp2624_c0_seq1	4	0	0	10.5851	0	0	10.7273	0	10.5876	0	-9.62984
comp262705_c0_seq1	4	0	0	7.44459	0	0	7.62195	0	7.48232	0	-7.46695
comp26279_c0_seq1	4	0	0	7.11201	0	0	7.28938	0	7.14974	0	-7.13438
comp26309_c0_seq2	4	0	0	6.64991	0	0	6.82727	0	6.68764	0	-6.67227
comp263446_c0_seq1	4	0	0	0	0	0	5.88499	0	5.74535	0	-5.72999
comp26362_c0_seq1	4	0	0	7.52705	0	0	7.70442	0	7.56478	0	-7.54941
comp26379_c0_seq1	4	0	0	6.86808	0	0	7.04545	0	6.90581	0	-6.89045
comp263851_c0_seq1	4	0	0	0	0	0	6.16676	0	6.02712	0	-6.01176
comp26391_c0_seq2	4	0	-8.91651	0	0	-7.87971	0	0	9.23027	8.98935	0
comp26439_c0_seq2	4	0	0	6.98939	0	0	7.16676	0	7.02712	0	-7.01176
comp26455_c0_seq10	4	0	0	0	0	0	4.16929	0	0	0	-6.12365
comp26484_c0_seq1	4	0	0	8.72519	0	0	8.90256	0	8.76292	0	-8.74756
comp264884_c0_seq1	4	0	0	6.64991	0	0	6.82727	0	6.68764	0	-6.67227
comp265104_c0_seq1	4	0	0	6.37505	0	0	6.55241	0	6.41277	0	-6.39741
comp26532_c0_seq1	4	0	0	7.67905	0	0	7.85642	0	7.71678	0	-7.70142
comp26587_c0_seq1	4	0	0	7.47814	0	0	7.65551	0	7.51587	0	-7.50051
comp26597_c0_seq1	4	0	0	6.73563	0	0	6.913	0	6.77337	0	-6.81556
comp266048_c0_seq2	4	0	0	0	0	0	6.18984	0	6.05021	0	-6.03484
comp266334_c0_seq1	4	0	0	6.91784	0	0	7.09521	0	6.95557	0	-6.9402
comp26639_c0_seq1	4	0	0	6.60505	0	0	6.78242	0	6.64278	0	-6.62742
comp26678_c1_seq1	4	0	0	7.91171	0	0	8.08908	0	7.94944	0	-7.93408
comp266837_c0_seq1	4	0	0	0	0	0	6.21256	0	6.07292	0	-6.05756
comp267176_c0_seq1	4	0	0	6.64991	0	0	6.82727	0	6.68764	0	-6.67227
comp267594_c0_seq1	4	0	0	6.79008	0	0	6.96745	0	6.82781	0	-6.81245
comp26772_c0_seq1	4	0	0	6.81655	0	0	6.99392	0	6.85428	0	-6.83892
comp267793_c0_seq1	4	0	0	0	0	0	6.46049	0	6.39378	0	-6.30549
comp26798_c0_seq1	4	0	0	8.18494	0	0	8.36231	0	8.22267	0	-8.26487
comp26802_c1_seq1	4	0	-2.7193	0	0	-2.24332	2.66228	0	4.88936	0	-2.8974
comp26819_c0_seq5	4	0	0	6.80338	0	0	0	0	0	0	-6.82575
comp26819_c0_seq6	4	0	6.96396	7.94808	0	2.34483	3.43113	0	0	-6.968	-7.97045
comp2684_c0_seq1	4	0	0	6.67905	0	0	6.85642	0	6.71678	0	-6.70142
comp268565_c0_seq1	4	0	0	0	0	0	5.913	0	5.77337	0	-5.758
comp26877_c0_seq1	4	0	0	7.20512	0	0	7.38249	0	7.24285	0	-7.22749
comp269416_c0_seq1	4	0	0	0	0	0	6.1433	0	6.00366	0	-5.9883
comp269625_c0_seq1	4	0	0	7.2151	0	0	7.39247	0	7.25284	0	-7.23747
comp270011_c0_seq1	4	0	0	6.33897	0	0	6.51634	0	6.37671	0	-6.36134
comp270233_c0_seq1	4	0	0	0	0	0	5.913	0	5.77337	0	-5.758
comp270661_c0_seq1	4	0	0	0	0	0	6.16676	0	6.02712	0	-6.01176
comp270941_c0_seq1	4	0	0	0	0	0	6.1433	0	6.00366	0	-6.04586
comp271562_c0_seq1	4	0	0	6.57435	0	0	6.75172	0	6.61208	0	-6.59672
comp27227_c0_seq11	4	0	-5.90737	0	0	0	0	0	6.48232	0	0
comp27227_c0_seq70	4	0	0	0	0	0	5.913	0	5.77337	0	-5.758
comp27227_c0_seq74	4	0	0	8.78674	0	0	8.96411	0	8.82447	0	-8.80911
comp2724_c0_seq9	4	-3.83392	0	0	0	0	5.23248	4.67782	4.04067	3.50897	0
comp2729_c0_seq1	4	0	0	9.93303	0	0	11.0752	0	11.0085	0	-9.97776
comp27316_c0_seq2	4	-6.3618	0	0	0	6.67068	8.77481	9.05272	2.16893	0	0
comp273461_c0_seq1	4	0	0	0	0	0	6.1433	0	6.00366	0	-5.9883
comp27357_c0_seq5	4	0	0	0	0	0	6.36231	0	0	0	-6.20731
comp27390_c0_seq1	4	-8.09084	0	0	-7.90768	7.30144	6.78242	0	0	-7.14924	-6.62742
comp27401_c0_seq1	4	0	0	6.80338	0	0	6.98075	0	6.84111	0	-6.82575
comp274266_c0_seq1	4	0	0	0	0	0	6.18984	0	6.05021	0	-6.03484
comp27454_c0_seq2	4	0	0	0	0	0	5.85642	0	5.71678	0	0
comp274788_c0_seq1	4	0	0	0	0	0	6.16676	0	6.02712	0	-6.06932
comp275487_c0_seq1	4	0	0	6.79008	0	0	6.96745	0	6.82781	0	-6.81245
comp276243_c0_seq1	4	0	0	0	0	0	6.18984	0	6.05021	0	-6.03484
comp2763_c0_seq10	4	0	0	0	0	0	6.01992	0	5.88028	0	-5.86492
comp277272_c0_seq1	4	0	0	0	0	0	5.88499	0	5.74535	0	-5.72999
comp277454_c0_seq1	4	0	0	0	0	0	5.85642	0	5.71678	0	0
comp27842_c0_seq2	4	0	0	8.02955	0	0	2.69156	0	3.68077	0	-8.05191
comp278939_c0_seq1	4	0	0	6.63511	0	0	6.81248	0	6.67284	0	-6.65747
comp278999_c0_seq1	4	0	0	8.23487	0	0	8.41224	0	8.2726	0	-8.25723
comp279058_c0_seq1	4	0	0	0	0	0	5.96745	0	5.82781	0	0
comp27942_c0_seq1	4	0	0	0	0	0	6.34185	0	6.20221	0	-6.18684
comp279500_c0_seq1	4	0	0	0	0	0	6.23493	0	6.09529	0	-6.07993
comp28075_c0_seq13	4	0	0	0	0	0	0	0	5.90581	0	-5.89045
comp2808_c0_seq1	4	0	0	10.026	0	0	9.38078	0	10.0286	0	-10.0708
comp2815_c30_seq26	4	0	0	0	0	0	5.88499	0	5.74535	0	-5.72999
comp2815_c30_seq28	4	0	0	8.18494	0	0	8.36231	0	8.22267	0	-8.20731
comp2815_c30_seq28	4	0	0	6.41023	0	0	0	0	0	0	-6.4326
comp2815_c30_seq32	4	-6.23807	-6.09081	0	0	0	6.18984	0	6.05021	0	0
comp2815_c30_seq37	4	0	0	7.14372	0	0	7.32109	0	7.18145	0	-7.16609
comp2815_c30_seq43	4	0	0	6.51093	0	0	6.6883	0	0	0	-6.59086
comp28167_c0_seq21	4	0	0	0	0	6.87298	6.1433	0	0	-6.72078	-5.9883
comp2818_c0_seq1	4	0	0	9.36162	0	0	9.75156	0	8.47228	0	-9.44155
comp28197_c0_seq2	4	0	-6.69715	0	0	0	3.27687	3.88639	7.92467	8.6094	0
comp28211_c1_seq2	4	-7.24879	0	0	0	0	8.07675	8.78183	2.48647	3.1508	0
comp28211_c2_seq8	4	0	0	0	0	-6.75113	0	0	7.08415	7.04305	0
comp283138_c0_seq4	4	0	0	6.22502	0	0	0	0	0	0	-6.24739
comp283302_c0_seq1	4	0	0	0	0	0	6.32109	0	6.18145	0	-6.22365
comp28342_c0_seq22	4	0	0	0	0	0	5.96745	0	5.82781	0	0
comp28370_c0_seq1	4	0	0	7.41023	0	0	7.5876	0	7.44796	0	-7.4326
comp283897_c0_seq1	4	0	0	7.62765	0	0	7.80502	0	7.66538	0	-7.65002
comp28411_c1_seq23	4	-8.33688	-4.30746	0	-8.15372	0	5.913	0	0	0	-5.758
comp28450_c0_seq10	4	0	0	0	0	0	6.04545	0	5.90581	0	-5.89045
comp28456_c0_seq1	4	0	6.73016	8.51497	0	7.01792	8.90491	0	0	-6.7342	-8.53734
comp28458_c0_seq7	4	-5.52883	0	0	-8.17369	5.03122	5.28931	0	0	-7.7475	-7.92175
comp28475_c0_seq1	4	0	0	0	0	0	6.40241	0	6.05021	0	-6.03484
comp285711_c0_seq1	4	0	0	6.90556	0	0	7.08293	0	6.94329	0	-6.92793
comp286045_c0_seq1	4	0	0	0	0	0	6.09521	0	5.95557	0	-5.9402
comp286176_c0_seq1	4	0	0	0	0	0	5.99392	0	5.85428	0	-5.83892
comp286698_c0_seq1	4	0	0	0	0	0	5.85642	0	5.71678	0	-5.70142
comp286699_c0_seq1	4	0	0	6.30198	0	0	6.47935	0	6.33971	0	-6.32435
comp28744_c0_seq2	4	0	0	0	0	0	7.37244	0	7.2328	0	-7.21743
comp28744_c0_seq5	4	-6.52953	-6.38227	0	0	0	6.75172	0	6.61208	0	-6.59672
comp28814_c1_seq3	4	-7.60661	0	0	-7.42344	7.54091	8.74784	0	0	-7.38871	-8.59284
comp289148_c0_seq1	4	0	0	0	0	0	6.25696	0	6.11732	0	-6.10196
comp289339_c0_seq1	4	0	0	0	0	0	6.25696	0	6.11732	0	-6.10196
comp289463_c0_seq1	4	0	0	0	0	0	6.23493	0	6.09529	0	-6.07993
comp289831_c0_seq1	4	0	0	0	0	0	5.88499	0	5.74535	0	-5.72999
comp28986_c0_seq3	4	0	0	0	0	0	4.30555	0	4.31578	0	-7.39741
comp290104_c0_seq1	4	0	0	6.41023	0	0	6.5876	0	6.44796	0	-6.4326
comp290960_c0_seq1	4	0	0	0	0	0	5.913	0	5.77337	0	-5.758
comp290994_c0_seq1	4	0	0	6.20512	0	0	6.38249	0	6.24285	0	-6.22749
comp29117_c0_seq1	4	0	-9.57162	0	0	-9.02077	0	0	8.25283	6.69311	0
comp291499_c0_seq1	4	0	0	0	0	0	6.04545	0	5.90581	0	-5.89045
comp29155_c0_seq1	4	0	0	0	0	0	6.21256	0	6.07292	0	-6.05756
comp291806_c0_seq1	4	0	0	0	0	0	6.01992	0	5.88028	0	-5.86492
comp291893_c0_seq1	4	0	0	0	0	0	6.07054	0	5.93091	0	-5.91554
comp29201_c1_seq2	4	0	0	7.33897	0	0	7.51634	0	7.37671	0	-7.36134
comp29201_c1_seq4	4	0	0	6.82961	0	0	7.00698	0	6.86734	0	-6.85198
comp29252_c0_seq2	4	-8.86197	0	0	0	7.62337	9.24874	8.9302	1.69017	0	0
comp29252_c0_seq6	4	-7.5643	0	0	0	0	8.84919	7.7187	3.19751	0	0
comp2928_c0_seq2	4	0	0	8.62016	0	0	8.79753	0	8.65789	0	-8.64252
comp293194_c0_seq1	4	0	0	0	0	0	6.16676	0	6.02712	0	-6.01176
comp29461_c0_seq1	4	0	0	7.98356	0	0	8.16093	0	8.02129	0	-8.00593
comp29512_c0_seq1	4	0	0	7.86174	0	0	8.03911	0	7.9724	0	-7.88411
comp295718_c0_seq1	4	0	0	0	0	0	6.25696	0	6.19024	0	-6.10196
comp29599_c0_seq1	4	0	0	0	0	0	3.03689	0	3.03515	0	-2.72689
comp29638_c0_seq30	4	0	-6.85761	0	0	-7.10689	0	0	6.8931	9.09482	0
comp29662_c0_seq1	4	0	0	6.55876	0	0	6.94869	0	6.59649	0	-6.58112
comp29663_c0_seq2	4	0	7.38467	9.73563	0	7.54091	9.913	0	2.4369	-7.38871	-9.758
comp29675_c0_seq9	4	0	0	6.63511	0	0	6.81248	0	6.67284	0	-6.65747
comp297159_c0_seq1	4	0	0	0	0	0	6.16676	0	6.10005	0	-6.01176
comp29778_c0_seq2	4	0	0	6.98939	0	0	7.16676	0	7.02712	0	-7.01176
comp2980_c0_seq1	4	0	0	10.7724	0	0	10.9498	0	10.8102	0	-10.7948
comp2980_c0_seq3	4	0	0	9.22255	0	0	9.39992	0	9.26028	0	-9.24491
comp2980_c0_seq4	4	0	0	9.62578	0	0	9.01571	0	8.73644	0	-9.64815
comp298115_c0_seq1	4	0	0	0	0	0	6.04545	0	5.90581	0	-5.89045
comp29834_c0_seq2	4	0	-6.25354	0	0	-5.84576	0	0	6.00366	0	0
comp29844_c0_seq2	4	0	0	0	0	0	6.15305	0	5.80085	0	-5.78548
comp298667_c0_seq1	4	0	0	0	0	0	6.04545	0	5.90581	0	-5.89045
comp29939_c0_seq1	4	0	0	7.05756	0	0	7.23493	0	7.09529	0	-7.07993
comp29966_c0_seq19	4	0	0	0	0	0	6.1433	0	6.00366	0	-5.9883
comp29966_c0_seq20	4	0	0	0	0	0	5.99392	0	5.85428	0	-5.83892
comp29966_c0_seq21	4	0	0	0	0	0	6.07054	0	5.93091	0	-5.91554
comp29966_c0_seq22	4	0	0	6.30198	0	0	6.47935	0	6.33971	0	-6.32435
comp299678_c0_seq1	4	0	0	6.49463	0	0	6.67199	0	6.53236	0	-6.51699
comp299768_c0_seq1	4	0	0	6.39275	0	0	6.57012	0	6.43048	0	-6.41511
comp299918_c0_seq1	4	0	0	0	0	0	5.85642	0	5.71678	0	-5.70142
comp30047_c0_seq6	4	0	0	7.13323	0	0	7.3106	0	7.17096	0	-7.15559
comp30091_c0_seq2	4	0	0	0	0	0	6.27865	0	6.13901	0	-6.12365
comp30091_c1_seq1	4	0	0	7.14372	0	0	3.44619	0	0	0	-7.16609
comp301194_c0_seq1	4	0	0	0	0	0	6.23493	0	6.09529	0	-6.07993
comp301547_c0_seq1	4	0	0	0	0	0	5.88499	0	5.74535	0	-5.72999
comp301596_c0_seq1	4	0	0	0	0	0	6.21256	0	6.07292	0	-6.05756
comp30174_c0_seq1	4	0	0	6.35712	0	0	6.53449	0	6.39485	0	-6.37949
comp30199_c0_seq20	4	0	0	0	0	0	5.94048	0	0	0	-5.78548
comp30230_c0_seq2	4	0	0	0	0	0	5.96745	0	5.82781	0	-5.81245
comp304_c14_seq3	4	0	0	0	0	0	5.913	0	5.77337	0	-5.758
comp304_c21_seq6	4	0	0	6.39275	0	0	6.57012	0	6.43048	0	0
comp304_c31_seq7	4	0	0	10.4864	0	0	10.6638	0	10.5241	0	-10.5088
comp304_c4_seq16	4	0	-6.48416	0	0	-8.58616	0	0	7.70955	6.63539	0
comp304_c4_seq162	4	-5.8999	-5.75264	0	0	0	6.25696	0	6.11732	0	0
comp304_c4_seq168	4	0	0	7.97183	6.42058	0	8.1492	6.55823	8.00956	6.43007	0
comp304_c4_seq169	4	0	0	0	0	0	6.09521	0	5.95557	0	-5.9402
comp304_c4_seq172	4	-5.95334	-5.80608	0	0	0	5.99392	0	5.85428	0	-5.83892
comp304_c4_seq210	4	0	-6.93161	0	0	-7.811	0	0	7.82112	6.89105	0
comp304_c4_seq225	4	0	-8.18459	0	0	-8.24786	0	0	7.49078	8.37824	0
comp304_c4_seq238	4	-6.67977	-6.53252	0	0	0	6.78242	0	6.64278	0	0
comp304_c4_seq250	4	-6.4939	-6.34665	0	0	0	6.18984	0	6.05021	0	0
comp304_c4_seq26	4	0	0	6.49463	0	0	0	0	4.28335	0	-6.51699
comp304_c4_seq275	4	0	0	6.66455	0	0	0	0	6.70228	0	-6.68692
comp304_c4_seq412	4	0	0	0	0	-5.67584	0	0	5.95557	0	-5.9402
comp304_c4_seq48	4	0	0	7.74255	0	0	3.96256	0	7.78029	0	0
comp304_c4_seq558	4	0	6.26068	6.91784	0	6.41692	7.09521	0	0	-6.26472	-6.9402
comp304_c4_seq590	4	0	0	6.39275	0	0	0	0	4.18147	0	-6.41511
comp304_c4_seq62	4	0	-8.10154	0	0	-5.70137	0	0	6.96774	6.95142	0
comp304_c4_seq684	4	0	0	7.60505	0	0	2.99498	0	7.64278	0	-7.62742
comp304_c4_seq724	4	0	0	6.52705	0	0	0	0	0	0	-6.54941
comp304_c4_seq81	4	0	0	6.42751	0	0	0	0	6.46524	0	-6.44988
comp304_c4_seq841	4	0	0	6.74282	0	0	0	0	6.74535	6.57527	0
comp3041_c0_seq2	4	0	-11.7338	0	0	-11.3653	0	0	11.8274	12.014	0
comp30421_c0_seq3	4	0	0	0	0	0	6.76715	0	6.62751	0	0
comp30439_c0_seq4	4	0	0	7.19507	0	0	7.37244	0	7.2328	0	-7.21743
comp304526_c0_seq2	4	0	0	0	0	0	6.27865	0	6.13901	0	-6.12365
comp304628_c0_seq1	4	0	0	0	0	0	5.99392	0	5.85428	0	-5.83892
comp30463_c0_seq1	4	0	0	6.20512	0	0	6.38249	0	6.24285	0	-6.22749
comp304746_c0_seq1	4	0	0	6.46146	0	0	6.63883	0	6.49919	0	-6.48383
comp305026_c0_seq1	4	0	0	0	0	0	5.88499	0	5.74535	0	-5.72999
comp305351_c0_seq2	4	0	0	6.44459	0	0	6.62195	0	6.48232	0	-6.46695
comp30549_c0_seq2	4	0	0	7.64782	0	0	7.00256	0	7.72328	0	-7.69255
comp30549_c0_seq6	4	0	0	0	0	-6.7633	0	0	6.30174	8.28747	0
comp30560_c0_seq1	4	0	0	0	0	0	6.32109	0	0	0	-6.16609
comp30560_c0_seq2	4	0	0	0	0	0	6.04545	0	0	0	-5.89045
comp30560_c0_seq3	4	0	0	7.07959	0	0	7.25696	0	0	0	-7.10196
comp30560_c0_seq5	4	0	0	6.81655	0	0	6.99392	0	4.11986	0	-6.83892
comp30610_c0_seq1	4	0	0	6.39275	0	0	6.57012	0	6.43048	0	-6.41511
comp30623_c0_seq1	4	0	0	0	0	0	6.18984	0	6.05021	0	-6.03484
comp30716_c0_seq1	4	0	0	7.39275	0	0	7.57012	0	7.43048	0	-7.47267
comp307434_c0_seq1	4	0	0	0	0	0	6.04545	0	5.90581	0	-5.89045
comp30753_c0_seq3	4	0	0	6.89318	0	0	7.07054	0	6.93091	0	-6.91554
comp3080_c0_seq1	4	-9.4481	0	0	-4.7302	10.2685	11.3347	0	0	-5.57206	-6.71374
comp308259_c0_seq2	4	0	0	0	0	0	6.32109	0	6.18145	0	-6.16609
comp30858_c0_seq1	4	0	0	7.54299	0	0	7.72036	0	7.58072	0	-7.56536
comp308905_c0_seq1	4	0	0	0	0	0	5.88499	0	5.74535	0	-5.72999
comp30920_c0_seq5	4	0	0	6.77666	0	0	6.95403	0	6.81439	0	-6.79903
comp30920_c0_seq6	4	0	0	7.70762	0	0	7.88499	0	7.74535	0	-7.72999
comp30920_c0_seq8	4	0	0	8.94808	0	0	9.12545	0	8.98582	0	-8.97045
comp309519_c0_seq1	4	0	0	0	0	0	5.85642	0	5.71678	0	-5.70142
comp30960_c0_seq8	4	0	0	7.3206	0	0	7.49796	0	4.43125	0	-7.34296
comp30960_c0_seq9	4	-5.92687	0	0	0	6.30144	6.16676	0	0	-6.14924	-6.01176
comp30960_c1_seq4	4	0	0	0	0	0	5.94048	0	0	0	-5.78548
comp30960_c1_seq6	4	-7.4008	-7.25354	0	-7.21763	0	6.67199	0	6.53236	0	-6.51699
comp309943_c0_seq1	4	0	0	0	0	0	5.94048	0	5.80085	0	-5.78548
comp31059_c0_seq1	4	0	0	7.74255	0	0	7.91992	0	7.85321	0	-7.76492
comp31064_c0_seq1	4	0	5.99495	8.48824	0	0	3.38355	0	2.51931	0	-8.53298
comp31083_c0_seq12	4	0	0	0	0	0	6.09521	0	5.95557	0	0
comp31085_c0_seq23	4	0	0	0	0	0	6.04545	0	5.90581	0	0
comp31085_c0_seq27	4	0	0	6.44459	0	0	0	0	6.48232	0	0
comp31085_c0_seq34	4	5.71067	0	6.46146	0	-5.75113	0	0	6.49919	0	0
comp3112_c0_seq1	4	0	3.00546	5.01412	0	0	3.20447	0	2.03467	0	-2.70738
comp31134_c0_seq2	4	0	0	6.7217	0	0	0	0	6.75943	5.97488	0
comp31134_c0_seq5	4	0	0	6.69341	0	0	0	0	6.73114	5.72112	0
comp31135_c0_seq2	4	0	0	0	0	0	6.52316	7.05923	7.17096	7.78223	0
comp311409_c0_seq1	4	0	0	6.52705	0	0	6.70442	0	6.56478	0	-6.54941
comp31154_c0_seq1	4	0	0	6.58978	0	0	6.76715	0	6.62751	0	-6.61215
comp31154_c0_seq2	4	0	0	0	0	0	6.34185	0	6.20221	0	-6.24441
comp31168_c0_seq2	4	0	0	7.23487	0	0	7.41224	0	7.2726	0	-7.25723
comp31177_c0_seq2	4	0	-6.17447	0	0	0	0	0	6.90581	0	-6.89045
comp31182_c0_seq7	4	0	0	7.43607	0	0	2.82601	0	0	0	-3.70865
comp312_c1_seq1	4	0	0	6.93001	0	0	7.10738	0	6.96774	0	-6.95238
comp31217_c0_seq2	4	0	0	0	0	0	6.04545	0	5.90581	0	-5.89045
comp312326_c0_seq1	4	0	0	6.79008	0	0	6.96745	0	6.82781	0	-6.81245
comp31247_c0_seq1	4	0	0	6.95406	0	0	7.34399	0	6.99179	0	-6.97642
comp312592_c0_seq1	4	0	0	6.33897	0	0	6.51634	0	6.37671	0	-6.36134
comp3126_c0_seq13	4	0	0	7.44459	0	0	6.83452	0	7.48232	0	-5.52451
comp3126_c0_seq15	4	0	0	6.93001	0	0	7.10738	0	6.96774	0	0
comp3126_c0_seq17	4	0	0	7.81655	0	0	5.62152	0	7.92721	0	-7.83892
comp3126_c0_seq19	4	0	0	7.29258	0	0	7.46995	0	6.40324	0	-7.31495
comp3126_c0_seq3	4	0	5.83326	9.36387	0	0	4.43187	0	3.61654	-5.8373	-9.38624
comp3126_c0_seq31	4	0	0	6.89694	0	0	4.55124	0	2.51297	0	0
comp3126_c0_seq36	4	0	0	7.23487	0	0	7.41224	6.14884	4.0236	0	0
comp3126_c0_seq40	4	0	0	6.39275	0	0	6.57012	6.25737	6.5034	6.14989	0
comp3126_c0_seq5	4	0	5.97528	9.26642	0	6.13152	9.44378	0	3.37707	-5.97932	-9.28878
comp31307_c0_seq1	4	0	0	7.97183	0	0	8.1492	0	8.00956	0	-7.9942
comp31374_c0_seq17	4	0	0	0	0	0	5.913	0	5.77337	0	-5.758
comp31374_c0_seq20	4	0	0	6.82961	0	0	7.00698	0	6.86734	0	-6.85198
comp31374_c0_seq28	4	0	0	0	0	0	6.23493	0	0	0	-6.07993
comp3140_c1_seq27	4	0	0	0	0	0	6.18984	0	0	0	-6.03484
comp31421_c0_seq2	4	0	0	7.2151	0	0	7.39247	0	7.25284	0	-7.23747
comp315007_c0_seq1	4	0	0	0	0	0	6.27865	0	6.13901	0	-6.12365
comp31524_c0_seq8	4	0	0	6.35712	0	0	0	0	6.39485	0	0
comp315289_c0_seq1	4	0	0	6.20512	0	0	6.38249	0	6.24285	0	-6.22749
comp315492_c0_seq1	4	0	0	6.42751	0	0	6.60488	0	6.46524	0	-6.50744
comp315809_c0_seq1	4	0	0	6.98939	0	0	7.16676	0	7.10005	0	-7.01176
comp316233_c0_seq1	4	0	0	6.64991	0	0	6.82727	0	6.68764	0	-6.67227
comp31625_c0_seq1	4	0	0	6.22502	0	0	6.40239	0	6.26275	0	-6.24739
comp316461_c0_seq1	4	0	0	7.12266	0	0	7.30003	0	7.16039	0	-7.14502
comp316817_c0_seq1	4	0	0	0	0	0	5.96745	0	5.90074	0	-5.81245
comp31727_c0_seq10	4	-2.98191	-8.27739	0	0	0	0	0	6.82781	7.55984	0
comp317418_c0_seq1	4	0	0	6.90556	0	0	7.08293	0	6.94329	0	-6.92793
comp31748_c0_seq1	4	0	0	8.72519	0	0	8.90256	0	7.83585	0	-8.74756
comp317603_c0_seq1	4	0	0	0	0	0	5.99392	0	5.85428	0	-5.83892
comp31776_c0_seq1	4	0	0	6.35712	0	0	6.53449	0	6.39485	0	-6.37949
comp318068_c0_seq1	4	0	0	6.84255	0	0	7.01992	0	6.88028	0	-6.86492
comp31815_c0_seq1	4	0	0	7.07959	0	0	0	0	7.11732	5.92757	0
comp31820_c0_seq14	4	-7.73422	0	0	-7.55106	7.22955	7.83462	0	0	-7.07735	-7.67961
comp31848_c0_seq1	4	0	0	6.26401	0	0	6.44138	0	6.30174	0	-6.28638
comp318717_c0_seq1	4	0	0	6.20512	0	0	6.38249	0	6.24285	0	-6.22749
comp318849_c0_seq1	4	0	0	0	0	0	5.94048	0	5.80085	0	-5.78548
comp31924_c0_seq12	4	-6.52953	-6.38227	0	0	0	6.98075	0	6.84111	0	-6.82575
comp31924_c0_seq16	4	-6.32172	-6.17447	0	0	0	6.76715	0	6.62751	0	-6.61215
comp31924_c0_seq20	4	-6.38143	-6.23418	0	0	0	6.96745	0	6.82781	0	-6.81245
comp31924_c0_seq22	4	-6.17198	-6.02472	0	0	0	6.73613	0	6.59649	0	-6.58112
comp319553_c0_seq1	4	0	0	6.18494	0	0	6.36231	0	6.22267	0	-6.26487
comp32019_c0_seq1	4	0	0	7.23487	0	0	7.41224	0	7.2726	0	-7.25723
comp320666_c0_seq1	4	0	0	6.33897	0	0	6.72891	0	6.37671	0	-6.4189
comp32095_c0_seq1	4	0	0	7.72868	0	0	7.90605	0	7.76641	0	-7.75105
comp322080_c0_seq1	4	0	0	6.46146	0	0	6.63883	0	6.49919	0	-6.48383
comp32219_c0_seq1	4	0	0	7.04642	0	0	7.22379	0	5.57212	0	-7.06879
comp32307_c0_seq1	4	0	0	7.91784	0	0	8.30777	0	7.95557	0	-7.9402
comp32343_c0_seq1	4	0	0	0	0	0	7.64429	7.05257	5.78006	5.21129	0
comp323911_c0_seq1	4	0	0	0	0	0	6.1433	0	6.00366	0	-5.9883
comp32443_c0_seq1	4	-6.05462	0	0	0	6.36034	6.32109	0	0	-6.20814	-6.16609
comp324546_c0_seq2	4	0	0	6.57435	0	0	6.75172	0	0	0	-6.59672
comp324764_c0_seq1	4	0	0	6.28312	0	0	6.46049	0	6.32085	0	-6.30549
comp324956_c0_seq1	4	0	0	0	0	0	5.85642	0	5.71678	0	-5.70142
comp325268_c0_seq1	4	0	0	0	0	0	5.96745	0	5.82781	0	-5.81245
comp325302_c0_seq1	4	0	0	0	0	0	5.913	0	5.77337	0	-5.758
comp325494_c0_seq1	4	0	0	6.24465	0	0	6.42202	0	6.28238	0	-6.26701
comp325593_c0_seq1	4	0	0	0	0	0	6.21256	0	6.07292	0	-6.05756
comp32617_c0_seq20	4	0	0	6.73563	0	0	6.913	0	6.77337	0	0
comp32617_c0_seq3	4	0	0	0	0	0	6.65551	0	6.51587	0	-6.50051
comp32617_c0_seq44	4	0	0	0	0	0	6.12557	0	5.77337	0	-5.758
comp326301_c0_seq1	4	0	0	0	0	0	6.23493	0	6.09529	0	-6.07993
comp326513_c0_seq1	4	0	0	0	0	0	5.88499	0	5.74535	0	-5.72999
comp32658_c0_seq1	4	0	0	6.33897	0	0	6.51634	0	6.37671	0	-6.36134
comp326805_c0_seq1	4	0	0	0	0	0	6.16676	0	6.02712	0	-6.01176
comp327087_c0_seq1	4	0	0	0	0	0	6.21256	0	6.07292	0	-6.05756
comp32723_c0_seq1	4	0	0	0	0	0	5.99392	0	5.85428	0	0
comp32774_c0_seq3	4	0	0	0	0	0	6.21256	0	6.07292	0	0
comp32774_c0_seq4	4	0	-6.09081	0	0	0	0	0	6.09529	0	-6.07993
comp32774_c0_seq7	4	0	-6.62464	0	0	-6.4684	0	0	7.84111	6.19061	0
comp32774_c1_seq3	4	0	0	0	0	0	6.21256	0	6.07292	0	0
comp32802_c0_seq1	4	0	0	7.45305	0	0	7.63042	0	7.49078	0	-7.47541
comp32978_c0_seq1	4	0	0	6.24465	0	0	6.42202	0	6.28238	0	-6.26701
comp330634_c0_seq1	4	0	0	0	0	0	6.18984	0	6.05021	0	-6.03484
comp331045_c0_seq1	4	0	0	0	0	0	6.16676	0	6.02712	0	-6.01176
comp33113_c0_seq1	4	0	0	0	0	0	6.09755	0	5.74535	0	0
comp33155_c1_seq6	4	0	0	0	0	0	6.1433	0	0	0	-5.9883
comp331576_c0_seq1	4	0	0	6.24465	0	0	6.42202	0	6.28238	0	-6.26701
comp33191_c0_seq11	4	0	-8.25834	0	0	-6.43834	0	0	6.68764	0	0
comp33191_c0_seq14	4	0	-7.37345	0	-7.33754	0	0	0	5.71678	0	-5.70142
comp33209_c0_seq1	4	0	0	6.39275	0	0	6.57012	0	6.43048	0	-6.41511
comp3325_c0_seq1	4	0	0	7.19507	0	0	7.37244	0	7.2328	0	-7.21743
comp33256_c0_seq1	4	0	0	6.30198	0	0	6.47935	0	6.33971	0	-6.32435
comp33318_c0_seq1	4	0	0	7.46146	0	0	7.63883	0	7.49919	0	-7.48383
comp33340_c0_seq2	4	0	7.11483	8.26401	0	0	3.26163	0	0	-7.11887	-8.28638
comp333800_c0_seq1	4	0	0	0	0	0	6.07054	0	5.93091	0	-5.91554
comp33394_c0_seq1	4	0	0	6.77666	0	0	6.95403	0	6.81439	0	-6.79903
comp33406_c0_seq1	4	0	0	0	0	0	6.18984	0	6.05021	0	-6.03484
comp334695_c0_seq2	4	0	0	0	0	0	5.85642	0	5.71678	0	-5.70142
comp33480_c0_seq1	4	0	0	7.60955	0	0	7.75172	0	7.61208	0	-7.59672
comp33507_c0_seq7	4	0	0	6.86808	0	0	0	0	6.90581	0	0
comp33546_c0_seq1	4	0	0	8.63511	0	0	8.81248	0	8.67284	0	-8.65747
comp335544_c0_seq1	4	0	0	0	0	0	5.94048	0	5.80085	0	-5.78548
comp33575_c0_seq1	4	0	0	9.01533	0	0	9.1927	0	9.05307	0	-9.0377
comp335831_c0_seq1	4	0	0	0	0	0	6.1433	0	6.07659	0	-5.9883
comp335842_c0_seq1	4	0	0	6.67905	0	0	7.06898	0	6.71678	0	-6.75898
comp33643_c0_seq1	4	0	0	8.89628	0	0	9.07365	0	8.93401	0	-8.91865
comp33651_c0_seq5	4	0	0	0	0	0	5.85642	0	5.71678	0	0
comp33759_c0_seq1	4	0	0	6.30198	0	0	6.47935	0	6.33971	0	-6.32435
comp338114_c0_seq1	4	0	0	6.28312	0	0	6.46049	0	6.32085	0	-6.30549
comp338625_c0_seq1	4	0	0	0	0	0	5.96745	0	5.82781	0	-5.81245
comp3390_c0_seq4	4	0	0	5.12101	0	0	8.07054	0	4.41887	0	-5.65118
comp3392_c0_seq2	4	0	0	5.6703	0	0	8.39744	6.29859	8.2578	6.17043	0
comp33921_c0_seq1	4	0	0	7.33897	0	0	7.51634	0	7.37671	0	-7.36134
comp33996_c0_seq19	4	0	-5.66858	0	0	0	0	0	6.56478	0	0
comp33999_c0_seq1	4	0	0	8.20994	0	0	8.35211	0	8.21248	0	-8.19711
comp34042_c0_seq1	4	0	0	0	0	0	5.88499	0	5.74535	0	-5.72999
comp34052_c0_seq1	4	0	0	0	0	0	6.01992	0	5.88028	0	-5.86492
comp34065_c0_seq10	4	0	-7.20463	0	0	-6.36034	0	0	7.06161	0	0
comp34066_c4_seq5	4	0	0	0	0	0	6.18001	0	5.82781	0	0
comp34128_c0_seq1	4	0	0	7.4189	0	0	7.59627	0	7.45663	0	-6.49883
comp34131_c0_seq2	4	0	0	7.22502	0	0	7.40239	0	7.26275	0	-7.24739
comp341431_c0_seq1	4	0	0	0	0	0	6.30003	0	6.16039	0	-6.14502
comp341666_c0_seq1	4	0	0	0	0	0	6.06898	0	5.71678	0	-5.70142
comp34187_c0_seq1	4	0	0	0	0	0	7.37932	0	6.51509	0	-5.74739
comp34304_c0_seq1	4	0	0	7.03519	0	0	7.21256	0	7.14585	0	-7.05756
comp34330_c0_seq1	4	0	0	7.45305	0	0	7.63042	0	7.49078	0	-7.47541
comp344327_c0_seq1	4	0	0	0	0	0	5.96745	0	5.82781	0	-5.81245
comp3446_c0_seq1	4	0	0	10.0662	0	0	10.2083	0	10.1416	0	-10.0533
comp34461_c0_seq1	4	0	0	6.39275	0	0	6.57012	0	6.43048	0	-6.41511
comp344782_c0_seq1	4	0	0	0	0	0	6.04545	0	5.90581	0	-5.89045
comp3448_c0_seq1	4	0	0	8.34353	0	5.87774	8.73347	6.29768	2.83948	0	0
comp34527_c0_seq1	4	0	0	6.62016	0	0	0	0	6.65789	0	-6.64252
comp3454_c0_seq1	4	0	0	10.2495	0	0	10.4269	0	10.3602	0	-10.2719
comp3460_c0_seq1	4	0	0	6.21444	0	5.73877	9.21303	0	3.45802	-4.43437	-7.90303
comp34625_c0_seq1	4	0	0	0	0	0	6.1433	0	6.00366	0	-5.9883
comp34647_c0_seq6	4	0	0	6.46146	0	0	0	0	6.49919	0	-6.48383
comp346639_c0_seq1	4	0	0	0	0	0	6.04545	0	5.90581	0	-5.89045
comp346732_c0_seq5	4	0	0	0	0	0	5.96745	0	5.82781	0	-5.81245
comp34681_c0_seq1	4	0	0	7.15785	0	0	8.30003	0	8.16039	0	-8.14502
comp34693_c0_seq1	4	0	0	8.6164	0	0	8.79376	0	8.72705	0	-8.63876
comp34836_c0_seq1	4	0	0	0	0	0	5.74705	0	0	0	-6.96445
comp348513_c0_seq1	4	0	0	6.70762	0	0	6.88499	0	6.74535	0	-6.72999
comp34901_c1_seq1	4	0	0	0	0	0	6.01992	0	5.88028	0	-5.86492
comp349211_c0_seq1	4	0	0	0	0	0	6.21256	6.29859	6.07292	6.17043	0
comp34955_c0_seq1	4	0	0	8.45726	0	0	8.84719	0	8.49499	0	-8.47963
comp34976_c0_seq1	4	0	0	7.2503	0	0	7.39247	0	7.25284	0	-7.23747
comp349909_c0_seq2	4	0	0	6.86808	0	0	7.04545	0	6.90581	0	-6.89045
comp35026_c0_seq1	4	0	0	6.30198	0	0	6.47935	0	6.33971	0	-6.32435
comp35049_c0_seq3	4	-7.42936	-7.28211	0	-7.2462	0	7.81989	0	7.68026	0	-7.66489
comp3509_c19_seq10	4	0	0	0	0	6.36034	6.01992	0	0	-6.20814	-5.86492
comp35150_c0_seq2	4	0	0	6.22502	0	0	0	0	6.26275	0	0
comp351612_c0_seq1	4	0	0	0	0	0	6.20649	0	5.85428	0	-5.83892
comp351627_c0_seq1	4	0	0	0	0	0	6.16676	0	6.02712	0	-6.01176
comp351771_c0_seq1	4	0	0	0	0	0	5.94048	0	5.80085	0	-5.78548
comp352022_c0_seq1	4	0	0	0	0	0	5.85642	0	5.71678	0	-5.70142
comp3522_c0_seq1	4	0	0	6.82379	0	3.09443	6.26099	0	3.15031	0	-2.6986
comp3537_c0_seq1	4	0	4.73846	6.03617	0	3.24358	4.58356	0	0	0	-3.32602
comp354023_c0_seq1	4	0	0	0	0	0	6.27865	0	6.13901	0	-6.12365
comp35417_c0_seq2	4	0	0	0	0	0	6.1433	0	6.00366	0	0
comp35418_c0_seq1	4	0	0	7.00098	0	0	7.17835	0	7.03871	0	-7.02335
comp35443_c0_seq1	4	0	0	7.76388	0	0	7.90605	0	7.76641	0	-7.80861
comp354659_c0_seq1	4	0	0	0	0	0	5.85642	0	5.71678	0	-5.70142
comp354837_c0_seq1	4	0	0	0	0	0	6.34185	0	6.20221	0	-6.18684
comp35519_c0_seq1	4	0	0	7.39275	0	0	7.57012	0	7.43048	0	-7.41511
comp35603_c1_seq1	4	0	0	6.88068	0	0	0	0	0	0	-6.90305
comp35603_c1_seq2	4	0	0	7.18494	0	0	3.25294	0	3.04767	0	-7.20731
comp35603_c1_seq40	4	0	0	0	0	0	0	0	5.65892	0	-7.15559
comp356128_c0_seq1	4	0	0	0	0	0	6.01992	0	5.88028	0	-5.86492
comp35730_c0_seq8	4	5.63538	7.66178	8.56658	0	2.14218	3.14915	0	0	-6.64513	-7.64651
comp358072_c0_seq1	4	0	0	7.01248	0	0	6.40241	0	5.53817	0	-7.0924
comp35852_c0_seq1	4	0	0	7.12266	0	0	7.30003	0	7.16039	0	-7.14502
comp35906_c0_seq1	4	0	0	7.23487	0	0	7.41224	0	7.2726	0	-7.25723
comp359692_c0_seq1	4	0	0	0	0	0	5.96745	0	5.82781	0	-5.81245
comp360762_c0_seq1	4	0	0	0	0	0	5.88499	0	5.74535	0	-5.72999
comp360833_c0_seq1	4	0	0	6.60505	0	0	6.78242	0	6.71571	0	-6.62742
comp36141_c0_seq2	4	0	-7.11219	0	0	-7.38418	0	0	7.72398	7.46363	0
comp36169_c0_seq5	4	0	0	0	0	0	6.30003	0	6.16039	0	-6.14502
comp36169_c0_seq6	4	0	0	7.07959	0	0	7.25696	0	7.11732	0	-7.10196
comp362230_c0_seq1	4	0	0	6.18494	0	0	6.36231	0	6.22267	0	-6.20731
comp36248_c0_seq1	4	0	0	0	0	0	6.25696	0	6.11732	0	-6.10196
comp36335_c0_seq8	4	0	0	0	0	6.63931	6.25696	0	0	-6.48711	-6.10196
comp363471_c0_seq1	4	0	0	6.28312	0	0	6.46049	0	6.32085	0	-6.36305
comp36373_c0_seq1	4	0	0	6.94208	0	0	7.11945	0	6.97982	0	-6.96445
comp36456_c0_seq1	4	0	0	7.40152	0	0	7.57888	0	7.43925	0	-7.42388
comp36463_c0_seq1	4	0	0	6.98939	0	0	7.16676	0	7.02712	0	-7.01176
comp36596_c0_seq2	4	0	0	7.69341	0	0	7.87078	0	7.73114	0	-7.71577
comp366193_c0_seq1	4	0	0	7.17475	0	0	7.35212	0	7.21248	0	-7.19711
comp36631_c0_seq1	4	0	0	7.4189	0	0	7.59627	0	7.45663	0	-7.44127
comp36780_c0_seq9	4	0	0	6.73563	0	0	6.913	0	6.77337	0	-6.758
comp368001_c0_seq1	4	0	0	0	0	0	6.09521	0	5.95557	0	-5.9402
comp36878_c0_seq1	4	0	0	6.44459	0	0	6.62195	0	6.48232	0	-6.46695
comp36910_c0_seq1	4	0	0	6.90556	0	0	7.08293	0	6.94329	0	-6.92793
comp36957_c0_seq1	4	0	0	4.94427	0	0	4.85844	0	3.08562	0	0
comp36963_c0_seq2	4	-8.42464	-8.27739	0	-8.24148	0	7.21256	0	7.07292	0	-7.05756
comp370446_c0_seq1	4	0	0	0	0	0	5.96745	0	5.82781	0	-5.81245
comp3707_c0_seq1	4	-7.38143	0	0	-7.19827	9.64129	10.2027	0	0	-9.48909	-10.0477
comp37108_c0_seq1	4	0	0	8.36162	0	0	8.53899	0	8.39935	0	-8.38399
comp371427_c0_seq1	4	0	0	0	0	0	6.16676	0	6.02712	0	-6.01176
comp371532_c0_seq1	4	0	0	0	0	0	5.85642	0	5.71678	0	-5.70142
comp371756_c0_seq1	4	0	0	0	0	0	5.96745	0	5.82781	0	-5.81245
comp37209_c0_seq2	4	0	0	6.46146	0	0	6.63883	0	6.49919	0	-6.48383
comp372390_c0_seq1	4	0	0	0	0	0	6.49122	0	6.13901	0	-6.12365
comp372533_c0_seq1	4	0	0	0	0	0	5.94048	0	0	0	-5.78548
comp372749_c0_seq1	4	0	0	0	0	0	6.01992	0	5.88028	0	-5.86492
comp37313_c0_seq4	4	0	0	0	0	0	6.01992	0	5.88028	0	-5.86492
comp37365_c0_seq1	4	0	-6.3285	0	0	-7.58273	0	0	7.17096	7.72804	0
comp373697_c0_seq1	4	0	0	6.30198	0	0	6.47935	0	6.33971	0	-6.38191
comp374424_c0_seq1	4	0	0	0	0	0	6.13937	0	6.78717	0	-5.82937
comp37449_c0_seq7	4	0	0	0	0	0	3.41843	0	5.08669	0	0
comp374762_c0_seq1	4	0	0	0	0	0	6.07054	0	5.93091	0	-5.91554
comp37506_c0_seq1	4	0	0	6.70762	0	0	6.88499	0	6.74535	0	-6.72999
comp3751_c0_seq1	4	0	0	6.74944	0	0	6.92681	0	6.78717	0	-6.77181
comp37551_c0_seq1	4	0	0	6.26401	0	0	6.44138	0	6.30174	0	-6.28638
comp37576_c0_seq1	4	0	0	6.91784	0	0	7.09521	0	6.95557	0	-6.9402
comp376174_c0_seq1	4	0	0	0	0	0	5.94048	0	5.80085	0	-5.78548
comp376788_c0_seq1	4	0	0	0	0	0	6.07054	0	5.93091	0	-5.91554
comp37760_c0_seq1	4	0	0	9.06862	0	0	9.45855	0	9.17927	0	-8.14855
comp37907_c0_seq1	4	0	-7.29151	0	0	-6.96652	0	0	7.39485	7.48011	0
comp380_c0_seq1	4	0	0	9.15932	0	0	9.33668	0	9.19705	0	-9.18168
comp380_c1_seq1	4	0	0	10.9996	0	0	12.3544	0	12.0751	0	-9.72245
comp38014_c0_seq1	4	0	0	6.37505	0	0	6.55241	0	6.41277	0	-6.39741
comp38019_c0_seq1	4	0	-5.97892	0	0	-7.20833	0	0	8.02129	7.16023	0
comp38027_c0_seq2	4	0	-7.87021	0	0	-7.10689	0	0	8.18667	8.2543	0
comp38079_c0_seq1	4	0	-7.15401	0	0	-7.31969	0	0	6.74535	0	0
comp38079_c0_seq3	4	0	-7.94954	0	0	-7.58958	0	0	7.24285	0	0
comp3813_c7_seq33	4	0	0	0	0	0	0	0	6.02712	0	-6.01176
comp3813_c7_seq8	4	-6.21637	-6.06912	0	0	0	7.61344	6.00682	7.4738	5.87866	0
comp3816_c0_seq1	4	0	0	10.3927	0	0	10.5701	0	10.4305	0	-10.4151
comp38225_c0_seq10	4	0	0	6.7217	0	0	6.89906	0	6.75943	0	-6.74406
comp38225_c0_seq12	4	0	0	6.30198	0	0	6.47935	0	6.33971	0	-6.32435
comp38225_c0_seq14	4	0	0	6.49463	0	0	6.67199	0	6.53236	0	-6.51699
comp38225_c0_seq31	4	0	0	0	0	0	6.23493	0	6.09529	0	0
comp38225_c0_seq4	4	0	0	7.55876	0	0	7.73613	0	7.59649	0	-7.58112
comp38225_c0_seq6	4	0	5.7032	11.0952	0	0	5.90018	0	5.47795	-5.70724	-11.1176
comp38225_c0_seq67	4	0	0	7.64253	0	0	7.81989	0	2.84629	0	-7.66489
comp38225_c0_seq8	4	0	0	7.73563	0	0	7.913	0	7.77337	0	-7.758
comp3826_c0_seq1	4	0	0	10.4638	0	0	10.606	0	10.5392	0	-10.451
comp38277_c0_seq1	4	0	0	0	0	0	6.23493	0	6.09529	0	-6.07993
comp3828_c1_seq2	4	0	0	8.35712	0	0	8.53449	0	8.39485	0	-8.37949
comp3828_c1_seq3	4	0	6.18473	7.62016	0	4.15056	5.68816	0	0	-6.18877	-7.64252
comp38312_c0_seq1	4	0	0	9.00961	0	0	9.18698	0	9.12026	0	-9.03198
comp38336_c0_seq4	4	0	-5.77961	0	0	-5.72646	0	0	6.41277	6.02068	0
comp38380_c0_seq7	4	0	0	0	0	0	6.23493	0	6.09529	0	-6.07993
comp38381_c0_seq2	4	0	0	7.13323	0	0	7.3106	0	0	0	-7.15559
comp383959_c0_seq1	4	0	0	6.18494	0	0	6.36231	0	6.22267	0	-6.20731
comp384512_c0_seq1	4	0	0	6.52705	0	0	6.70442	0	6.56478	0	-6.54941
comp384557_c0_seq1	4	0	0	6.30198	0	0	6.47935	0	6.33971	0	-6.32435
comp38486_c0_seq1	4	0	0	6.67905	0	0	6.85642	0	6.71678	0	-6.70142
comp384952_c0_seq1	4	0	0	0	0	0	5.85642	0	5.71678	0	-5.70142
comp38519_c1_seq1	4	0	0	6.37505	0	0	6.55241	0	0	0	-6.39741
comp385864_c0_seq1	4	0	0	0	0	0	6.28311	0	5.93091	0	-5.91554
comp38795_c0_seq1	4	0	0	0	0	0	6.11945	6.05573	5.97982	5.92757	0
comp38912_c0_seq1	4	0	0	0	0	0	6.04545	0	5.97874	0	-5.89045
comp38970_c0_seq1	4	0	0	7.06862	0	0	7.24599	0	7.10635	0	-7.09098
comp38971_c0_seq17	4	0	0	6.89318	0	0	7.07054	0	6.93091	0	-6.91554
comp38971_c0_seq22	4	0	0	6.83857	0	0	6.98075	0	6.84111	0	0
comp38971_c0_seq49	4	0	0	7.85537	0	0	8.03274	0	7.8931	0	-7.87774
comp38971_c0_seq98	4	-6.10271	-5.95546	0	0	0	6.1433	0	6.00366	0	-5.9883
comp39017_c0_seq4	4	0	0	6.52705	0	0	6.70442	0	6.56478	0	-6.54941
comp39041_c0_seq1	4	0	0	6.67905	0	0	6.85642	0	6.71678	0	-6.70142
comp39046_c0_seq1	4	0	0	0	0	0	5.99392	0	5.85428	0	-5.83892
comp390805_c0_seq1	4	0	0	0	0	0	6.16676	0	6.02712	0	-6.01176
comp39165_c0_seq1	4	0	0	7.86174	0	0	8.03911	0	2.38744	0	-7.88411
comp39165_c0_seq2	4	0	0	7.41023	0	0	3.2766	0	3.19896	0	-4.16823
comp39256_c0_seq1	4	0	0	0	0	0	6.04545	0	5.90581	0	-5.94801
comp39268_c1_seq8	4	0	0	6.37505	0	0	0	0	6.41277	0	-6.39741
comp39386_c0_seq2	4	0	0	6.3206	0	0	6.49796	0	6.35833	0	-6.34296
comp394195_c0_seq1	4	0	0	0	0	0	5.99392	0	5.85428	0	-5.83892
comp39446_c0_seq16	4	0	0	0	0	0	6.18984	0	6.05021	0	0
comp39448_c0_seq1	4	0	0	6.55876	0	0	6.73613	0	6.66941	0	-6.58112
comp39452_c1_seq2	4	0	5.80817	7.20512	0	0	4.59505	0	0	-5.81221	-7.22749
comp39452_c1_seq4	4	5.60938	0	6.52705	0	-5.64984	0	0	6.56478	0	-6.54941
comp39460_c0_seq1	4	0	0	6.44459	0	0	6.62195	0	6.48232	0	-6.46695
comp39470_c0_seq5	4	0	-6.81914	0	0	-6.49784	0	0	6.71678	7.04305	0
comp39532_c0_seq1	4	0	0	0	0	0	6.1433	0	6.00366	0	-5.9883
comp395815_c0_seq1	4	0	0	0	0	0	6.1433	0	6.00366	0	-5.9883
comp39606_c0_seq3	4	0	0	6.70762	0	0	6.88499	0	6.74535	0	-6.72999
comp39614_c0_seq1	4	0	0	6.97771	0	0	7.15508	0	7.01544	0	-7.00008
comp39638_c0_seq3	4	0	0	6.30198	0	0	0	0	0	0	-6.32435
comp39658_c0_seq10	4	0	0	0	0	6.63931	7.34185	0	0	-6.48711	-7.18684
comp39662_c0_seq1	4	0	0	0	0	0	5.913	0	5.77337	0	0
comp39672_c0_seq8	4	0	0	0	0	0	5.20649	0	5.85428	6.06508	0
comp39686_c0_seq2	4	0	-6.69715	0	0	-7.83427	0	0	7.21248	7.59054	0
comp39698_c0_seq11	4	-6.67977	0	0	-6.49661	7.68611	6.72036	0	0	-7.53391	-6.56536
comp39707_c0_seq1	4	0	0	7.97771	0	0	8.15508	0	8.01544	0	-8.05764
comp39707_c0_seq2	4	0	0	6.55876	0	0	6.73613	0	6.59649	0	-6.58112
comp397331_c0_seq1	4	0	0	0	0	0	5.88499	0	5.74535	0	-5.72999
comp397349_c0_seq1	4	0	0	0	0	0	5.85642	0	5.71678	0	-5.70142
comp39743_c0_seq1	4	0	0	6.52705	0	0	6.70442	0	6.56478	0	-6.54941
comp397622_c0_seq1	4	0	0	0	0	0	6.07054	0	5.93091	0	-5.91554
comp39804_c0_seq1	4	0	0	6.60505	0	0	6.78242	0	6.64278	0	-6.62742
comp39805_c0_seq1	4	0	0	7.06862	0	0	7.24599	0	7.10635	0	-7.14855
comp39843_c0_seq2	4	0	0	0	0	0	6.32109	0	6.18145	0	-6.16609
comp40013_c0_seq4	4	-6.19435	0	0	0	0	6.6883	0	0	0	-6.53329
comp40067_c0_seq1	4	0	0	6.60505	0	0	6.78242	0	6.64278	0	-6.62742
comp40074_c2_seq18	4	0	0	6.67905	0	0	6.85642	0	6.71678	0	-6.70142
comp40074_c2_seq5	4	0	0	0	0	-6.19041	0	0	5.82781	6.04305	0
comp40095_c0_seq1	4	0	0	0	0	0	6.09521	0	5.95557	0	-5.9402
comp401_c0_seq1	4	0	0	8.46146	0	0	8.63883	0	8.49919	0	-8.48383
comp40152_c0_seq1	4	0	0	8.14372	0	0	8.53365	0	8.18145	0	-8.16609
comp40168_c0_seq1	4	0	0	6.18494	0	0	6.36231	0	6.22267	0	-6.26487
comp40184_c0_seq1	4	0	0	6.7217	0	0	6.89906	0	6.75943	0	-6.74406
comp40206_c0_seq1	4	0	0	6.55876	0	0	6.73613	0	6.59649	0	-6.58112
comp40242_c0_seq1	4	0	0	0	0	0	6.11945	0	5.97982	0	-5.96445
comp40242_c0_seq2	4	0	0	6.67905	0	0	6.85642	0	6.71678	0	-6.70142
comp40366_c0_seq1	4	0	0	7.68625	0	0	7.86362	0	7.72398	0	-7.70861
comp4041_c0_seq1	4	0	0	9.40588	0	0	9.58325	0	9.44361	0	-9.42825
comp40514_c0_seq1	4	0	0	6.18494	0	0	6.36231	0	6.22267	0	-6.20731
comp40564_c0_seq2	4	0	0	6.49463	0	0	6.67199	0	6.53236	0	-6.51699
comp40705_c0_seq2	4	0	0	0	0	0	7.20125	7.28839	3.6751	0	0
comp407119_c0_seq1	4	0	0	0	0	0	6.30003	0	6.23331	0	-6.14502
comp40733_c0_seq1	4	0	-8.84809	0	0	-9.62671	0	0	9.88189	8.85673	0
comp4085_c0_seq5	4	-5.92687	0	0	0	6.41692	7.51634	0	0	-6.26472	-7.36134
comp409047_c0_seq1	4	0	0	0	0	0	5.99392	0	5.85428	0	-5.83892
comp40906_c0_seq2	4	0	0	0	0	0	3.01009	0	2.84946	0	-3.70009
comp40981_c0_seq1	4	0	0	0	0	-5.5964	0	0	6.05021	7.44695	0
comp41004_c0_seq2	4	0	0	0	0	0	6.16676	0	6.02712	0	-6.01176
comp4101_c0_seq3	4	0	0	6.93001	0	0	7.10738	0	6.96774	0	0
comp41055_c0_seq2	4	0	0	0	0	0	6.04545	0	5.90581	0	-5.89045
comp41081_c0_seq1	4	0	0	7.24465	0	0	7.42202	0	7.28238	0	-7.32458
comp41089_c0_seq1	4	0	0	0	0	0	5.88499	0	5.74535	0	-5.72999
comp411833_c0_seq1	4	0	0	0	0	0	5.94048	0	5.80085	0	-5.78548
comp412296_c0_seq1	4	0	0	0	0	0	5.96745	0	5.82781	0	-5.81245
comp4124_c4_seq31	4	0	0	7.25436	0	0	7.43173	0	7.29209	0	-7.27673
comp41264_c0_seq1	4	0	0	6.95406	0	0	7.13143	0	6.99179	0	-6.97642
comp41285_c0_seq1	4	0	0	6.86808	0	0	7.25802	0	6.90581	0	-6.89045
comp41402_c0_seq5	4	6.44273	0	7.96001	0	-6.48319	0	-6.46587	7.99774	0	-7.98237
comp41446_c0_seq2	4	0	0	0	0	0	6.16676	0	6.02712	0	-6.01176
comp41446_c0_seq4	4	0	0	0	0	0	6.09521	0	5.95557	0	-5.9402
comp415695_c0_seq1	4	0	0	0	0	0	6.27865	0	6.13901	0	-6.12365
comp41605_c0_seq2	4	0	0	0	0	0	5.96745	0	5.82781	0	0
comp41621_c0_seq1	4	0	0	6.30198	0	0	6.47935	0	6.41264	0	-6.32435
comp416830_c0_seq1	4	0	0	0	0	0	6.04545	0	5.90581	0	-5.89045
comp41714_c0_seq1	4	0	0	7.50502	0	0	7.64719	0	7.50755	0	-7.49219
comp417682_c0_seq1	4	0	0	6.70762	0	0	6.88499	0	6.74535	0	-6.72999
comp4183_c0_seq3	4	0	0	0	0	0	5.88499	0	5.74535	0	-5.72999
comp41838_c0_seq1	4	0	0	7.03519	0	0	7.21256	0	7.14585	0	-7.05756
comp418914_c0_seq1	4	0	0	6.3206	0	0	6.49796	0	6.35833	0	-6.34296
comp41964_c0_seq1	4	0	0	7.46146	0	0	7.63883	0	7.49919	0	-7.48383
comp41977_c0_seq1	4	0	0	7.01248	0	0	7.18984	0	7.05021	0	-7.03484
comp4205_c0_seq1	4	0	-9.93312	0	-9.89721	-9.53737	2.32847	-9.52004	11.6452	0	-11.6298
comp42067_c0_seq1	4	-6.21637	0	0	0	0	6.11945	0	0	0	-5.96445
comp42067_c0_seq3	4	-6.69554	0	0	-6.51238	5.85944	6.32109	0	0	-5.70724	-6.16609
comp42108_c0_seq1	4	0	0	6.85537	0	0	7.03274	0	6.8931	0	-6.87774
comp42184_c0_seq3	4	0	0	0	0	-6.5964	0	0	5.90581	5.80204	0
comp42277_c0_seq6	4	0	0	0	0	0	0	0	6.33971	0	-6.32435
comp422818_c0_seq1	4	0	0	0	0	0	6.11945	0	5.97982	0	-5.96445
comp42290_c0_seq2	4	0	0	7.15414	0	0	7.3315	0	7.19187	0	-7.1765
comp42292_c0_seq1	4	0	0	6.60505	0	0	6.78242	0	6.64278	0	-6.62742
comp42345_c0_seq6	4	0	0	0	0	0	4.71053	0	0	0	-6.34296
comp424646_c0_seq1	4	0	0	0	0	0	5.96745	0	5.82781	0	-5.81245
comp42496_c0_seq1	4	0	0	6.22502	0	0	6.40239	0	6.26275	0	-6.24739
comp42502_c0_seq2	4	0	0	0	0	0	6.23493	0	6.09529	0	-6.07993
comp42502_c0_seq4	4	0	0	7.11201	0	0	7.28938	0	7.14974	0	-7.13438
comp4254_c0_seq2	4	0	-6.73897	0	0	-7.58273	0	0	6.13901	6.413	0
comp42558_c0_seq1	4	0	0	0	0	-6.07794	0	0	7.77337	7.63539	0
comp42558_c0_seq3	4	0	0	0	0	-5.97701	2.34451	-5.95968	8.10083	0	-8.08547
comp42599_c0_seq1	4	0	0	6.73563	0	0	6.913	0	6.77337	0	-6.81556
comp42640_c0_seq1	4	-7.06679	0	0	-6.88363	0	6.30003	0	0	0	-6.14502
comp426556_c0_seq1	4	0	0	6.28312	0	0	6.46049	0	6.32085	0	-6.30549
comp42681_c0_seq3	4	0	0	0	0	0	6.11945	0	5.97982	0	0
comp42681_c0_seq4	4	0	0	0	0	0	6.11945	0	5.97982	0	0
comp42707_c0_seq1	4	0	0	0	0	-7.1631	0	0	8.54053	8.27807	0
comp42782_c0_seq1	4	0	0	0	0	0	4.93292	4.99812	6.58072	6.72112	0
comp42782_c0_seq3	4	0	0	0	0	0	3.2996	4.41316	8.11732	9.30608	0
comp4282_c0_seq1	4	0	0	8.82193	0	0	6.17667	0	3.57547	0	-2.93593
comp42821_c0_seq1	4	0	-6.87021	0	0	-7.68226	0	0	7.54866	8.68246	0
comp42823_c0_seq2	4	0	6.61913	7.66455	0	0	2.76908	0	0	-6.62317	-7.68692
comp42823_c0_seq4	4	0	7.48307	7.47814	0	2.81663	2.91387	0	0	-7.48711	-7.50051
comp43132_c0_seq1	4	0	0	6.84255	0	0	7.01992	0	6.88028	0	-6.86492
comp43168_c0_seq2	4	0	0	0	0	0	5.94048	0	5.80085	0	-5.78548
comp43168_c0_seq4	4	0	0	6.49463	0	0	6.67199	0	6.53236	0	-6.51699
comp43168_c0_seq7	4	0	0	6.91784	0	0	7.09521	0	6.95557	0	-6.9402
comp432028_c0_seq1	4	0	0	0	0	0	6.21256	0	6.07292	0	-6.05756
comp432766_c0_seq1	4	0	-5.69715	0	0	0	4.94869	0	6.18145	0	-6.16609
comp433418_c0_seq1	4	0	0	0	0	0	5.913	0	5.77337	0	-5.758
comp43418_c0_seq2	4	0	-6.75264	0	0	-6.2608	0	0	7.75241	5.85357	0
comp43505_c0_seq1	4	0	0	9.1773	0	0	9.35467	0	9.21503	0	-9.19967
comp4355_c0_seq1	4	0	0	12.6927	0	0	12.8348	0	11.7681	0	-10.7374
comp435838_c0_seq1	4	0	0	0	0	0	5.96745	0	5.82781	0	-5.81245
comp43615_c0_seq1	4	0	0	6.85537	0	0	7.03274	0	6.8931	0	-5.9353
comp43616_c0_seq3	4	0	0	6.39275	0	0	0	0	0	0	-6.41511
comp43826_c0_seq1	4	0	0	0	0	0	6.04545	0	5.90581	0	-5.89045
comp43944_c0_seq31	4	0	0	0	0	0	6.1433	6.10304	6.00366	5.97488	0
comp44019_c0_seq1	4	0	0	8.10128	0	0	8.49122	0	8.13902	0	-8.12365
comp44031_c0_seq1	4	0	0	6.49463	0	0	6.67199	0	6.53236	0	-6.51699
comp4408_c2_seq1	4	0	0	0	0	0	0	0	5.85428	0	-5.83892
comp4408_c2_seq29	4	0	0	6.55876	0	0	6.73613	0	6.59649	0	-6.58112
comp4408_c2_seq56	4	0	0	6.47814	0	0	6.65551	0	6.51587	0	-6.50051
comp44089_c0_seq1	4	0	0	7.8361	0	0	8.01346	0	7.87383	0	-7.85846
comp44109_c0_seq1	4	0	-7.71821	0	0	-6.86848	0	0	7.2726	5.99796	0
comp441173_c0_seq1	4	0	0	6.37505	0	0	6.55241	0	6.4857	0	-6.39741
comp44156_c0_seq1	4	0	0	0	0	0	6.16676	0	6.02712	0	-6.01176
comp44235_c0_seq1	4	0	0	7.60505	0	0	7.78242	0	7.64278	0	-7.62742
comp442509_c0_seq1	4	0	0	0	0	0	6.1433	0	6.00366	0	-6.04586
comp44324_c0_seq1	4	0	0	0	0	0	6.09521	0	5.95557	0	-5.9402
comp444657_c0_seq1	4	0	0	0	0	0	5.913	0	5.77337	0	-5.758
comp44474_c0_seq6	4	0	-8.09081	0	0	-6.36034	0	0	6.58072	6.37824	0
comp44478_c0_seq1	4	0	0	6.73563	0	0	6.913	0	6.77337	0	-6.758
comp44511_c0_seq12	4	0	0	6.30198	0	0	4.10695	0	6.33971	0	-6.32435
comp44511_c0_seq17	4	0	-6.15401	0	0	-6.97701	0	0	7.44796	0	0
comp44623_c0_seq1	4	0	0	0	0	0	5.85642	0	5.71678	0	-5.70142
comp44649_c0_seq2	4	0	0	7.36611	0	0	3.50812	0	7.40384	0	0
comp446646_c0_seq1	4	0	0	0	0	0	6.01992	0	5.88028	0	-5.86492
comp44708_c0_seq6	4	0	0	0	0	0	5.85642	0	0	0	-5.70142
comp4471_c0_seq6	4	0	0	8.24951	0	0	8.42688	0	8.28725	0	-8.27188
comp44716_c0_seq1	4	0	0	6.42751	0	0	6.60488	0	6.46524	0	-6.44988
comp4485_c0_seq1	4	0	0	9.68694	0	0	9.82911	0	9.68947	0	-8.73167
comp44856_c0_seq1	4	0	0	0	0	0	6.18984	0	6.05021	0	-6.03484
comp449205_c0_seq1	4	0	0	0	0	0	5.33202	0	5.97982	0	0
comp44923_c0_seq1	4	0	0	7.34808	0	0	7.52545	0	7.38581	0	-7.37045
comp44963_c0_seq3	4	0	0	6.97771	0	0	7.15508	0	7.01544	0	-7.00008
comp44963_c0_seq8	4	0	-6.77961	0	0	0	0	0	6.22267	0	0
comp45074_c0_seq2	4	0	7.66876	7.54299	0	4.49709	4.47349	0	0	-7.6728	-7.56536
comp45201_c0_seq1	4	0	0	6.7217	0	0	6.89906	0	6.75943	0	-6.74406
comp45532_c0_seq5	4	0	0	6.74944	0	0	6.92681	0	0	0	-6.77181
comp45538_c0_seq1	4	0	0	7.55089	0	0	7.72826	0	7.58863	0	-7.57326
comp45569_c0_seq6	4	0	0	0	0	-5.64984	0	0	6.18145	7.25909	0
comp45830_c0_seq1	4	0	0	6.26401	0	0	6.44138	0	6.30174	0	-6.28638
comp45834_c0_seq2	4	0	0	0	0	0	6.01992	0	5.88028	0	-5.86492
comp45899_c0_seq1	4	0	0	6.30198	0	0	6.47935	0	6.33971	0	-6.32435
comp45977_c0_seq1	4	0	0	0	0	0	6.07054	0	5.93091	0	-5.91554
comp460454_c0_seq1	4	0	0	6.22502	0	0	6.40239	0	6.26275	0	-6.24739
comp460663_c0_seq1	4	0	0	6.49463	0	0	6.67199	0	6.53236	0	-6.51699
comp461594_c0_seq1	4	0	0	6.37505	0	0	6.55241	0	6.41277	0	-6.39741
comp46362_c0_seq1	4	0	0	7.37505	0	0	5.76498	0	4.90074	0	-7.39741
comp46382_c0_seq3	4	0	0	0	0	0	5.16209	0	4.14585	0	0
comp46461_c0_seq6	4	0	0	0	0	0	5.85642	6.59178	5.71678	6.46363	0
comp4647_c0_seq12	4	0	0	0	0	0	0	0	6.43048	0	-6.41511
comp4647_c1_seq34	4	0	0	6.28312	0	0	6.46049	0	6.32085	0	-6.30549
comp46476_c0_seq1	4	0	0	8.13848	0	0	8.31585	0	8.24914	0	-8.16085
comp4649_c0_seq10	4	0	0	7.39275	0	0	7.57012	0	0	0	-7.41511
comp4649_c0_seq16	4	0	0	8.24465	0	0	8.42202	0	8.28238	0	-8.26702
comp4649_c0_seq4	4	0	0	6.41023	0	0	6.5876	0	6.44796	0	-6.4326
comp4649_c0_seq6	4	0	0	6.86808	0	0	7.04545	0	6.90581	0	-6.89045
comp4649_c0_seq8	4	0	0	7.96001	0	0	8.13738	0	7.99774	0	-7.98237
comp4649_c0_seq9	4	0	0	6.86808	0	0	7.04545	0	0	0	-6.89045
comp46587_c0_seq1	4	0	0	0	0	0	5.85642	0	5.71678	0	-5.70142
comp46594_c0_seq1	4	0	0	0	0	0	6.30003	0	6.16039	0	-6.14502
comp466167_c0_seq1	4	0	0	0	0	0	5.99392	0	5.85428	0	-5.83892
comp46644_c0_seq1	4	0	0	0	0	0	6.1433	0	6.00366	0	-5.9883
comp46739_c0_seq9	4	0	-6.02472	0	0	-6.37628	0	0	5.80085	6.52848	0
comp46845_c0_seq1	4	0	0	0	0	0	5.99392	0	5.85428	0	-5.83892
comp46944_c0_seq1	4	0	0	6.98939	0	0	7.16676	0	7.02712	0	-7.01176
comp47004_c0_seq1	4	0	0	0	0	0	6.78242	0	6.64278	0	-6.62742
comp47104_c0_seq1	4	0	0	6.52705	0	0	6.70442	0	6.56478	0	-6.54941
comp4735_c2_seq1	4	0	0	7.65725	0	0	2.62091	0	7.69498	0	-7.67961
comp47419_c0_seq10	4	0	0	6.54299	0	0	6.72036	0	4.33172	0	-6.56536
comp47419_c0_seq19	4	0	0	0	0	0	4.42513	0	0	0	-6.05756
comp47499_c1_seq8	4	0	0	0	0	0	6.18984	0	6.05021	0	-6.03484
comp47567_c0_seq1	4	0	0	7.42751	0	0	7.60488	0	7.46524	0	-7.44988
comp47582_c0_seq1	4	0	0	7.5028	0	0	7.68017	0	7.54053	0	-7.52517
comp477052_c0_seq1	4	0	0	0	0	0	5.913	0	5.77337	0	-5.758
comp47706_c0_seq2	4	0	0	6.26401	0	0	6.44138	0	6.37467	0	-6.28638
comp47738_c0_seq3	4	0	0	0	0	0	5.96745	0	5.90074	0	0
comp47759_c0_seq1	4	0	0	6.30198	0	0	6.47935	0	6.33971	0	-6.32435
comp47820_c0_seq1	4	0	0	7.97183	0	0	8.1492	0	8.00956	0	-7.9942
comp478708_c0_seq1	4	0	0	0	0	0	5.913	0	5.77337	0	-5.758
comp47881_c0_seq1	4	0	0	8.99817	0	0	9.14034	0	8.07363	0	-9.0429
comp4798_c0_seq1	4	0	4.8332	7.45553	0	2.92328	5.58788	0	2.64835	0	-5.59338
comp48075_c0_seq1	4	0	0	8.6851	0	0	8.82727	0	8.68764	0	-8.67227
comp4808_c0_seq2	4	-6.78669	0	3.29015	0	6.50656	10.047	9.33123	3.60528	2.84872	0
comp48196_c0_seq2	4	0	0	0	0	-7.53382	0	0	7.20221	7.79547	0
comp4821_c0_seq4	4	0	-7.39976	0	0	-7.5964	0	0	7.41277	8.47601	0
comp48338_c0_seq1	4	0	0	0	0	0	5.99392	0	5.85428	0	-5.83892
comp4839_c0_seq2	4	0	0	7.78339	0	0	7.96076	0	7.82112	0	-7.80575
comp484031_c0_seq1	4	0	0	0	0	0	5.99392	0	5.85428	0	-5.83892
comp48415_c0_seq2	4	0	0	0	0	0	6.04545	0	0	0	-5.89045
comp484215_c0_seq1	4	0	0	6.26401	0	0	6.44138	0	6.30174	0	-6.28638
comp4845_c0_seq2	4	0	0	7.74944	0	0	7.92681	0	7.78717	0	-7.77181
comp48498_c0_seq2	4	0	0	6.22502	0	0	6.40239	0	6.26275	0	-6.24739
comp48498_c0_seq5	4	0	0	6.89318	0	0	7.07054	0	6.93091	0	-6.91554
comp48508_c0_seq1	4	0	0	7.06862	0	0	7.24599	0	7.10635	0	-7.09098
comp4855_c0_seq2	4	0	0	8.00674	0	0	8.18411	0	8.04447	0	-8.0291
comp48555_c0_seq1	4	0	0	6.18494	0	0	6.36231	0	6.22267	0	-6.26487
comp48652_c0_seq1	4	0	0	6.74944	0	0	6.92681	0	6.78717	0	-6.82937
comp48694_c1_seq4	4	0	0	0	0	0	7.66377	0	0	0	-7.50877
comp48789_c0_seq1	4	0	0	7.70762	0	0	7.88499	0	7.74535	0	-7.72999
comp489018_c0_seq1	4	0	0	0	0	0	6.11945	0	5.97982	0	-5.96445
comp490705_c0_seq1	4	0	0	6.24465	0	0	6.42202	0	6.28238	0	-6.26701
comp49078_c0_seq7	4	-6.19435	0	0	0	0	8.913	0	4.38686	0	-8.758
comp49118_c0_seq2	4	0	0	6.79008	0	0	6.96745	0	6.82781	0	-6.81245
comp49273_c0_seq1	4	0	0	6.44459	0	0	5.24955	0	4.23331	0	0
comp49309_c0_seq1	4	-7.24879	-7.10154	0	0	0	7.09521	6.60827	6.95557	6.48011	0
comp49309_c0_seq5	4	0	0	0	0	0	7.80502	8.75986	7.66538	8.63171	0
comp49434_c2_seq1	4	0	0	6.46146	0	0	6.63883	0	6.49919	0	-6.48383
comp49471_c0_seq1	4	0	0	7.23487	0	0	7.41224	0	7.2726	0	-7.25723
comp4953_c0_seq10	4	0	0	0	0	-7.82848	0	0	7.33971	7.7486	0
comp4953_c0_seq9	4	5.82802	0	6.80338	0	-5.86848	0	-5.85116	6.84111	0	-6.82575
comp49600_c0_seq1	4	0	0	0	0	0	5.94048	0	5.80085	0	-5.78548
comp49604_c0_seq5	4	0	0	7.07959	0	0	7.25696	0	7.11732	0	-7.10196
comp4961_c0_seq2	4	0	0	6.54299	0	0	6.72036	0	6.58072	0	-6.56536
comp49677_c0_seq2	4	0	0	7.20994	0	0	7.35212	0	7.21248	0	-7.19711
comp497398_c0_seq1	4	0	0	0	0	0	6.21256	0	6.07292	0	-6.11512
comp49815_c0_seq2	4	0	0	6.67905	0	0	6.85642	0	6.71678	0	-6.70142
comp498241_c0_seq1	4	0	0	0	0	0	5.88499	0	5.74535	0	0
comp49841_c0_seq1	4	0	0	7.37505	0	0	5.76498	0	7.41277	0	-7.39741
comp49866_c0_seq1	4	0	0	0	0	0	6.28311	0	5.00383	0	-6.9731
comp49960_c0_seq1	4	0	0	6.91784	0	0	7.09521	0	6.95557	0	-6.9402
comp500160_c0_seq1	4	0	0	0	0	0	6.23493	0	6.09529	0	-6.07993
comp50025_c0_seq4	4	-7.05462	0	0	-6.87146	5.77537	6.79753	0	0	-5.62317	-6.64252
comp50025_c0_seq6	4	0	0	0	0	6.08571	6.53449	0	0	-5.93351	-6.37949
comp50025_c0_seq7	4	-6.43876	0	0	0	0	7.04545	0	0	0	-6.89045
comp50025_c0_seq8	4	0	0	0	0	0	6.78242	0	0	0	-6.62742
comp50159_c0_seq5	4	0	0	0	0	0	7.98075	7.40623	3.82657	0	0
comp50200_c2_seq1	4	0	0	0	0	0	5.88499	0	5.74535	0	-5.72999
comp5031_c0_seq3	4	0	0	6.84255	0	0	7.01992	0	6.88028	0	-6.86492
comp5031_c0_seq5	4	0	0	0	0	0	5.94048	0	5.80085	0	-5.78548
comp5031_c0_seq6	4	0	0	8.00098	0	0	8.17835	0	8.03871	0	-8.02335
comp50348_c0_seq2	4	0	0	0	0	0	5.94048	0	0	0	-5.78548
comp50348_c0_seq5	4	0	0	7.79008	0	0	7.96745	0	3.25688	0	-7.81245
comp50355_c0_seq2	4	0	0	7.51093	0	0	7.6883	0	7.62158	0	-7.53329
comp50362_c0_seq1	4	0	0	7.26401	0	0	7.44138	0	7.30174	0	-7.34394
comp50416_c0_seq9	4	0	0	6.24465	0	0	4.63458	0	5.3553	0	0
comp50417_c0_seq1	4	0	0	8.70701	0	0	8.84919	0	8.70955	0	-8.69419
comp50462_c0_seq4	4	0	0	7.15414	0	0	0	0	3.67983	0	-7.1765
comp5049_c0_seq27	4	0	0	7.96593	0	0	5.18594	0	3.49163	0	-7.9883
comp5049_c1_seq11	4	0	8.31067	8.67544	0	6.59842	7.06537	0	0	-8.31471	-8.69781
comp5049_c1_seq13	4	-8.22183	-8.07457	0	-8.03866	0	7.50718	0	7.36755	0	-7.35218
comp5049_c1_seq2	4	0	-8.19465	0	0	-9.55848	1.66142	0	10.9992	11.4745	0
comp50505_c0_seq1	4	0	0	6.52705	0	0	6.70442	0	6.56478	0	-6.54941
comp50505_c0_seq2	4	0	0	7.61262	0	0	7.78999	0	6.72328	0	-7.63499
comp50505_c0_seq4	4	0	0	0	0	0	5.94048	0	5.80085	0	-5.78548
comp50508_c0_seq2	4	0	0	7.26401	0	0	7.44138	0	7.30174	0	-7.28638
comp5061_c0_seq1	4	0	0	8.43607	0	0	8.61344	0	8.47381	0	-8.45844
comp50647_c0_seq1	4	0	0	8.47814	0	0	8.65551	0	8.51587	0	-8.50051
comp50676_c0_seq2	4	0	0	6.76311	0	0	6.94048	0	6.80085	0	-6.78548
comp50809_c0_seq1	4	0	0	8.06862	0	0	8.24599	0	8.10635	0	-8.09098
comp50848_c0_seq3	4	-7.42936	-7.28211	0	-7.2462	0	6.92681	0	6.78717	0	-6.77181
comp5088_c0_seq1	4	0	0	9.21505	0	0	9.35722	0	9.29051	0	-9.20222
comp50884_c0_seq1	4	0	0	6.22502	0	0	6.40239	0	6.26275	0	-6.24739
comp50893_c0_seq1	4	0	0	6.95406	0	0	3.64355	0	0	0	-6.97642
comp50953_c0_seq1	4	0	0	6.95406	0	0	7.13143	0	6.99179	0	-6.97642
comp50960_c0_seq3	4	0	-6.13325	0	0	0	0	0	6.95557	6.57527	0
comp510747_c0_seq1	4	0	0	0	0	0	5.85642	0	5.71678	0	-5.70142
comp51083_c0_seq1	4	0	0	0	0	0	6.04545	0	5.90581	0	-5.89045
comp51121_c0_seq1	4	0	0	7.73563	0	0	8.12557	0	7.77337	0	-7.758
comp51166_c0_seq1	4	0	0	0	0	0	5.913	0	5.77337	0	-5.758
comp5122_c0_seq1	4	-6.41797	-4.48803	0	0	1.89846	5.62242	7.46449	3.70771	5.57275	0
comp51268_c0_seq1	4	0	0	8.20512	0	0	8.38249	0	8.24285	0	-8.22749
comp51426_c0_seq1	4	0	0	8.15414	0	0	8.3315	0	8.19187	0	-8.1765
comp5156_c1_seq1	4	6.45738	0	8.23487	0	-6.49784	0	-6.48052	8.2726	0	-8.25723
comp51587_c0_seq1	4	0	0	6.74944	0	0	6.92681	0	6.78717	0	-6.77181
comp51591_c0_seq3	4	0	0	6.18494	0	0	6.36231	0	6.22267	0	-6.20731
comp5185_c1_seq1	4	0	0	0	0	0	7.01992	0	6.88028	0	-6.86492
comp51903_c0_seq1	4	0	0	6.35712	0	0	6.53449	0	6.39485	0	-6.37949
comp5192_c0_seq1	4	0	2.7462	5.66665	0	1.8324	4.79511	0	2.94647	0	-4.42808
comp5196_c1_seq6	4	0	0	6.94208	0	0	7.11945	0	6.97982	0	0
comp51962_c0_seq1	4	0	0	6.26401	0	0	6.44138	0	6.30174	0	-6.28638
comp51977_c0_seq1	4	-6.58137	-6.43411	0	0	0	6.42202	6.35829	6.28238	6.23014	0
comp51980_c0_seq1	4	0	0	6.41023	0	0	6.5876	0	6.52089	0	-6.4326
comp52073_c0_seq2	4	0	0	0	0	0	6.18984	0	0	0	-6.03484
comp52085_c0_seq2	4	0	0	0	0	0	5.88499	0	5.74535	0	-5.72999
comp52085_c0_seq3	4	0	0	7.58209	0	0	7.75946	0	7.61982	0	-7.60446
comp52148_c0_seq1	4	0	0	7.31132	0	0	7.48869	0	7.34905	0	-7.33369
comp52404_c0_seq1	4	0	0	6.89318	0	0	7.07054	0	6.93091	0	-6.91554
comp52474_c0_seq2	4	0	0	6.84255	0	0	7.01992	0	0	0	-6.86492
comp52511_c0_seq8	4	0	0	0	0	0	5.88499	0	5.74535	0	0
comp52535_c0_seq1	4	0	0	7.61262	0	0	7.78999	0	7.65035	0	-7.63499
comp52582_c0_seq1	4	0	0	0	0	0	6.23493	0	6.09529	0	-6.07993
comp5262_c0_seq4	4	7.16787	5.97528	9.08504	0	0	2.13512	-5.04217	3.1957	0	-7.16497
comp52654_c0_seq1	4	0	0	6.46146	0	0	6.63883	0	6.49919	0	-6.48383
comp52820_c0_seq2	4	0	-5.97892	0	0	-7.12587	0	0	7.96167	7.05411	0
comp52984_c0_seq1	4	0	0	7.7217	0	0	7.89906	0	7.75943	0	-7.74406
comp53037_c0_seq1	4	0	0	0	0	0	6.20649	0	5.85428	0	-5.83892
comp53189_c0_seq4	4	0	0	0	0	-5.75113	0	0	6.58072	5.77557	0
comp53201_c0_seq1	4	0	0	7.38392	0	0	7.56129	0	7.42165	0	-7.46385
comp5323_c0_seq1	4	0	0	8.84847	0	0	9.99064	0	9.92393	0	-9.83564
comp53339_c0_seq1	4	0	0	7.60505	0	0	7.78242	0	7.71571	0	-7.62742
comp53346_c0_seq1	4	0	0	6.24465	0	0	6.42202	0	6.28238	0	-6.26701
comp53570_c0_seq1	4	0	0	7.95406	0	0	8.13143	0	7.99179	0	-7.97642
comp53570_c0_seq3	4	0	0	8.46146	0	0	8.63883	0	8.49919	0	-8.48383
comp53614_c0_seq14	4	0	0	0	0	0	5.88499	5.7927	5.74535	5.66454	0
comp53614_c0_seq16	4	0	0	0	0	0	6.51634	0	6.37671	0	0
comp53648_c0_seq1	4	0	0	7.06862	0	0	7.24599	0	0	0	0
comp53710_c0_seq1	4	0	0	6.84255	0	0	7.01992	0	6.88028	0	-6.86492
comp53730_c0_seq1	4	0	0	6.60505	0	0	6.78242	0	6.64278	0	-6.62742
comp537469_c0_seq1	4	0	0	0	0	0	6.04545	0	5.90581	0	-5.89045
comp5375_c0_seq18	4	0	0	7.58209	0	0	7.75946	0	3.78586	0	-3.75513
comp5375_c0_seq3	4	0	8.5726	8.31356	0	2.90781	2.69102	0	0	-8.58069	-8.3583
comp5375_c0_seq31	4	0	-6.60969	0	0	-6.811	0	0	6.32085	7.7486	0
comp53781_c0_seq3	4	0	0	0	0	-6.92377	0	0	6.26275	5.87866	0
comp5380_c0_seq1	4	0	0	6.33897	0	0	0	0	0	0	-6.36134
comp5380_c0_seq3	4	0	0	6.51093	0	0	0	0	0	0	-6.53329
comp53952_c0_seq1	4	0	0	9.09589	0	0	9.27326	0	9.13362	0	-9.11826
comp54015_c0_seq2	4	0	0	7.47814	0	0	5.54614	0	3.34087	0	0
comp54101_c0_seq1	4	0	6.78263	8.67182	0	0	3.33383	0	1.97512	-6.78667	-8.69419
comp54174_c0_seq1	4	0	0	7.10128	0	0	7.49122	6.27496	0	0	0
[truncated: 685 more rows]

## Sheet: working sheet
contigs	BON-0	BON-5	BON-10	BON-20	BON-30		ID		BON-0	BON-5	BON-10	BON-20	BON-30
comp894037_c0_seq1	3.00	4.00	2.00	1.00	3.00		comp1_c0_seq2		4117.68	0.00	16.57	0.00	25.14
comp87553_c0_seq2	24.10	4.62	2.18	0.00	0.00		comp10_c1_seq1		1233.22	0.00	0.00	0.00	0.00
comp610492_c0_seq1	4.00	10.00	2.00	14.00	10.00		comp10_c1_seq9		377.11	701.94	618.22	0.00	0.00
comp442719_c0_seq1	17.00	9.00	2.00	6.00	5.00		comp100000_c0_seq2		171.54	32.45	117.14	0.00	0.00
comp552845_c0_seq1	0.00	4.00	3.00	7.00	7.00		comp10001_c0_seq10		113.61	2.93	105.85	0.00	0.00
comp834296_c0_seq1	1.00	1.00	1.00	1.00	1.00		comp10001_c0_seq11		133.49	256.06	195.86	0.00	0.00
comp31609_c0_seq1	670.00	1049.00	762.00	500.00	368.00		comp10001_c0_seq12		237.34	3.72	120.30	0.00	0.00
comp102091_c0_seq2	120.06	85.14	119.33	32.75	21.26		comp10001_c0_seq14		279.83	332.77	223.48	0.00	0.00
comp895856_c0_seq1	0.00	0.00	0.00	3.00	0.00		comp10001_c0_seq15		82.41	25.77	23.07	0.00	0.00
comp1197472_c0_seq1	2.00	2.00	3.00	3.00	5.00		comp100282_c0_seq6		95.95	0.00	0.00	0.00	62.23
comp923570_c0_seq1	3.00	3.00	1.00	0.00	2.00		comp100431_c0_seq2		0.00	8.30	9.53	23.48	5.64
comp695126_c0_seq1	0.00	0.00	0.00	0.00	0.00		comp10086_c0_seq2		79.18	0.00	4.81	0.00	0.00
comp425176_c0_seq1	0.00	0.00	0.00	7.00	0.00		comp10086_c0_seq4		127.00	0.00	11.83	0.00	0.00
comp30936_c0_seq47	0.00	0.00	0.00	0.29	0.00		comp101420_c0_seq3		94.91	0.00	21.05	0.00	0.00
comp47028_c0_seq19	0.00	0.00	0.00	0.00	0.00		comp101520_c0_seq1		82.35	0.00	125.11	0.00	0.00
comp36527_c0_seq1	387.34	75.82	73.43	71.79	157.05		comp101623_c0_seq5		148.43	98.84	71.89	1.14	0.00
comp20969_c0_seq1	124.24	112.93	56.61	30.72	109.25		comp101716_c0_seq1		204.11	83.93	413.66	0.00	323.47
comp73458_c0_seq1	3.93	4.22	11.02	11.48	38.31		comp101716_c0_seq2		167.39	119.03	81.15	0.00	0.00
comp459943_c0_seq1	5.00	2.00	5.00	5.00	4.00		comp10175_c0_seq1		4933.00	1651.00	1163.00	399.00	176.00
comp19806_c0_seq5	58.63	4.87	22.56	0.00	0.00		comp101766_c0_seq2		118.84	95.67	6.33	0.00	117.11
comp258379_c0_seq2	2.70	11.00	0.00	0.00	0.00		comp10186_c0_seq1		65.28	0.00	0.00	0.00	0.00
comp546149_c0_seq1	0.00	0.00	0.00	15.00	0.00		comp10186_c0_seq4		120.95	0.00	0.00	0.00	0.00
comp2815_c30_seq432	0.00	3.81	9.84	0.00	6.56		comp101874_c0_seq1		438.00	109.00	85.00	5.00	5.00
comp2367_c3_seq186	0.00	3.15	2.49	0.00	0.00		comp101933_c0_seq2		77.11	28.68	0.00	0.00	0.00
comp776696_c0_seq1	0.00	3.00	0.00	2.00	4.00		comp101941_c0_seq2		128.41	26.50	0.00	13.07	0.00
comp46624_c0_seq1	6.43	0.00	0.00	12.77	4.10		comp102180_c0_seq2		720.25	30.46	9.18	0.00	0.00
comp451756_c0_seq3	1.83	0.00	0.00	16.00	2.00		comp10224_c0_seq11		144.35	0.00	0.00	0.00	40.23
comp44009_c0_seq12	0.00	1.88	11.82	11.08	0.00		comp10224_c0_seq7		181.78	387.26	256.47	0.02	0.00
comp763_c43_seq1987	0.00	2.50	1.50	0.00	0.00		comp102397_c0_seq2		464.06	115.58	139.69	32.69	8.15
comp413957_c0_seq1	0.00	0.00	0.00	5.00	0.00		comp102590_c0_seq1		0.00	0.00	0.00	0.00	0.00
comp26476_c0_seq11	3.43	7.13	14.62	0.00	22.42		comp102609_c0_seq5		79.52	96.54	0.00	0.00	0.00
comp574472_c0_seq1	0.00	0.00	1.00	0.00	1.00		comp102689_c0_seq2		72.44	0.00	0.00	0.00	47.65
comp1113068_c0_seq1	0.00	0.00	0.00	0.00	9.00		comp10301_c0_seq2		182.28	63.49	172.29	0.00	0.00
comp549612_c0_seq1	0.00	0.00	0.00	7.00	0.00		comp10307_c0_seq2		207.76	488.99	0.00	0.00	0.00
comp894912_c0_seq1	0.00	0.00	0.00	4.00	0.00		comp10307_c0_seq5		689.43	449.71	0.00	0.00	0.00
comp68049_c0_seq1	29.30	75.77	57.73	109.68	238.06		comp10307_c0_seq6		303.44	79.51	0.00	0.00	0.00
comp612408_c0_seq1	1.00	1.00	1.00	0.00	0.00		comp103604_c0_seq4		89.41	1.40	3.04	0.00	0.00
comp282183_c0_seq1	3.00	19.00	10.00	8.00	4.00		comp10368_c1_seq1		1677.50	1897.50	459.91	96.62	211.02
comp1065018_c0_seq1	0.00	1.00	0.00	0.00	0.00		comp10404_c0_seq6		158.71	164.52	275.80	0.00	215.93
comp766129_c0_seq1	1.00	0.00	0.00	1.00	1.00		comp10404_c0_seq8		83.55	41.50	16.44	0.00	0.00
comp19416_c1_seq3	29.45	91.79	40.31	35.04	16.46		comp104148_c0_seq1		654.00	159.00	109.00	40.00	9.00
comp525701_c0_seq1	0.00	1.00	6.00	14.00	31.00		comp104570_c0_seq1		103.70	30.98	51.66	0.00	89.69
comp21240_c0_seq2	463.77	1017.95	907.90	635.94	1553.58		comp1045997_c0_seq1		199.00	21.00	6.00	0.00	0.00
comp1123984_c0_seq1	0.00	0.00	0.00	0.00	0.00		comp104736_c0_seq1		104.71	0.00	0.00	0.00	0.00
comp866078_c0_seq1	0.00	2.00	0.00	1.00	1.00		comp105168_c0_seq1		340.00	108.00	34.00	6.00	8.00
comp460137_c0_seq2	0.00	0.00	0.00	0.00	0.00		comp105189_c0_seq3		179.92	27.38	0.00	0.00	0.00
comp16152_c6_seq72	52.75	0.00	15.41	19.82	7.61		comp105285_c0_seq4		105.27	41.54	0.00	0.00	0.00
comp103556_c0_seq17	0.00	0.00	2.00	2.58	0.00		comp105330_c0_seq1		1111.00	652.00	479.00	88.53	30.78
comp1967_c0_seq1	2670.40	2331.41	2111.97	1745.90	1778.81		comp10552_c0_seq2		286.54	473.89	154.04	10.01	14.99
comp1019215_c0_seq1	0.00	2.00	1.00	1.00	2.00		comp105551_c0_seq2		109.05	40.72	12.58	0.00	22.79
comp705486_c0_seq1	0.00	2.00	1.00	1.00	6.00		comp10588_c0_seq6		88.51	0.00	0.00	0.00	0.00
comp18546_c0_seq226	3.75	4.20	3.00	6.57	0.00		comp10622_c0_seq1		80.93	0.00	0.00	0.00	0.00
comp928478_c0_seq1	0.00	0.00	1.00	0.00	0.00		comp10622_c0_seq2		138.86	0.00	0.00	0.00	0.00
comp672733_c0_seq1	0.00	2.00	3.00	4.00	1.00		comp10660_c1_seq2		431.53	184.58	373.77	12.09	15.64
comp610170_c0_seq1	0.00	0.00	0.00	3.00	0.00		comp106633_c0_seq2		100.64	0.00	0.00	0.00	282.00
comp193089_c0_seq1	22.00	44.00	40.00	34.00	30.00		comp106926_c0_seq1		81.03	24.99	57.82	0.00	0.00
comp120317_c1_seq12	0.00	0.00	0.00	0.00	1.50		comp10705_c0_seq1		141.76	73.39	220.18	0.00	0.00
comp640895_c0_seq1	0.00	0.00	0.00	5.00	0.00		comp10705_c0_seq11		106.56	0.00	0.00	0.00	0.00
comp2815_c30_seq67	0.00	0.00	0.00	0.00	0.00		comp10705_c0_seq19		86.43	0.00	0.00	0.00	0.00
comp75705_c0_seq1	0.00	0.00	0.00	116.00	0.00		comp10705_c0_seq2		252.16	42.81	166.28	0.00	312.48
comp96193_c0_seq1	6.00	24.00	15.00	19.00	72.00		comp10705_c0_seq20		202.79	0.00	0.00	0.00	0.00
comp784119_c0_seq1	0.00	5.00	3.00	3.00	0.00		comp107405_c0_seq5		132.10	51.83	8.14	0.00	3.32
comp1223595_c0_seq1	0.00	0.00	1.00	0.00	0.00		comp107405_c0_seq6		108.40	0.00	48.02	17.83	0.00
comp763_c43_seq531	0.00	9.29	3.13	4.51	3.69		comp10743_c0_seq5		120.95	0.00	38.55	10.04	0.00
comp102634_c0_seq19	0.19	0.00	0.00	0.00	0.09		comp107990_c0_seq3		365.65	42.95	0.00	64.09	37.00
comp174041_c0_seq8	0.00	0.00	0.00	2.43	0.00		comp10811_c0_seq2		507.91	250.45	66.71	0.00	463.76
comp693756_c0_seq1	4.00	3.00	1.00	1.00	2.00		comp108495_c0_seq1		433.00	44.00	34.00	13.00	4.00
comp1243806_c0_seq1	1.00	0.00	0.00	1.00	0.00		comp108735_c0_seq2		154.65	50.05	47.06	0.00	0.00
comp10379_c0_seq1	1557.00	1126.00	958.00	729.00	571.00		comp108735_c0_seq2		154.65	50.05	47.06	0.00	0.00
comp220387_c0_seq1	8.00	55.00	28.00	39.00	28.00		comp1090595_c0_seq1		94.00	22.00	11.00	0.00	4.00
comp22011_c0_seq21	0.00	0.00	0.00	0.00	0.00		comp10909_c1_seq11		2044.72	85.69	353.82	196.17	41.07
comp355386_c0_seq1	0.00	0.00	0.00	2.00	0.00		comp109271_c0_seq4		82.65	52.93	25.19	0.00	0.00
comp24251_c0_seq20	74.35	51.08	36.62	41.26	15.35		comp10953_c3_seq2		164.86	0.00	0.00	0.00	0.00
comp38246_c1_seq10	18.00	0.00	0.00	0.00	31.53		comp10953_c5_seq26		78.15	61.00	0.00	0.00	116.97
comp396347_c0_seq1	0.00	0.00	0.00	0.00	2.29		comp10953_c5_seq28		79.55	0.01	143.04	0.00	152.12
comp967222_c0_seq1	0.00	0.00	0.00	1.00	0.00		comp10955_c0_seq8		541.05	63.31	56.13	175.39	9.84
comp238748_c0_seq1	26.02	231.00	167.00	128.00	23.00		comp10956_c1_seq1		59.04	0.00	0.00	0.00	0.00
comp77605_c0_seq12	0.00	4.92	4.97	0.00	0.00		comp10956_c1_seq33		76.41	0.00	7.25	0.00	17.18
comp222883_c0_seq4	0.00	0.00	0.00	0.00	0.00		comp10956_c1_seq39		173.90	0.00	3.05	0.00	53.60
comp79196_c0_seq1	212.77	469.77	253.78	180.44	14.14		comp10956_c1_seq48		156.36	225.86	133.29	0.00	160.82
comp396254_c0_seq1	52.00	61.00	40.00	39.00	9.00		comp10956_c1_seq5		81.18	0.00	0.00	0.00	0.00
comp692146_c0_seq1	0.00	1.00	0.00	2.00	0.00		comp10956_c1_seq59		118.04	0.00	0.00	0.00	0.00
comp32917_c0_seq4	0.00	0.00	0.00	9.37	4.57		comp10956_c1_seq6		469.55	0.04	36.15	77.82	17.55
comp384248_c0_seq1	0.00	0.00	0.00	17.00	0.00		comp1096055_c0_seq1		50.00	0.00	0.00	0.00	0.00
comp7920_c0_seq1	1595.31	2210.83	1648.42	1788.03	2629.91		comp109667_c0_seq3		95.06	36.49	23.46	0.00	85.00
comp212533_c0_seq1	15.00	15.00	8.00	10.00	4.00		comp110261_c0_seq1		649.00	93.00	78.00	31.00	4.00
comp61030_c0_seq1	418.00	258.00	233.00	159.00	61.00		comp110370_c0_seq8		77.34	0.00	0.83	0.00	9.58
comp134521_c0_seq4	80.96	8.41	10.87	15.59	22.01		comp110396_c0_seq4		51.44	0.00	0.00	0.00	0.00
comp1344326_c0_seq1	0.00	0.00	0.00	3.00	0.00		comp11071_c0_seq1		106.23	0.00	0.00	0.00	0.00
comp118792_c0_seq19	0.00	0.00	0.00	0.00	0.00		comp11071_c0_seq3		673.93	1559.41	1480.92	0.00	3950.00
comp40795_c0_seq1	0.00	0.00	0.00	0.00	0.00		comp11074_c0_seq1		201.10	0.00	0.00	0.00	0.00
comp19136_c0_seq5	0.00	0.00	0.00	205.89	13.35		comp11074_c0_seq3		1027.76	0.00	0.00	0.00	0.00
comp59319_c0_seq7	1.09	2.78	2.11	0.68	14.65		comp110859_c0_seq3		64.38	0.00	0.00	0.00	22.30
comp545918_c0_seq1	0.00	0.00	0.00	4.00	0.00		comp11103_c0_seq5		191.65	0.00	0.00	0.00	0.00
comp24251_c0_seq23	7.00	9.00	2.00	0.00	13.00		comp111177_c0_seq2		85.00	27.66	0.00	0.00	0.00
comp454233_c0_seq1	0.00	0.00	0.00	15.00	0.00		comp111249_c0_seq1		131.20	128.33	127.52	0.00	218.00
comp338543_c0_seq1	0.00	0.00	18.00	0.00	0.00		comp11133_c0_seq4		288.71	0.00	0.00	0.00	27.42
comp991970_c0_seq1	0.00	0.00	0.00	0.00	0.00		comp11140_c0_seq36		888.73	499.90	252.47	1.39	323.72
comp32368_c0_seq1	1399.00	1475.00	1016.00	996.00	868.00		comp111419_c0_seq2		85.13	64.59	0.00	0.00	26.61
comp695446_c0_seq1	0.00	0.00	0.00	6.00	0.00		comp111472_c0_seq2		58.94	0.00	0.00	0.00	0.00
comp54263_c0_seq4	0.00	0.00	0.00	0.00	0.00		comp11158_c1_seq1		2578.00	1104.00	834.00	25.00	13.00
comp900232_c0_seq1	3.00	4.00	2.00	2.00	2.00		comp111621_c0_seq1		904.00	230.00	175.00	52.68	10.82
comp65115_c0_seq1	398.00	337.00	315.00	196.00	199.00		comp11167_c0_seq2		68.37	0.00	0.00	1.72	17.30
comp1280446_c0_seq1	0.00	0.00	0.00	0.00	0.00		comp11183_c0_seq5		7666.36	2115.17	1452.30	577.15	2207.43
comp64585_c0_seq1	40.00	21.00	36.00	34.00	45.00		comp11184_c0_seq8		148.13	168.29	229.93	0.00	14.30
comp1106492_c0_seq1	0.00	0.00	0.00	5.00	0.00		comp11192_c0_seq3		149.25	0.00	0.00	9.45	49.55
comp852883_c0_seq1	0.00	0.00	0.00	6.00	0.00		comp112071_c0_seq1		51.68	0.00	0.00	0.00	21.99
comp351584_c0_seq1	4.00	12.00	4.00	6.00	0.00		comp112212_c0_seq2		96.51	0.01	56.63	0.00	0.00
comp67638_c0_seq1	65.00	81.00	95.00	72.00	17.00		comp11225_c0_seq4		184.11	48.54	28.72	0.00	418.96
comp1890_c17_seq310	0.00	0.00	13.03	0.00	0.00		comp11262_c0_seq15		89.76	0.00	0.00	0.00	0.00
comp1436246_c0_seq1	0.00	1.00	0.00	0.00	0.00		comp11280_c0_seq2		347.81	0.00	17.77	0.00	56.84
comp31600_c2_seq1	573.54	692.30	586.13	483.71	441.43		comp11280_c0_seq4		222.06	0.00	9.08	0.00	21.03
comp100431_c0_seq8	0.00	0.77	0.79	0.37	0.00		comp11289_c0_seq1		156.28	0.00	0.00	0.00	0.00
comp780266_c0_seq1	10.00	2.00	0.00	6.00	7.00		comp112895_c0_seq5		85.16	12.64	26.47	0.00	0.00
comp898374_c0_seq1	0.00	0.00	6.00	0.00	0.00		comp11291_c0_seq19		2199.19	176.03	470.71	90.49	248.39
comp763_c43_seq146	72.50	0.00	95.77	90.45	51.20		comp11318_c0_seq12		634.25	51.20	74.53	34.67	73.86
comp23798_c0_seq11	0.00	7.34	0.00	0.00	0.00		comp113320_c0_seq3		503.22	0.00	360.14	0.00	0.00
comp5708_c0_seq1	604.00	3382.00	1856.00	3674.00	4717.00		comp113425_c0_seq6		132.49	152.10	157.35	0.00	113.54
comp575866_c0_seq1	0.00	4.00	1.00	1.00	0.00		comp113741_c0_seq1		2135.00	449.00	420.00	131.00	63.00
comp834895_c0_seq1	0.00	0.00	0.00	0.00	0.00		comp11377_c0_seq9		134.21	242.21	159.09	0.00	77.86
comp368834_c0_seq1	24.00	19.56	56.11	22.71	37.00		comp114396_c0_seq1		104.00	29.84	42.62	0.00	0.00
comp110837_c1_seq1	22.00	24.00	31.00	31.00	55.00		comp11451_c0_seq1		531.79	170.60	322.51	0.00	43.68
comp891571_c0_seq1	0.00	1.00	1.49	0.00	1.25		comp11453_c0_seq1		2762.61	468.23	171.07	0.00	867.84
comp54610_c0_seq8	14.48	2.38	0.00	0.00	0.00		comp114709_c0_seq2		178.35	84.07	0.02	41.14	9.69
comp406293_c0_seq1	0.00	0.00	0.00	6.00	0.00		comp114884_c0_seq3		66.32	53.02	0.56	0.00	10.85
comp376594_c0_seq1	0.00	16.00	0.00	0.00	0.00		comp1149_c0_seq1		4110.69	3142.29	3012.47	145.22	138.39
comp763_c43_seq2284	0.00	0.00	10.55	16.53	0.00		comp115425_c0_seq4		75.07	0.00	0.00	0.00	61.48
comp556597_c0_seq1	0.00	0.00	0.00	3.00	0.00		comp115554_c0_seq1		1205.00	406.00	181.00	59.00	10.00
comp37071_c0_seq1	594.00	660.00	480.00	265.00	719.00		comp116121_c0_seq3		113.10	0.00	0.00	8.40	11.84
comp781020_c0_seq1	0.00	0.00	2.00	0.00	0.00		comp116121_c0_seq4		139.65	11.22	36.50	0.00	0.00
comp39745_c1_seq1	11.00	32.00	33.00	41.00	28.00		comp116142_c0_seq1		114.00	2.00	4.00	3.00	7.00
comp8635_c0_seq1	394.54	508.29	575.19	296.57	384.77		comp11633_c0_seq16		187.12	0.00	61.66	0.00	14.67
comp924126_c0_seq1	0.00	0.00	0.00	2.00	1.00		comp11633_c0_seq21		88.08	41.37	85.25	0.00	0.00
comp56066_c0_seq7	48.82	94.61	52.02	9.10	0.00		comp116647_c0_seq3		129.74	0.00	15.45	0.00	0.00
comp177121_c0_seq1	79.25	90.00	86.61	73.15	102.00		comp116656_c0_seq1		82.24	0.00	0.00	0.00	30.66
comp1286118_c0_seq1	0.00	0.00	0.00	1.00	1.00		comp116690_c0_seq1		108.74	80.69	74.81	0.00	500.25
comp898747_c0_seq1	0.00	0.00	0.00	0.00	0.00		comp116714_c0_seq2		231.59	1.03	55.02	0.00	0.00
comp743945_c0_seq1	0.00	2.00	1.00	3.00	2.00		comp116963_c0_seq2		79.47	0.05	121.69	0.00	0.00
comp1311641_c0_seq1	0.00	2.00	1.00	0.00	1.00		comp11699_c0_seq4		886.03	36.26	0.00	0.00	0.00
comp822171_c0_seq1	0.00	0.00	0.00	0.00	1.00		comp11713_c0_seq6		126.05	62.51	35.09	0.44	2.93
comp193296_c0_seq1	0.00	0.00	44.00	0.00	0.00		comp1176_c0_seq1		727.92	0.00	176.10	39.04	0.00
comp642286_c0_seq1	0.00	0.00	2.00	0.00	0.00		comp11790_c0_seq13		0.00	10.66	5.83	0.00	0.00
comp30288_c0_seq6	134.39	32.26	37.14	6.01	13.67		comp11790_c0_seq67		162.29	0.57	0.97	0.09	0.00
comp1743_c0_seq4	2633.62	2848.90	1192.00	1115.98	14977.09		comp11790_c0_seq72		172.23	62.78	132.81	2.87	0.00
comp98946_c0_seq1	83.00	62.00	56.00	51.00	29.00		comp11790_c0_seq79		91.04	0.55	0.41	0.10	0.46
comp357749_c0_seq1	0.00	4.02	7.17	12.71	0.00		comp11790_c0_seq85		479.49	53.26	0.00	0.00	0.00
comp16570_c0_seq1	1503.00	853.00	803.00	471.00	625.00		comp11790_c0_seq86		54.54	0.00	0.00	0.00	29.99
comp124057_c0_seq1	56.31	32.02	20.22	0.00	5.26		comp11790_c0_seq93		69.55	0.00	0.00	0.00	0.00
comp140804_c0_seq1	53.25	40.38	27.91	16.04	0.00		comp118161_c0_seq2		72.00	0.00	0.00	22.38	0.00
comp304575_c0_seq15	0.00	0.00	0.00	0.00	0.00		comp11828_c0_seq2		259.41	0.00	0.00	0.00	0.00
comp81261_c0_seq2	0.00	0.00	0.00	3.62	0.00		comp118792_c0_seq2		0.00	0.00	0.00	57.53	0.00
comp742809_c0_seq1	0.00	0.00	0.00	0.00	0.00		comp118792_c0_seq2		0.00	0.00	0.00	57.53	0.00
comp115441_c0_seq1	0.00	0.00	0.00	69.00	0.00		comp11883_c0_seq8		3985.89	962.54	713.70	137.44	74.24
comp504135_c0_seq1	0.00	0.00	0.00	10.00	0.00		comp11906_c1_seq2		226.62	281.35	177.15	0.00	0.00
comp92883_c0_seq2	207.00	253.88	215.49	209.70	46.00		comp11915_c0_seq16		202.30	80.54	69.43	0.00	0.00
comp69947_c0_seq10	43.03	45.51	60.98	59.75	59.49		comp11915_c0_seq8		592.05	41.27	77.69	0.00	0.00
comp146947_c0_seq1	0.00	0.00	0.00	9.00	0.00		comp119703_c0_seq1		96.93	51.17	0.00	17.48	68.49
comp1443578_c0_seq1	0.00	2.00	1.00	0.00	0.00		comp119948_c0_seq9		92.07	2.03	28.76	13.29	0.00
comp7949_c0_seq1	2077.00	2028.00	1825.00	1673.00	1745.00		comp120200_c0_seq1		77.54	46.00	24.24	0.00	10.00
comp269851_c0_seq1	0.00	2.00	2.00	3.00	0.00		comp120200_c0_seq2		91.46	0.00	29.76	45.00	0.00
comp350151_c0_seq2	0.00	0.00	8.50	0.00	0.00		comp120295_c0_seq3		60.59	0.00	0.00	7.15	9.82
comp18204_c0_seq2	65.69	241.08	205.64	178.77	226.81		comp12039_c1_seq6		95.13	0.00	0.00	0.00	0.00
comp1039198_c0_seq1	0.00	4.00	0.00	0.00	0.00		comp12039_c1_seq8		157.70	0.00	0.00	0.00	0.00
comp32113_c0_seq12	49.00	63.00	25.62	35.00	12.81		comp1204_c0_seq2		25160.91	7318.14	4004.09	29.17	21.00
comp916780_c0_seq1	0.00	1.00	0.00	1.00	0.00		comp1204_c1_seq1		2766.09	610.01	335.91	0.00	0.00
comp173965_c0_seq1	0.00	0.00	0.00	0.00	1.00		comp120613_c0_seq1		152.00	202.74	114.49	0.00	130.00
comp1062963_c0_seq1	0.00	0.00	0.00	0.00	0.00		comp12176_c1_seq16		369.69	133.40	16.52	0.00	0.00
comp1169682_c0_seq1	0.00	0.00	4.00	0.00	3.00		comp12176_c1_seq29		56.64	0.00	0.06	0.00	0.00
comp513720_c0_seq1	3.00	6.00	2.00	6.00	2.00		comp12181_c0_seq3		613.50	0.00	0.00	0.00	0.00
comp3813_c7_seq50	6.88	10.87	11.57	5.62	1.44		comp121926_c0_seq1		1156.81	231.77	137.90	116.44	44.22
comp604497_c0_seq1	5.00	8.00	4.00	5.00	6.00		comp121926_c0_seq2		795.19	168.23	70.10	71.56	18.78
comp1049341_c0_seq1	0.00	0.00	0.00	0.00	0.00		comp122032_c0_seq2		152.29	189.61	152.94	0.00	125.83
comp898535_c0_seq1	8.00	2.00	2.00	4.00	0.00		comp12223_c2_seq10		53.64	43.84	0.00	0.00	134.42
comp554084_c0_seq1	4.00	4.00	5.00	2.00	1.00		comp12223_c2_seq14		0.00	0.00	54.71	0.00	0.00
comp32126_c0_seq1	437.40	869.93	533.38	478.84	455.39		comp12223_c2_seq19		201.38	14.24	16.17	0.00	0.00
comp780994_c0_seq1	0.00	0.00	0.00	13.00	0.00		comp12228_c0_seq1		122.91	107.89	82.53	0.00	164.84
comp625423_c0_seq2	0.00	0.00	0.00	0.00	0.00		comp12228_c0_seq11		127.69	13.18	35.59	0.00	62.84
comp763_c43_seq700	15.00	11.00	23.55	50.05	29.20		comp12228_c0_seq3		86.02	106.74	125.03	0.00	269.17
comp716873_c0_seq1	0.00	0.00	0.00	0.00	0.00		comp12228_c0_seq6		456.52	157.45	203.86	0.00	245.41
comp1579897_c0_seq1	0.00	0.00	0.00	0.00	3.00		comp12228_c0_seq8		282.45	155.86	367.78	0.00	493.57
comp1001370_c0_seq1	0.00	2.00	0.00	1.00	2.00		comp12234_c1_seq1		307.23	57.25	0.00	0.00	0.00
comp162773_c0_seq1	0.00	55.17	19.50	0.00	0.00		comp122421_c0_seq4		79.71	0.00	0.00	0.00	0.00
comp760273_c0_seq1	0.00	6.00	5.00	5.00	9.00		comp122514_c0_seq1		116.71	164.00	112.80	0.00	126.13
comp1816_c6_seq25	0.00	0.00	0.00	0.00	0.00		comp12256_c0_seq2		104.76	98.92	0.00	0.00	0.00
comp701914_c0_seq1	0.00	0.00	0.00	4.00	0.00		comp122849_c0_seq1		9.87	21.79	0.00	0.00	0.00
comp805819_c0_seq1	0.00	0.00	0.00	2.00	0.00		comp12308_c0_seq4		633.00	0.00	0.00	0.00	0.00
comp24077_c0_seq2	286.91	0.00	0.00	0.00	0.00		comp123113_c0_seq1		76.81	0.00	0.00	0.00	0.00
comp252826_c0_seq5	14.70	0.00	0.00	0.00	0.00		comp123113_c0_seq1		76.81	0.00	0.00	0.00	0.00
comp189264_c0_seq2	0.00	1.00	19.99	122.48	29.68		comp123113_c0_seq1		76.81	0.00	0.00	0.00	0.00
comp22480_c0_seq15	0.00	0.00	0.00	0.00	0.00		comp123113_c0_seq2		54.56	0.00	0.00	0.00	0.00
comp908302_c0_seq1	0.00	0.00	0.00	0.00	0.00		comp123113_c0_seq3		59.83	0.00	0.00	0.00	0.00
comp666593_c0_seq1	1.00	2.00	1.00	1.00	0.00		comp123144_c0_seq1		105829.31	1707.24	351.49	51.87	32.08
comp145953_c0_seq1	19.00	38.00	19.00	28.00	13.00		comp12340_c0_seq3		126.02	0.00	0.00	0.01	0.00
comp852866_c0_seq1	0.00	1.00	0.00	1.00	12.00		comp12340_c0_seq4		65.36	0.00	0.00	0.00	0.00
comp847087_c0_seq1	0.00	0.00	0.00	1.00	0.00		comp12362_c0_seq4		110.36	17.43	0.00	38.00	0.00
comp828392_c0_seq1	0.00	0.00	1.00	1.00	1.00		comp123624_c0_seq8		81.27	0.00	15.96	0.00	3.99
comp60393_c0_seq1	90.00	37.00	68.00	29.00	63.00		comp124_c0_seq12		87.85	0.00	0.00	0.00	0.00
comp1296538_c0_seq1	0.00	0.00	0.00	4.00	0.00		comp124_c0_seq13		24024.90	16328.71	2550.73	0.00	0.00
comp94895_c0_seq1	12.69	30.85	46.09	0.00	0.00		comp124_c0_seq18		70.35	0.00	0.00	0.00	0.00
comp123458_c0_seq4	0.00	0.00	5.10	5.71	2.06		comp124_c0_seq19		3922.50	0.00	0.00	7.79	0.00
comp959590_c0_seq1	0.00	0.00	0.00	2.00	2.00		comp124_c0_seq22		13818.27	11594.38	7749.97	0.00	0.00
comp807488_c0_seq1	0.00	6.00	7.00	3.00	10.00		comp124103_c0_seq2		117.29	33.11	20.12	0.00	66.02
comp280817_c0_seq1	21.00	3.00	1.00	1.00	4.00		comp124350_c0_seq1		255.00	62.00	46.00	13.00	7.00
comp547544_c0_seq1	0.00	0.00	0.00	19.00	0.00		comp124380_c0_seq1		88.38	75.65	0.00	48.35	53.39
comp387476_c0_seq1	0.00	0.00	0.00	30.00	0.00		comp12488_c0_seq4		739.57	166.32	957.20	0.00	0.00
comp369690_c0_seq1	0.00	0.00	14.00	0.00	0.00		comp125249_c0_seq2		841.17	78.78	179.50	50.28	17.12
comp482738_c0_seq1	2.00	4.00	4.00	1.00	0.00		comp125287_c0_seq2		97.03	0.00	21.25	0.00	27.03
comp580393_c0_seq1	1.00	0.00	0.00	0.00	0.00		comp12551_c0_seq29		124.26	0.00	31.31	0.00	0.00
comp239660_c0_seq3	0.00	0.00	0.00	0.00	0.00		comp125697_c0_seq2		170.47	0.00	13.45	0.00	0.00
comp102319_c0_seq3	7.64	115.00	115.30	55.00	0.00		comp125765_c0_seq3		156.14	68.21	79.95	0.00	0.00
comp48335_c0_seq1	0.00	0.00	0.00	0.00	0.00		comp125799_c0_seq5		98.38	0.00	68.63	0.00	36.08
comp1023405_c0_seq1	0.00	1.00	1.00	1.00	0.00		comp126728_c0_seq7		244.63	70.84	38.58	0.00	5.28
comp9037_c1_seq5	0.00	75.47	0.00	0.41	0.00		comp126768_c0_seq1		255.00	58.00	28.00	14.00	2.00
comp70447_c0_seq2	146.53	0.00	49.79	0.00	0.00		comp12680_c0_seq13		57.42	0.00	0.00	0.00	0.00
comp35388_c0_seq6	268.51	444.63	477.97	489.58	440.66		comp12680_c0_seq14		117.87	146.70	155.65	0.00	0.00
comp214811_c0_seq2	9.05	29.00	16.96	6.90	0.00		comp12680_c0_seq17		106.23	6.24	36.60	0.00	0.00
comp1238529_c0_seq1	0.00	0.00	0.00	0.00	0.00		comp126903_c0_seq3		167.51	172.83	77.87	0.00	53.94
comp364763_c0_seq1	2.92	21.18	19.00	13.00	22.86		comp12839_c1_seq1		351.70	2.46	122.63	0.00	0.00
comp37051_c0_seq1	331.00	290.00	272.00	236.00	263.00		comp12846_c0_seq2		437.37	69.53	0.07	0.00	0.00
comp979220_c0_seq1	0.00	4.00	0.00	0.00	0.00		comp128471_c0_seq2		124.19	0.00	276.72	0.00	0.00
comp312067_c0_seq1	0.00	0.00	21.00	0.00	0.00		comp12867_c0_seq2		666.05	378.73	286.43	0.00	0.00
comp158741_c0_seq17	0.00	0.00	0.00	0.00	0.00		comp128919_c0_seq1		257.67	74.98	37.95	0.00	3.00
comp1300770_c0_seq1	0.00	0.00	0.00	1.00	0.00		comp129090_c0_seq1		555.00	207.00	160.00	35.00	19.00
comp943442_c0_seq1	0.00	0.00	0.00	0.00	0.00		comp129090_c0_seq3		86.00	35.00	24.00	0.00	6.00
comp888798_c0_seq1	0.00	0.00	0.00	1.00	0.00		comp129199_c0_seq2		92.57	30.50	41.81	0.00	20.48
comp52832_c0_seq1	33.00	24.00	19.00	13.00	21.00		comp129426_c0_seq2		61.15	0.00	0.00	0.00	36.23
comp44511_c0_seq11	0.00	107.91	46.38	0.00	0.00		comp129447_c0_seq2		56.00	0.00	0.00	0.00	0.00
comp999063_c0_seq1	0.00	1.00	0.00	1.00	0.00		comp12948_c0_seq4		137.92	466.81	619.86	0.00	0.00
comp124240_c0_seq1	253.00	140.00	153.00	113.00	54.00		comp129999_c0_seq2		506.00	105.00	81.00	8.15	42.00
comp969968_c0_seq1	0.00	1.00	1.00	0.00	2.00		comp130184_c0_seq1		1442.00	108.00	112.00	102.00	187.00
comp84933_c0_seq1	104.00	172.00	125.00	166.00	120.00		comp13034_c1_seq10		498.11	203.30	32.86	0.00	0.00
comp765863_c0_seq1	0.00	5.00	3.00	2.00	1.00		comp13034_c1_seq4		134.79	63.24	102.82	0.00	137.94
comp727523_c0_seq1	0.00	0.00	0.00	6.00	0.00		comp1306_c0_seq3		89.62	0.00	0.00	0.00	0.00
comp4647_c1_seq24	19.31	22.60	0.00	1.55	0.00		comp1306_c1_seq1		3427.89	1507.50	3295.44	0.00	0.00
comp577584_c0_seq1	0.00	0.00	0.00	5.00	0.00		comp13080_c1_seq3		123.01	34.12	18.18	0.00	85.88
comp251321_c0_seq2	2.00	0.00	0.00	2.11	0.00		comp13080_c1_seq4		90.53	78.70	59.75	0.00	136.02
comp14608_c1_seq7	0.00	0.00	0.00	0.00	0.00		comp13106_c0_seq1		103.75	98.07	0.00	0.00	0.00
comp177009_c0_seq1	45.00	81.00	54.00	85.00	135.00		comp13106_c0_seq3		169.51	8.98	0.00	0.00	0.00
comp430274_c0_seq1	23.00	11.00	10.00	13.00	10.00		comp13106_c0_seq4		2077.95	163.09	0.00	0.00	0.05
comp1460633_c0_seq1	0.00	0.00	0.00	0.00	0.00		comp13130_c0_seq1		4707.00	781.00	899.00	561.00	943.00
comp637349_c0_seq1	1.00	2.00	0.00	4.00	0.00		comp131363_c0_seq3		188.43	0.00	31.89	0.00	0.00
comp224845_c0_seq1	0.00	21.15	15.95	53.05	52.31		comp131363_c0_seq4		149.32	0.00	34.93	0.00	0.00
comp70378_c0_seq1	407.00	291.00	256.00	193.00	99.00		comp131374_c0_seq1		116.87	31.40	0.00	18.14	0.00
comp4979_c0_seq1	66.00	665.00	1971.00	889.00	1796.00		comp13193_c0_seq1		109.93	189.92	265.16	0.00	0.00
comp213936_c0_seq1	3.00	31.00	28.00	21.00	2.00		comp132023_c0_seq1		1554.00	504.00	350.00	35.00	2.00
comp330306_c0_seq3	7.20	4.48	4.00	0.00	9.08		comp132305_c0_seq1		176.18	0.00	226.99	0.00	264.00
comp831723_c0_seq1	0.00	0.00	0.00	0.00	0.00		comp132431_c0_seq3		52.46	0.00	0.00	40.21	39.53
comp829557_c0_seq1	2.00	2.00	1.00	4.00	1.00		comp13274_c0_seq2		221.56	5.00	0.00	0.00	27.44
comp43944_c0_seq10	0.15	0.00	0.04	0.00	0.00		comp132790_c1_seq1		159.43	0.00	0.00	0.00	0.00
comp158656_c0_seq1	94.00	351.13	215.00	325.00	188.72		comp132790_c1_seq2		879.57	154.00	100.00	91.00	18.00
comp498666_c0_seq1	23.00	29.00	15.00	7.00	8.00		comp133001_c0_seq5		52.89	0.00	0.00	4.26	0.00
comp529914_c0_seq1	0.00	0.00	0.00	10.00	0.00		comp13309_c0_seq5		99.76	15.65	42.19	0.00	0.00
comp959_c0_seq1	4531.00	6262.00	5667.00	5306.00	6437.00		comp13330_c0_seq37		285.02	291.15	148.93	0.00	0.00
comp59338_c1_seq14	0.00	0.00	2.73	0.00	0.00		comp13349_c1_seq2		634.21	42.93	82.90	48.54	112.63
comp10686_c0_seq1	1768.00	2097.00	2040.00	1519.00	1845.00		comp133619_c0_seq2		116.79	43.66	62.59	0.00	0.00
comp69086_c0_seq1	490.00	643.00	412.00	331.00	263.00		comp13384_c0_seq17		172.22	0.00	0.00	0.00	0.00
comp330289_c0_seq1	0.00	0.00	0.00	4.00	0.00		comp133887_c0_seq2		67.94	75.74	0.00	37.22	277.16
comp606434_c0_seq1	5.00	10.00	6.00	4.00	6.00		comp13393_c0_seq3		148.46	0.00	0.00	0.00	38.86
comp30029_c0_seq1	8.00	34.00	51.00	79.00	81.00		comp134544_c0_seq5		114.37	7.62	38.30	0.00	0.00
comp13330_c0_seq48	0.00	0.00	0.54	1.78	0.00		comp13460_c0_seq1		562.50	662.86	432.78	0.00	1941.00
comp1252929_c0_seq1	0.00	2.00	1.00	0.00	2.00		comp13464_c0_seq6		455.08	118.75	194.48	0.00	0.00
comp991119_c0_seq1	0.00	0.00	0.00	0.00	0.00		comp1351_c0_seq10		226.67	601.22	556.85	0.00	1514.59
comp401769_c0_seq1	0.00	0.00	0.00	7.00	0.00		comp135843_c0_seq1		398.00	88.00	65.00	28.11	7.00
comp34841_c1_seq1	643.00	188.00	222.00	138.00	123.00		comp136126_c0_seq3		196.28	86.17	50.37	0.00	0.00
comp338354_c0_seq1	1.00	0.00	0.00	0.00	0.00		comp136361_c0_seq5		100.94	0.00	0.00	0.00	6.51
comp44267_c0_seq1	10.74	26.85	10.74	16.11	10.74		comp136499_c0_seq1		98.70	83.59	0.00	0.00	103.32
comp695762_c0_seq1	0.00	0.00	0.00	3.00	0.00		comp13666_c3_seq31		53.40	0.00	0.00	41.91	0.00
comp102558_c0_seq1	58.00	66.00	59.00	58.00	58.00		comp136875_c0_seq1		303.51	63.70	8.43	34.50	0.00
comp39446_c0_seq4	204.96	44.91	81.06	100.77	214.19		comp137506_c0_seq3		69.63	0.00	0.00	0.00	0.00
comp316471_c0_seq5	0.00	0.00	0.00	0.00	0.00		comp13766_c0_seq1		288.08	66.88	242.02	0.00	0.00
comp187635_c0_seq1	5.00	10.00	15.00	25.00	7.00		comp13808_c0_seq2		993.24	215.30	109.91	0.00	71.34
comp25414_c1_seq62	0.00	0.00	0.00	0.00	0.00		comp13808_c1_seq14		80.61	0.00	0.00	0.00	0.00
comp757346_c0_seq1	0.00	0.00	0.00	3.00	0.00		comp13808_c1_seq28		74.18	19.99	0.00	0.00	151.97
comp45498_c0_seq1	32.00	55.00	46.00	46.00	59.00		comp13808_c1_seq5		77.37	38.16	134.12	0.00	50.09
comp1062704_c0_seq1	0.00	0.00	0.00	0.00	0.00		comp13854_c0_seq10		198.09	9.03	40.88	0.00	0.00
comp35797_c0_seq1	864.80	521.98	115.16	389.92	329.83		comp13854_c0_seq9		136.32	0.22	0.81	0.00	0.00
comp345296_c0_seq1	3.00	36.00	6.00	15.00	5.00		comp138756_c0_seq1		888.00	142.00	93.00	50.00	104.00
comp564514_c0_seq1	0.00	2.00	1.00	1.00	2.00		comp138841_c0_seq1		508.20	249.86	0.00	0.00	0.00
comp1253483_c0_seq1	0.00	0.00	1.00	1.00	0.00		comp13892_c0_seq1		179.32	176.83	147.55	0.00	31.68
comp1014047_c0_seq1	0.00	1.00	0.00	0.00	0.00		comp139432_c0_seq2		97.72	0.00	199.21	0.00	0.00
comp476317_c0_seq1	0.00	0.00	0.00	19.00	0.00		comp139706_c0_seq2		83.44	166.42	70.01	0.00	4.64
comp36013_c1_seq7	133.49	0.00	0.00	0.00	0.00		comp13971_c0_seq21		187.37	176.32	40.73	0.00	0.00
comp722633_c0_seq1	0.00	0.00	2.00	1.00	1.00		comp13971_c0_seq24		121.38	36.79	22.74	0.00	0.00
comp63712_c0_seq1	215.66	180.89	154.90	121.00	134.92		comp139711_c0_seq2		143.02	15.22	18.10	0.00	0.00
comp30589_c0_seq1	422.00	395.00	399.00	350.00	354.00		comp13983_c0_seq14		551.48	96.22	51.03	9.74	0.00
comp184208_c0_seq2	0.70	5.04	0.00	0.00	0.17		comp13983_c0_seq15		110.42	21.44	10.23	0.00	0.00
comp624892_c0_seq1	0.00	0.00	0.00	4.00	0.00		comp13983_c0_seq17		171.95	22.00	8.00	0.00	1.00
comp772782_c0_seq1	0.00	0.00	1.00	0.00	0.00		comp13983_c0_seq19		187.21	21.93	18.97	52.13	0.92
comp44511_c0_seq59	0.00	0.00	0.00	0.00	0.00		comp13983_c0_seq2		663.52	85.42	75.48	17.73	1.53
comp13971_c1_seq1	153.00	285.00	267.00	163.00	237.00		comp13983_c0_seq20		125.07	14.35	0.00	0.04	0.00
comp572875_c0_seq1	0.00	0.00	0.00	13.00	0.00		comp13983_c0_seq24		116.27	4.87	2.30	0.00	0.00
comp539831_c0_seq1	0.00	0.00	3.00	2.00	1.00		comp13983_c0_seq3		1905.70	486.04	162.12	54.56	14.55
comp285631_c0_seq1	1.00	1.00	0.00	1.00	0.00		comp13983_c0_seq6		176.26	32.68	0.00	0.00	0.00
comp873319_c0_seq2	1.00	0.00	0.00	1.00	0.00		comp13983_c0_seq7		420.12	40.11	0.00	1.96	0.00
comp55211_c0_seq1	840.89	703.32	520.98	0.00	379.23		comp139961_c0_seq2		531.69	64.22	69.94	40.34	45.00
comp17584_c2_seq33	6.10	0.00	2.23	1.54	8.05		comp140239_c0_seq1		154.85	88.21	60.89	0.00	0.00
comp82591_c0_seq1	403.00	487.00	348.00	279.00	314.00		comp140779_c0_seq1		402.26	182.00	111.00	8.00	3.35
comp62123_c0_seq2	174.70	187.47	224.95	149.14	179.86		comp14171_c0_seq1		297.99	1162.57	913.05	0.00	2532.97
comp870201_c0_seq1	4.00	2.00	1.00	1.00	1.00		comp14196_c0_seq1		513.50	764.41	879.92	0.00	802.99
comp827029_c0_seq1	0.00	0.00	0.00	0.00	0.00		comp14196_c0_seq3		177.09	74.40	0.00	0.00	0.00
comp909010_c0_seq1	0.00	0.00	0.00	0.00	0.00		comp14197_c0_seq2		148.67	57.97	144.17	0.00	373.47
comp8_c59_seq46	2.19	0.00	0.00	0.00	0.00		comp14222_c1_seq14		136.79	45.51	0.00	0.00	0.00
comp825392_c0_seq1	0.00	0.00	1.00	0.00	0.00		comp14222_c1_seq25		101.68	24.53	41.67	0.00	338.48
comp1178554_c0_seq1	0.00	1.00	0.00	0.00	0.00		comp14222_c1_seq29		198.70	0.00	0.00	0.00	0.00
comp53910_c0_seq3	118.59	33.78	62.53	45.35	10.97		comp14222_c1_seq34		346.03	0.00	0.00	0.00	0.00
comp31838_c3_seq1	0.00	0.00	0.00	0.00	0.00		comp14222_c1_seq39		64.34	0.00	0.00	0.00	0.00
comp143479_c0_seq1	39.47	113.29	87.34	102.00	107.80		comp14222_c1_seq41		423.72	0.00	0.00	0.00	0.00
comp1331920_c0_seq1	0.00	0.00	0.00	0.00	0.00		comp14222_c1_seq7		159.82	99.92	0.00	0.00	0.00
comp124014_c0_seq2	0.00	0.00	0.00	0.00	0.00		comp14222_c1_seq9		714.66	185.46	116.10	0.00	1373.39
comp1276843_c0_seq1	0.00	1.00	2.00	2.00	1.00		comp14234_c1_seq1		112.40	90.68	43.02	0.00	0.00
comp1276831_c0_seq1	0.00	0.00	0.00	1.00	0.00		comp142917_c0_seq3		275.00	77.00	65.00	0.00	48.31
comp499830_c0_seq1	0.00	0.00	0.00	24.00	0.00		comp143169_c0_seq1		75.30	52.19	0.00	0.00	205.00
comp1064692_c0_seq1	1.00	1.00	0.00	0.00	1.00		comp14333_c0_seq2		81.86	35.75	30.74	0.00	33.82
comp998820_c0_seq1	0.00	2.00	3.00	1.00	2.00		comp14410_c0_seq14		101.51	76.83	58.78	0.00	66.83
comp1482760_c0_seq1	0.00	0.00	1.00	0.00	0.00		comp144284_c0_seq1		139.63	0.00	16.00	0.00	25.16
comp8_c32_seq929	0.00	4.40	2.45	3.00	0.00		comp14436_c0_seq1		97.07	133.10	117.10	0.00	551.19
comp151617_c0_seq1	25.00	36.00	43.00	25.00	30.00		comp14441_c1_seq12		88.01	27.27	54.99	0.00	0.00
comp1028585_c0_seq1	0.00	0.00	0.00	0.00	0.00		comp1446_c0_seq1		7489.46	3168.66	3184.35	15.93	0.00
comp82368_c0_seq1	32.00	128.00	67.00	51.00	6.00		comp14463_c1_seq14		101.22	99.95	92.60	0.00	72.55
comp513229_c0_seq1	0.00	0.00	0.00	18.00	0.00		comp14482_c2_seq1		2883.70	999.00	688.00	136.00	57.00
comp46740_c0_seq5	105.00	118.00	98.00	97.00	72.00		comp14482_c2_seq3		541.54	0.00	0.00	0.00	0.00
comp40292_c0_seq27	0.00	14.28	10.32	12.08	0.84		comp145198_c0_seq1		84.14	32.09	11.45	0.00	0.00
comp667137_c0_seq1	3.00	2.00	0.00	0.00	3.00		comp145319_c0_seq2		104.76	146.52	0.00	0.00	0.00
comp1415292_c0_seq1	0.00	0.00	0.00	2.00	0.00		comp14540_c1_seq1		415.55	551.37	511.20	0.00	556.00
comp508913_c0_seq1	0.00	8.00	3.00	5.00	19.00		comp14546_c0_seq3		320.35	3.96	80.14	20.93	0.00
comp1471169_c0_seq1	0.00	0.00	0.00	0.00	0.00		comp145835_c0_seq2		158.16	42.59	14.87	0.00	2.00
comp44435_c0_seq1	244.00	104.00	75.00	41.00	5.00		comp145918_c0_seq3		77.11	54.08	0.53	13.70	0.00
comp965712_c0_seq1	0.00	1.00	0.00	0.00	1.00		comp145990_c0_seq1		82.29	59.41	27.02	0.00	0.00
comp703278_c0_seq1	0.00	10.00	6.00	14.00	17.00		comp14608_c1_seq13		173.52	0.00	0.00	5.63	38.55
comp906753_c0_seq1	0.00	1.00	3.00	1.00	0.00		comp14608_c1_seq34		86.02	0.00	0.00	0.00	10.50
comp218278_c0_seq1	0.00	0.00	0.00	4.00	0.00		comp146678_c0_seq1		125.61	0.00	0.00	0.00	0.00
comp1022284_c0_seq1	0.00	0.00	2.00	0.00	0.00		comp14690_c0_seq2		217.72	250.20	268.02	0.00	1311.00
comp8_c32_seq749	0.00	0.00	0.00	0.00	0.00		comp14725_c0_seq13		1191.47	25.55	193.75	41.77	0.05
comp763_c43_seq915	0.00	0.01	2.11	21.04	31.55		comp14729_c3_seq14		102.28	0.00	0.00	0.00	0.00
comp656057_c0_seq1	3.00	2.00	4.00	6.00	4.00		comp14730_c0_seq3		219.47	5.67	16.79	0.00	0.00
comp1428153_c0_seq1	0.00	0.00	4.00	0.00	0.00		comp14730_c0_seq4		460.87	31.67	47.84	0.00	108.38
comp16369_c0_seq1	0.00	76.84	92.75	53.06	42.74		comp147433_c0_seq1		774.00	143.00	125.00	49.26	304.00
comp4124_c4_seq33	35.20	461.56	337.30	285.72	369.93		comp14829_c0_seq33		360.02	0.00	2.20	0.20	0.00
comp1135267_c0_seq1	0.00	0.00	0.00	0.00	0.00		comp14863_c0_seq2		919.83	1159.75	1006.91	0.00	921.83
comp91831_c0_seq3	0.00	6.00	16.00	8.00	49.00		comp14870_c0_seq1		271.28	148.28	344.81	0.00	17.16
comp926885_c0_seq1	0.00	0.00	0.00	0.00	0.00		comp14876_c1_seq6		94.61	79.11	88.70	0.00	26.40
comp154786_c0_seq1	0.00	0.00	13.72	0.00	0.00		comp14876_c1_seq9		306.28	82.61	79.39	0.00	38.27
comp1123459_c0_seq1	0.00	0.00	0.00	1.00	0.00		comp14947_c0_seq5		76.07	0.00	0.00	0.00	0.00
comp906193_c0_seq1	0.00	1.00	0.00	0.00	6.00		comp14947_c0_seq6		66.81	0.00	0.00	0.00	0.00
comp789029_c0_seq1	0.00	0.00	0.00	6.00	0.00		comp14962_c0_seq2		389.77	211.70	118.80	0.00	353.81
comp20028_c1_seq21	3.85	17.91	8.67	18.05	4.14		comp15_c1_seq1		418.46	0.04	0.00	0.00	0.00
comp7269_c1_seq8	14.46	5.92	11.86	44.31	73.98		comp15034_c0_seq10		143.09	102.63	60.50	0.00	11.28
comp39022_c0_seq2	65.81	116.89	0.00	41.86	45.53		comp15084_c2_seq1		162.50	111.00	0.00	34.67	64.62
comp120317_c0_seq4	0.00	0.00	19.50	0.00	0.00		comp15092_c2_seq2		565.94	512.92	372.95	0.00	896.62
comp796702_c0_seq1	1.00	1.00	1.00	1.00	3.00		comp15092_c2_seq5		882.57	355.29	301.26	48.67	35.97
comp1816_c13_seq13	0.00	0.00	0.00	0.00	0.00		comp15109_c0_seq2		313.56	247.02	498.35	0.00	0.00
comp142090_c0_seq3	16.74	0.00	0.00	0.00	0.00		comp151168_c0_seq1		94.14	86.97	58.17	0.00	0.00
comp12223_c2_seq165	0.00	0.00	2.95	0.00	0.00		comp151256_c0_seq1		273.00	57.00	62.00	10.00	4.00
comp156592_c0_seq1	36.00	134.00	126.00	202.00	540.00		comp15138_c1_seq5		241.84	40.39	0.00	42.41	101.62
comp200995_c0_seq1	29.00	48.00	38.00	57.00	148.00		comp152112_c0_seq5		465.66	129.79	136.55	0.00	34.76
comp1098483_c0_seq1	0.00	0.00	0.00	0.00	0.00		comp15232_c1_seq4		298.30	39.60	37.89	0.00	93.30
comp557955_c0_seq1	0.00	0.00	0.00	1.00	0.00		comp15232_c1_seq5		57.76	0.00	0.00	0.00	0.00
comp827654_c0_seq1	1.00	0.00	1.00	1.00	0.00		comp154_c0_seq1		2527.18	6241.83	2814.42	19.12	1292.12
comp1189120_c0_seq1	0.00	0.00	0.00	0.00	0.00		comp15406_c0_seq16		380.02	117.87	119.60	19.78	12.75
comp31528_c0_seq2	235.77	236.45	258.45	263.23	377.63		comp15406_c0_seq5		1176.78	479.45	443.34	41.35	27.02
comp203951_c0_seq2	7.35	4.07	8.52	0.00	10.42		comp15406_c0_seq55		251.12	129.99	115.06	0.00	0.00
comp618475_c0_seq1	0.00	4.00	1.00	2.00	0.00		comp15406_c0_seq8		995.36	261.05	305.80	76.50	10.24
comp98588_c0_seq1	0.00	42.83	22.91	84.95	186.50		comp154256_c0_seq4		54.24	87.90	0.00	27.37	23.09
comp307052_c0_seq1	0.00	0.00	0.00	14.00	0.00		comp15427_c5_seq69		120.19	0.00	0.00	0.00	0.00
comp38993_c0_seq3	0.00	49.21	27.76	25.14	60.15		comp154362_c0_seq2		160.78	51.68	41.36	0.00	14.24
comp22798_c0_seq3	117.44	495.53	700.14	1150.74	2254.45		comp15490_c0_seq19		396.78	525.24	290.72	26.23	384.85
comp162741_c0_seq1	0.00	0.00	99.00	0.00	0.00		comp15490_c0_seq30		196.87	185.14	91.34	4.05	36.19
comp730440_c0_seq1	0.00	0.00	0.00	1.00	0.00		comp15520_c0_seq14		322.47	148.21	123.68	0.00	0.09
comp720636_c0_seq1	0.00	0.00	0.00	4.00	0.00		comp15520_c0_seq15		623.09	417.62	174.48	0.00	0.17
comp607275_c0_seq1	1.00	2.00	1.00	4.00	0.00		comp155231_c0_seq1		431.00	62.00	43.00	29.00	142.00
comp629129_c0_seq1	12.00	3.00	1.00	3.00	1.00		comp15526_c0_seq17		76.85	34.31	0.61	0.00	0.00
comp499633_c0_seq1	0.00	0.00	0.00	8.00	0.00		comp15526_c0_seq4		122.12	260.30	47.31	0.00	187.13
comp1101509_c0_seq1	0.00	0.00	2.00	0.00	0.00		comp15655_c0_seq1		317.56	125.96	0.00	0.00	0.00
comp6753_c0_seq1	0.00	301.36	342.64	124.40	124.81		comp15656_c1_seq20		79.12	0.00	0.00	0.00	0.00
comp264255_c0_seq1	139.00	53.00	35.00	25.00	5.00		comp15668_c0_seq2		95.86	292.98	96.62	0.00	0.00
comp161940_c0_seq1	0.00	0.00	0.00	19.00	0.00		comp15674_c3_seq2		418.89	345.16	437.32	0.00	0.55
comp1236357_c0_seq1	0.00	0.00	0.00	3.00	0.00		comp15674_c3_seq6		142.12	55.19	229.73	0.00	0.10
comp547485_c0_seq1	0.00	0.00	0.00	7.00	0.00		comp156793_c0_seq3		79.45	14.04	46.95	0.00	11.13
comp14974_c0_seq40	0.00	0.00	0.00	0.00	0.00		comp15683_c0_seq3		127.25	0.00	148.63	0.00	0.00
comp3126_c0_seq26	0.00	0.00	0.92	1.38	0.88		comp15683_c0_seq4		229.96	0.00	70.57	0.00	0.00
comp442920_c0_seq1	0.00	0.00	0.00	12.00	0.00		comp15724_c0_seq1		164.16	54.94	26.37	0.00	0.00
comp728704_c0_seq1	4.00	4.00	6.00	8.00	4.00		comp15724_c0_seq2		237.03	97.69	45.55	0.00	0.00
comp1188289_c0_seq1	0.00	1.00	0.00	0.00	1.00		comp15724_c0_seq3		207.69	222.08	271.65	0.00	107.26
comp58515_c1_seq17	0.00	0.00	0.00	22.42	0.00		comp15742_c0_seq1		785.00	198.00	206.00	53.00	17.00
comp1118392_c0_seq1	0.00	0.00	1.00	0.00	0.00		comp15759_c0_seq3		216.60	0.00	0.00	0.00	0.00
comp92337_c0_seq2	18.00	264.26	252.06	199.10	100.18		comp15768_c0_seq2		108.69	121.77	133.70	0.23	0.00
comp911864_c0_seq1	1.00	2.00	0.00	1.00	0.00		comp15796_c1_seq6		273.84	62.41	45.63	0.00	26.59
comp809602_c0_seq1	0.00	0.00	0.00	0.00	0.00		comp15801_c1_seq1		272.91	289.85	0.00	0.00	0.00
comp940273_c0_seq1	1.00	0.00	0.00	3.00	0.00		comp15801_c2_seq5		211.43	0.00	105.53	0.00	0.00
comp47690_c0_seq2	61.00	0.00	66.59	74.00	31.20		comp15809_c0_seq4		69.72	28.77	0.00	0.00	183.11
comp979844_c0_seq1	0.00	0.00	0.00	1.00	0.00		comp1582_c0_seq1		92.12	1050.03	791.45	0.02	1028.13
comp21535_c0_seq16	0.00	0.00	0.00	0.00	0.00		comp1582_c0_seq11		65.55	0.00	0.00	0.00	0.00
comp163591_c0_seq1	119.00	241.00	173.00	157.00	380.00		comp1582_c0_seq8		901.35	864.23	754.60	0.00	804.28
comp1472491_c0_seq1	0.00	1.00	0.00	0.00	1.00		comp15836_c0_seq2		75.29	58.11	0.00	24.94	36.55
comp1372796_c0_seq1	0.00	0.00	0.00	1.00	0.00		comp15874_c0_seq1		151.21	0.00	0.00	0.00	0.00
comp982955_c0_seq1	2.00	5.00	1.00	2.00	3.00		comp15874_c0_seq2		211.23	0.00	0.00	0.00	0.00
comp32617_c0_seq56	0.00	6.70	0.00	0.00	0.00		comp15894_c1_seq4		203.85	73.65	42.42	0.00	0.01
comp28985_c0_seq1	216.26	184.74	126.55	46.22	34.16		comp15905_c0_seq1		1170.00	220.00	219.00	139.00	71.00
comp829703_c0_seq1	2.00	5.00	2.00	3.00	10.00		comp1597_c1_seq115		80.77	0.00	0.00	0.00	0.00
comp724270_c0_seq1	0.00	3.00	0.00	0.00	2.00		comp15989_c0_seq4		170.62	49.53	30.93	0.00	0.00
comp38971_c0_seq10	62.95	172.72	84.90	0.00	0.00		comp160018_c0_seq1		498.00	52.00	33.00	4.00	1.00
comp732177_c0_seq1	0.00	1.00	0.00	0.00	0.00		comp16027_c1_seq2		1243.55	925.38	1007.81	0.00	0.00
comp893353_c0_seq1	4.00	2.00	2.00	0.00	3.00		comp16065_c0_seq5		158.26	19.06	24.41	0.00	0.00
comp1005169_c0_seq1	0.00	0.00	0.00	1.00	1.00		comp16065_c0_seq9		823.97	345.33	317.60	0.00	0.00
comp918638_c0_seq1	0.00	0.00	0.00	7.00	0.00		comp16110_c0_seq3		706.00	102.00	38.00	4.00	10.00
comp711682_c0_seq1	0.00	1.00	0.00	0.00	1.00		comp16113_c2_seq1		1379.63	257.56	116.34	0.00	307.02
comp782959_c0_seq1	0.00	0.00	0.00	12.00	0.00		comp16152_c6_seq56		77.75	0.00	58.93	0.00	0.00
comp6349_c0_seq2	22.78	84.12	43.11	68.89	71.10		comp16160_c0_seq2		112.84	112.13	148.03	0.00	534.78
comp406294_c0_seq1	5.00	13.00	10.00	23.00	14.00		comp16168_c0_seq5		306.51	199.18	0.00	14.43	0.00
comp89851_c1_seq6	0.00	24.96	0.00	0.00	0.00		comp16168_c0_seq6		159.20	2.09	0.00	0.00	0.00
comp1153703_c0_seq1	0.00	2.00	0.00	0.00	2.00		comp16168_c0_seq7		64.61	0.00	0.00	4.96	0.00
comp62624_c0_seq3	0.00	69.94	28.62	55.33	0.00		comp16168_c0_seq9		207.12	3.32	0.00	0.00	0.00
comp8984_c1_seq142	0.00	0.00	0.00	0.00	0.00		comp16191_c0_seq6		3564.49	2389.97	2098.59	20.24	24.70
comp717717_c0_seq1	4.00	2.00	1.00	1.00	2.00		comp162007_c0_seq2		76.95	100.00	0.00	22.14	8.08
comp16579_c0_seq60	0.00	3.42	0.00	9.52	0.00		comp162173_c0_seq3		260.54	36.08	0.00	5.77	0.00
comp970347_c0_seq1	2.00	3.00	1.00	1.00	3.00		comp162474_c0_seq1		81.00	1.00	2.00	5.00	13.00
comp629068_c0_seq1	1.00	5.00	3.00	3.00	0.00		comp16276_c0_seq1		490.90	15.32	0.00	0.00	200.31
comp216352_c0_seq1	0.00	0.00	0.00	27.00	0.00		comp16276_c0_seq2		360.22	109.04	0.00	0.00	396.76
comp769505_c0_seq1	0.00	0.00	2.00	1.00	3.00		comp16276_c0_seq3		166.23	53.45	9.06	0.00	46.76
comp1236533_c0_seq1	3.00	1.00	1.00	0.00	0.00		comp16313_c0_seq2		306.20	455.58	351.32	0.00	470.58
comp218706_c0_seq1	0.00	0.00	0.00	20.00	0.00		comp16313_c0_seq4		348.84	225.16	141.31	0.00	77.42
comp63998_c0_seq5	0.00	4.22	2.47	2.71	0.00		comp1632_c0_seq2		11458.90	4433.60	3241.49	43.41	20116.67
comp229486_c0_seq1	0.00	22.00	0.00	0.00	0.00		comp16429_c1_seq3		847.20	188.31	0.00	0.00	528.87
comp781399_c0_seq1	0.00	0.00	2.00	0.00	0.00		comp164371_c0_seq1		5663.00	856.00	558.00	19.71	160.00
comp1133270_c0_seq1	0.00	0.00	2.00	0.00	0.00		comp16474_c0_seq2		270.00	0.00	0.00	0.00	0.00
comp900176_c0_seq1	0.00	0.00	0.00	1.00	0.00		comp1650_c0_seq3		139.97	168.31	0.00	0.00	182.95
comp1067562_c0_seq1	0.00	0.00	0.00	1.00	0.00		comp165423_c0_seq2		245.00	46.00	37.00	10.08	2.00
comp6901_c7_seq4	37.50	47.00	24.50	0.00	15.50		comp16550_c0_seq1		277.30	253.41	135.70	0.00	0.00
comp53986_c0_seq2	0.00	93.30	126.04	68.97	0.00		comp16599_c0_seq2		77.11	0.00	41.78	0.00	81.52
comp1002403_c0_seq1	0.00	0.00	0.00	3.00	0.00		comp166185_c0_seq1		996.00	300.00	236.00	10.00	9.00
comp89379_c0_seq1	71.00	98.00	96.00	77.00	9.00		comp16666_c0_seq1		394.56	0.00	0.00	0.00	0.00
comp32235_c0_seq1	158.00	380.00	349.00	424.00	876.00		comp16713_c0_seq1		2862.00	1021.00	754.00	60.00	14.00
comp1108103_c0_seq1	0.00	0.00	0.00	0.00	0.00		comp16748_c1_seq1		87.65	0.00	0.00	43.83	21.91
comp13942_c0_seq15	0.00	4.00	4.00	1.00	1.00		comp16750_c0_seq1		187.44	684.38	731.10	0.00	0.00
comp796203_c0_seq1	0.00	1.00	0.00	0.00	0.00		comp16753_c0_seq11		396.47	0.00	0.00	7.30	20.33
comp717086_c0_seq1	0.00	0.00	0.00	2.00	0.00		comp16753_c0_seq41		169.72	0.00	0.00	0.45	6.19
comp915209_c0_seq1	2.00	1.00	0.00	0.00	0.00		comp16753_c0_seq42		122.12	0.00	0.00	0.00	0.00
comp383305_c0_seq1	0.00	0.00	0.00	7.00	0.00		comp16754_c0_seq5		162.62	52.61	32.52	0.00	0.00
comp2367_c3_seq96	0.00	0.00	0.00	0.00	0.00		comp16754_c0_seq8		899.40	173.50	120.66	0.00	0.00
comp1004019_c0_seq1	0.00	0.00	0.00	2.00	0.00		comp16772_c0_seq3		817.24	379.37	476.12	0.00	0.00
comp662153_c0_seq1	0.00	0.00	6.00	0.00	0.00		comp16778_c0_seq1		50.63	0.00	0.00	0.00	45.77
comp341590_c0_seq1	4.00	46.00	19.00	18.00	13.00		comp16844_c0_seq2		139.00	339.63	287.63	0.00	336.95
comp8201_c0_seq166	0.00	1.00	0.00	0.00	1.00		comp16859_c0_seq24		80.30	0.00	0.00	0.00	0.00
comp15217_c0_seq16	0.00	9.46	0.00	0.00	0.00		comp16859_c0_seq27		109.27	0.00	0.00	0.00	0.00
comp364477_c0_seq1	36.00	65.00	36.00	47.00	93.00		comp16953_c0_seq7		317.08	89.32	0.00	8.34	435.80
comp1189478_c0_seq1	0.00	0.00	5.00	0.00	0.00		comp16982_c0_seq3		513.77	261.00	275.60	0.00	160.56
comp40433_c0_seq44	0.00	0.00	0.00	47.87	57.51		comp16982_c0_seq7		118.52	103.11	49.45	0.00	0.00
comp91154_c0_seq2	0.00	32.76	0.00	0.00	21.80		comp170456_c0_seq2		206.69	362.96	243.23	0.00	108.75
comp773285_c0_seq1	0.00	0.00	1.00	1.00	1.00		comp17055_c0_seq2		82.35	0.00	0.00	0.00	0.00
comp305349_c0_seq4	0.00	2.00	2.00	2.00	4.00		comp170832_c0_seq1		0.00	0.00	0.00	0.00	0.00
comp149124_c0_seq1	0.00	0.00	0.00	8.25	0.00		comp17092_c0_seq2		717.14	0.00	36.23	1.18	141.51
comp1440944_c0_seq1	0.00	0.00	0.00	0.00	1.00		comp17092_c0_seq4		659.97	0.00	4.54	0.70	139.54
comp92918_c0_seq3	52.56	105.03	54.80	84.53	153.26		comp17103_c0_seq4		67.57	0.00	0.00	37.66	0.00
comp1890_c14_seq55	6.22	3.56	4.11	0.00	0.00		comp171320_c0_seq1		317.00	49.00	28.00	12.00	5.00
comp246489_c0_seq1	0.00	0.00	0.00	9.00	0.00		comp17177_c0_seq6		87.00	57.78	0.00	0.00	0.00
comp57873_c0_seq1	8.68	20.15	9.41	7.00	24.10		comp172203_c0_seq1		682.00	28.00	20.00	16.00	30.00
comp7018_c0_seq7	1.19	144.21	108.73	77.19	18.04		comp172662_c0_seq5		58.52	0.00	0.00	0.00	2.49
comp450264_c0_seq1	0.00	0.00	0.00	36.00	0.00		comp17271_c0_seq16		110.20	42.10	17.01	0.00	36.34
comp142363_c0_seq1	123.00	38.00	31.00	12.00	4.00		comp17271_c0_seq46		160.47	80.90	73.76	0.00	130.45
comp636760_c0_seq1	0.00	10.00	6.00	3.00	1.00		comp172804_c0_seq1		809.00	290.00	153.00	0.00	14.00
comp16806_c0_seq1	403.00	208.00	266.00	238.00	224.00		comp173420_c0_seq2		79.36	65.45	23.55	0.00	70.48
comp45419_c0_seq15	0.00	0.00	0.00	0.00	0.00		comp17354_c0_seq18		100.79	81.82	26.07	0.00	0.00
comp139725_c0_seq1	40.00	15.00	13.00	5.00	13.00		comp17358_c0_seq89		68.87	0.00	0.00	0.00	0.00
comp613550_c0_seq1	0.00	4.00	0.00	0.00	0.00		comp17358_c0_seq99		183.92	11.99	11.92	1.12	129.08
comp240389_c0_seq2	0.00	0.00	0.00	0.00	0.00		comp173657_c0_seq2		83.35	27.00	58.00	0.00	22.00
comp1196811_c0_seq1	0.00	0.00	0.00	0.00	0.00		comp17392_c0_seq25		114.14	92.48	77.87	0.00	0.00
comp563127_c0_seq1	0.00	0.00	0.00	4.00	0.00		comp174082_c0_seq2		217.05	0.00	0.00	1.83	13.21
comp222657_c0_seq1	0.00	0.00	75.00	1.00	0.00		comp17409_c0_seq1		77.80	43.82	0.00	0.00	85.26
comp719591_c0_seq1	2.00	6.00	2.00	4.00	3.00		comp17412_c0_seq3		56.24	0.00	0.00	0.00	0.00
comp60949_c0_seq4	156.38	363.63	203.48	185.12	123.66		comp17415_c0_seq2		106.84	854.83	890.48	0.00	591.40
comp1220228_c0_seq1	2.00	0.00	3.00	1.00	2.00		comp17437_c0_seq1		4311.00	422.00	338.00	211.00	106.00
comp584264_c0_seq1	0.00	0.00	0.00	7.00	0.00		comp174474_c0_seq1		412.00	46.00	30.00	2.00	5.00
comp31439_c0_seq19	0.00	0.00	0.00	0.00	0.00		comp17459_c0_seq1		208.92	0.00	89.82	0.00	266.00
comp1136989_c0_seq1	0.00	0.00	0.00	1.00	1.00		comp17467_c1_seq38		228.43	81.41	88.66	0.75	18.89
comp34486_c0_seq5	6.98	0.00	15.52	0.00	13.30		comp17467_c1_seq46		560.42	23.08	81.36	0.39	0.00
comp375684_c0_seq1	1.18	0.00	2.31	10.17	1.11		comp17467_c1_seq48		607.26	0.00	0.00	0.00	0.00
comp1589181_c0_seq1	0.00	2.00	1.00	1.00	0.00		comp17467_c1_seq49		324.29	0.00	0.00	0.00	0.00
comp806333_c0_seq1	0.00	0.00	0.00	1.00	11.00		comp174812_c0_seq1		719.00	291.00	141.00	43.00	18.00
comp991428_c0_seq1	1.00	1.00	0.00	1.00	1.00		comp17488_c0_seq1		2123.04	694.54	807.35	0.00	0.00
comp97712_c0_seq1	0.00	11.09	0.00	0.00	0.00		comp17488_c0_seq5		499.53	61.42	169.92	0.00	0.00
comp893410_c0_seq1	0.00	0.00	1.00	0.00	0.00		comp175569_c0_seq1		396.00	61.00	51.00	12.00	0.00
comp825608_c0_seq1	0.00	0.00	0.00	0.00	0.00		comp17575_c0_seq1		72.58	0.00	0.00	0.00	0.00
comp763_c43_seq1957	4.00	7.00	9.00	1.00	4.00		comp1759_c2_seq48		113.18	46.03	0.00	0.00	0.00
comp64756_c0_seq1	90.00	55.00	55.00	24.00	32.00		comp17639_c0_seq21		128.27	0.00	0.00	0.00	0.00
comp901583_c0_seq1	0.00	4.00	2.00	4.00	3.00		comp17639_c0_seq31		67.31	89.58	0.14	44.50	72.90
comp761028_c0_seq1	1.00	3.00	0.00	3.00	5.00		comp176604_c0_seq1		383.00	187.00	101.00	26.00	12.00
comp1088830_c0_seq1	0.00	0.00	0.00	3.00	0.00		comp17677_c0_seq3		94.67	320.65	206.01	0.00	60.67
comp763_c43_seq1361	14.62	10.86	0.00	12.07	0.00		comp177608_c0_seq3		137.62	138.01	133.46	0.00	4.06
comp18351_c1_seq1	259.00	249.00	262.00	193.00	157.00		comp177728_c0_seq1		643.00	252.00	138.00	56.00	11.00
comp16495_c0_seq1	92.67	140.65	214.97	257.70	547.30		comp177918_c0_seq1		71.00	88.00	0.00	24.85	90.00
comp36169_c0_seq1	0.00	0.00	10.29	42.80	0.00		comp17793_c0_seq16		393.95	59.18	144.62	13.12	0.00
comp300504_c0_seq1	0.00	0.00	0.00	5.00	0.00		comp17793_c0_seq32		556.96	269.23	226.83	0.01	10.53
comp24651_c0_seq66	0.00	0.00	0.00	0.00	0.00		comp17793_c0_seq34		133.63	84.12	0.00	0.00	69.68
comp1391345_c0_seq1	0.00	0.00	0.00	1.00	1.00		comp17793_c0_seq6		126.99	0.00	39.76	4.48	0.00
comp904048_c0_seq1	0.00	2.00	0.00	6.00	2.00		comp1782_c0_seq1		680.48	3.99	3.75	2.98	2.17
comp810316_c0_seq1	0.00	0.00	0.00	0.00	0.00		comp1782_c1_seq3		660.81	0.00	0.00	0.00	0.00
comp763_c43_seq2149	9.09	0.00	3.57	0.00	5.28		comp17863_c0_seq2		56.23	0.00	0.00	0.00	0.00
comp996720_c0_seq1	0.00	0.00	0.00	0.00	0.00		comp1787_c0_seq5		719.14	0.00	0.00	0.00	0.00
comp243990_c0_seq1	0.00	0.00	23.00	0.00	0.00		comp17910_c0_seq2		80.72	136.61	215.27	0.00	0.00
comp175844_c0_seq3	0.00	28.83	21.45	17.85	0.00		comp17918_c1_seq4		198.64	0.00	0.00	0.00	0.00
comp21493_c1_seq79	0.00	0.00	0.00	0.00	0.00		comp179542_c0_seq2		712.00	228.00	175.00	24.74	35.00
comp1163986_c0_seq1	0.00	0.00	0.00	1.00	0.00		comp179569_c0_seq2		79.00	1.64	5.55	0.00	2.00
comp918045_c0_seq1	0.00	0.00	0.00	5.00	0.00		comp18032_c1_seq11		486.99	61.51	468.00	5.25	186.49
comp155086_c0_seq1	1.00	10.00	5.00	14.00	7.00		comp180408_c0_seq6		99.42	104.06	59.64	0.00	17.61
comp1074707_c0_seq1	0.00	1.00	1.00	0.00	3.00		comp180408_c0_seq8		107.48	184.68	70.67	0.00	134.39
comp767018_c0_seq1	0.00	2.00	3.00	3.00	11.00		comp18049_c0_seq16		94.17	52.63	34.79	0.00	0.00
comp63874_c0_seq2	30.71	10.05	0.00	125.15	7.25		comp18049_c0_seq9		93.67	23.08	12.84	0.00	0.00
comp962054_c0_seq1	0.00	0.00	1.00	0.00	0.00		comp180799_c0_seq2		183.60	37.91	64.79	2.30	0.00
comp92300_c0_seq3	60.14	52.39	57.09	58.13	43.46		comp181360_c0_seq1		1407.00	32.00	30.00	10.00	13.00
comp723579_c0_seq1	0.00	1.00	1.00	7.00	4.00		comp181428_c0_seq3		52.14	0.00	0.00	0.00	0.00
comp262221_c0_seq1	0.00	20.20	0.00	0.00	8.71		comp181428_c0_seq4		79.63	113.86	28.83	0.00	8.00
comp874605_c0_seq1	2.00	3.00	2.00	2.00	0.00		comp1816_c3_seq1		98.00	0.00	0.02	0.00	0.00
comp30822_c0_seq1	86.00	142.00	105.00	102.00	89.00		comp1816_c6_seq4		94.83	428.63	61.97	0.00	739.99
comp1108134_c0_seq1	0.00	0.00	2.00	0.00	0.00		comp1816_c6_seq8		743.09	177.44	139.16	0.00	256.45
comp985432_c0_seq1	0.00	0.00	0.00	0.00	0.00		comp1816_c7_seq1		667.31	0.00	226.95	0.02	0.00
comp1014601_c0_seq1	0.00	0.00	0.00	3.00	0.00		comp1816_c7_seq15		101.98	163.64	113.86	0.00	0.00
comp15472_c1_seq10	2.79	0.00	0.00	0.00	0.00		comp1816_c7_seq4		451.15	17.98	377.37	0.00	747.97
comp620547_c0_seq1	0.00	0.00	0.00	11.00	0.00		comp1816_c7_seq9		418.33	0.00	63.09	0.00	0.00
comp8018_c0_seq7	2403.74	3906.35	2691.98	2417.65	3306.09		comp1816_c9_seq124		96.94	115.82	10.07	0.00	152.67
comp261084_c0_seq2	0.00	0.00	0.00	0.00	0.00		comp1816_c9_seq143		88.61	16.67	35.93	0.00	5.00
comp753608_c0_seq1	0.00	0.00	4.00	1.00	0.00		comp1816_c9_seq32		315.81	406.61	119.58	0.00	0.00
comp43386_c0_seq3	12.30	5.99	0.00	18.41	3.64		comp1816_c9_seq48		241.47	41.09	137.36	1.87	0.00
comp90890_c0_seq1	26.00	32.00	37.00	21.00	22.00		comp1816_c9_seq73		114.95	124.30	103.99	0.00	38.18
comp1073732_c0_seq1	0.00	0.00	1.00	2.00	3.00		comp181913_c0_seq1		89.03	42.07	0.00	0.00	50.31
comp775984_c0_seq1	0.00	0.00	0.00	2.00	0.00		comp181913_c0_seq3		96.73	0.74	0.00	0.00	3.78
comp39240_c0_seq9	0.00	0.00	0.00	20.84	4.27		comp182295_c0_seq1		986.00	119.00	3.00	1.00	0.00
comp1236103_c0_seq1	0.00	0.00	0.00	0.00	0.00		comp18246_c0_seq4		93.77	0.02	0.00	0.00	0.00
comp758448_c0_seq1	1.00	4.00	4.00	3.00	2.00		comp183021_c0_seq1		1183.00	140.00	108.00	77.00	20.00
comp606307_c0_seq2	0.00	0.00	0.00	4.00	0.00		comp183295_c0_seq3		74.00	0.00	0.00	0.00	0.00
comp437536_c0_seq4	0.00	0.00	0.04	0.00	0.00		comp18349_c0_seq9		147.81	0.00	23.90	0.00	0.00
comp1158441_c0_seq1	0.00	0.00	0.00	1.00	1.00		comp18354_c1_seq2		750.31	264.97	241.19	0.00	0.00
comp65321_c0_seq2	68.00	157.80	119.79	174.31	109.00		comp18399_c1_seq2		86.00	22.00	33.00	0.00	0.00
comp1656135_c0_seq1	4.00	0.00	1.00	2.00	0.00		comp184194_c0_seq2		218.32	108.70	65.23	0.00	0.00
comp2119266_c0_seq1	0.00	0.00	0.00	0.00	0.00		comp1842_c1_seq1		154.52	146.59	154.52	0.00	231.77
comp1242173_c0_seq1	0.00	0.00	0.00	2.00	0.00		comp184277_c0_seq1		240.11	35.59	51.58	0.00	0.00
comp505781_c0_seq1	0.00	0.00	12.00	0.00	0.00		comp184324_c0_seq1		232.00	52.00	28.00	0.00	1.00
comp270449_c0_seq1	22.00	39.00	38.00	33.00	6.00		comp18491_c0_seq1		112.45	128.62	41.57	0.00	0.00
comp31439_c0_seq159	0.00	2.00	0.00	1.00	0.00		comp18492_c1_seq18		702.96	370.35	73.90	0.00	91.83
comp256625_c0_seq3	29.30	9.76	18.18	0.00	3.39		comp18492_c1_seq41		78.16	21.83	0.00	0.00	45.87
comp18399_c1_seq2	86.00	22.00	33.00	0.00	0.00		comp18492_c1_seq9		135.20	0.00	41.41	0.00	0.00
comp660696_c0_seq1	0.00	0.00	0.00	2.00	0.00		comp18513_c0_seq11		927.77	136.67	69.01	40.25	78.58
comp1606743_c0_seq1	0.00	2.00	0.00	1.00	0.00		comp185425_c0_seq3		86.17	133.17	39.17	0.00	17.00
comp740491_c0_seq1	0.00	0.00	2.00	0.00	0.00		comp18546_c0_seq39		62.31	0.00	0.00	0.00	27.93
comp147882_c0_seq4	0.00	1.22	0.00	0.00	0.00		comp18546_c0_seq47		87.50	0.00	0.00	0.00	0.00
comp929496_c0_seq1	0.00	0.00	0.00	0.00	0.00		comp18546_c0_seq62		113.45	88.96	136.67	0.00	68.67
comp7842_c0_seq22	0.00	0.00	0.00	0.00	0.00		comp185609_c0_seq1		220.00	55.00	22.00	8.00	11.00
comp390059_c0_seq1	0.00	0.00	0.00	13.00	0.00		comp18588_c0_seq1		187.15	318.95	110.40	0.00	0.00
comp74822_c0_seq25	0.00	0.00	0.00	0.00	0.00		comp18624_c0_seq2		826.23	1926.26	1111.03	0.00	1638.90
comp762369_c0_seq1	0.00	0.00	0.00	2.00	2.00		comp18624_c0_seq3		76.83	98.44	165.13	0.00	106.24
comp996128_c0_seq1	0.00	0.00	0.00	0.00	0.00		comp18624_c0_seq6		865.11	2031.17	1273.35	0.00	2830.03
comp6593_c0_seq4	0.04	0.00	0.00	0.00	0.00		comp1863_c0_seq26		7271.85	394.19	1145.81	321.34	632.17
comp22245_c0_seq1	525.00	170.00	222.00	98.00	112.00		comp18714_c0_seq6		1364.10	21.97	0.00	13.59	10.97
comp690187_c0_seq1	0.00	0.00	0.00	3.00	0.00		comp18775_c0_seq2		1255.12	462.24	138.14	0.00	0.00
comp1138520_c0_seq1	0.00	6.00	2.00	4.00	2.00		comp18837_c0_seq1		103.18	102.31	36.28	0.00	182.09
comp16875_c0_seq1	857.00	837.00	844.00	499.00	571.00		comp188744_c0_seq1		493.00	91.00	92.00	30.00	4.00
comp800246_c0_seq1	0.00	0.00	0.00	7.00	0.00		comp1890_c0_seq2		116.69	230.55	388.40	0.00	0.00
comp612968_c0_seq1	0.00	0.00	0.00	7.00	0.00		comp1890_c0_seq4		471.89	502.41	714.47	0.00	1001.13
comp1100656_c0_seq1	0.00	3.00	1.00	0.00	0.00		comp1890_c12_seq10		221.63	21.92	0.00	0.00	0.00
comp240253_c0_seq4	0.00	0.00	0.00	0.00	0.00		comp1890_c17_seq11		158.35	70.85	0.00	0.00	0.00
comp908209_c0_seq1	0.00	2.00	3.00	0.00	1.00		comp1890_c17_seq15		0.00	0.00	0.00	18.22	0.00
comp377738_c0_seq1	1.00	6.00	2.00	22.00	18.00		comp1890_c17_seq28		357.77	0.00	0.00	0.00	0.00
comp924923_c0_seq1	4.00	1.00	1.00	0.00	0.00		comp1890_c17_seq32		121.29	147.78	136.46	128.96	282.26
comp1055394_c0_seq1	0.00	0.00	1.00	0.00	0.00		comp1890_c17_seq50		84.34	0.00	0.00	0.00	0.00
comp567473_c0_seq1	2.00	1.00	0.00	0.00	0.00		comp1890_c17_seq59		98.68	0.00	37.12	0.59	0.00
comp29321_c0_seq1	2280.00	2609.00	1935.00	1852.00	1846.00		comp1890_c17_seq84		218.84	329.05	271.84	0.00	497.76
comp561_c3_seq5	66.69	53.60	71.43	0.00	86.69		comp1890_c17_seq89		236.21	32.35	15.28	11.85	0.00
comp32157_c0_seq1	1072.00	1231.00	1033.00	706.00	850.00		comp1890_c25_seq2		198.00	18.00	9.00	0.00	0.00
comp1258410_c0_seq1	0.00	0.00	0.00	0.00	0.00		comp1890_c26_seq1		128.79	43.94	73.78	0.00	32.01
comp1051424_c0_seq1	0.00	0.00	0.00	0.00	0.00		comp1890_c26_seq2		92.54	19.27	49.00	0.00	31.44
comp516521_c0_seq1	0.00	0.00	0.00	12.00	0.00		comp1890_c26_seq3		132.80	489.56	377.34	0.00	447.81
comp773932_c0_seq1	0.00	0.00	4.00	0.00	0.00		comp1890_c29_seq4		261.24	96.48	100.79	0.00	304.09
comp86866_c0_seq1	3.00	6.00	6.00	16.00	11.00		comp189049_c0_seq1		302.76	210.41	195.00	0.00	19.00
comp1306868_c0_seq1	1.00	0.00	0.00	0.00	0.00		comp18920_c0_seq3		147.81	0.00	0.00	0.00	0.00
comp88770_c0_seq5	0.00	0.00	0.00	0.00	0.00		comp18933_c0_seq3		79.45	22.61	28.84	0.00	24.07
comp78787_c0_seq1	34.00	226.00	308.00	103.00	576.00		comp18933_c0_seq4		74.31	57.82	0.00	0.00	0.00
comp20801_c0_seq44	14.78	32.08	16.79	14.75	30.94		comp18938_c0_seq10		75.76	0.00	48.45	0.00	35.84
comp75169_c0_seq1	537.00	1369.00	838.00	1086.00	1430.00		comp18953_c1_seq11		131.21	78.62	87.93	2.38	18.74
comp974686_c0_seq1	1.00	3.00	5.00	3.00	1.00		comp18953_c1_seq4		125.51	0.00	0.00	0.00	0.00
comp763_c43_seq69	0.00	0.00	0.00	0.00	19.15		comp18977_c0_seq10		207.63	0.00	63.88	0.00	0.00
comp1349744_c0_seq1	0.00	0.00	2.00	2.00	0.00		comp19000_c0_seq2		102.82	323.58	241.57	0.00	0.00
comp969663_c0_seq1	0.00	0.00	0.00	5.00	0.00		comp19011_c0_seq1		788.02	69.72	238.79	0.00	550.00
comp15963_c0_seq1	477.00	107.00	172.00	176.00	232.00		comp19020_c0_seq1		288.50	193.53	16.86	0.00	193.28
comp1171728_c0_seq1	0.00	0.00	0.00	0.00	0.00		comp190345_c0_seq2		96.40	154.93	153.00	0.00	21.00
comp967948_c0_seq1	0.00	1.00	1.00	0.00	0.00		comp190707_c0_seq1		473.00	54.00	49.00	14.00	0.00
comp419772_c0_seq1	11.00	17.00	12.00	4.00	7.00		comp19075_c0_seq1		600.00	122.00	81.00	57.00	16.00
comp77324_c0_seq2	81.07	229.63	165.45	239.98	184.17		comp19127_c0_seq1		78.65	40.60	3.43	0.00	0.00
comp32730_c0_seq16	0.00	0.00	0.00	0.00	0.00		comp19127_c0_seq8		109.68	0.00	33.84	6.58	0.00
comp59805_c0_seq1	175.00	274.00	229.00	195.00	149.00		comp19130_c0_seq5		214.92	41.92	10.20	0.00	0.00
comp5681_c0_seq23	0.02	0.00	0.00	0.00	0.00		comp19130_c0_seq6		50.30	0.00	0.00	0.00	0.00
comp388607_c0_seq1	0.00	9.00	4.00	4.00	4.00		comp19136_c0_seq4		161.71	0.00	0.00	0.00	0.00
comp1887217_c0_seq1	0.00	0.00	0.00	0.00	0.00		comp1915_c0_seq5		300.07	265.13	0.00	0.00	1295.82
comp16511_c0_seq1	86.00	166.00	93.00	119.00	11.00		comp19197_c0_seq1		168.24	110.87	0.00	0.00	0.00
comp824903_c0_seq1	0.00	0.00	0.00	1.00	0.00		comp19271_c1_seq15		108.89	11.09	0.00	0.00	0.00
comp733257_c0_seq1	2.00	7.00	1.00	1.00	0.00		comp19271_c1_seq4		137.33	0.81	0.47	0.00	389.93
comp3813_c7_seq42	63.48	57.19	52.27	26.11	55.91		comp19318_c0_seq4		131.00	113.20	57.01	0.00	255.87
comp176284_c0_seq48	0.00	0.00	0.00	0.00	0.00		comp19318_c0_seq6		213.42	0.00	0.00	0.00	36.87
comp1816_c9_seq64	47.80	102.50	88.73	25.68	122.35		comp19322_c0_seq1		2490.44	1006.00	1270.00	134.18	49.00
comp12707_c0_seq1	15.00	327.00	237.00	290.00	774.00		comp194056_c0_seq2		113.67	0.00	0.00	0.00	119.21
comp22332_c0_seq1	66.00	153.00	96.00	130.00	122.00		comp19416_c1_seq12		164.48	0.00	0.00	0.00	0.00
comp27145_c0_seq4	204.36	113.90	107.42	84.00	42.89		comp19416_c1_seq59		90.09	3.21	23.05	21.23	0.00
comp586295_c0_seq2	0.00	0.00	0.00	6.50	0.00		comp19460_c0_seq9		80.49	47.39	0.00	0.00	0.00
comp51583_c0_seq13	0.00	0.00	0.01	0.00	0.00		comp19480_c1_seq1		82.48	43.04	28.18	0.00	0.00
comp88750_c0_seq1	279.00	236.00	229.00	145.00	253.00		comp19489_c0_seq1		471.52	624.61	316.79	0.00	0.00
comp916109_c0_seq1	0.00	0.00	3.00	3.00	4.00		comp195337_c0_seq2		82.90	11.27	8.00	0.00	6.32
comp1529122_c0_seq1	0.00	0.00	0.00	0.00	1.00		comp19579_c1_seq15		52.99	0.00	0.00	0.00	67.29
comp110267_c0_seq3	0.00	4.84	0.00	0.00	22.80		comp19579_c1_seq7		249.88	0.00	0.00	0.00	0.00
comp1228085_c0_seq1	0.00	0.00	1.00	0.00	0.00		comp196050_c0_seq2		87.65	0.00	30.42	0.00	0.00
comp598095_c0_seq1	1.00	8.00	6.00	4.00	7.00		comp1967_c0_seq5		2196.96	2736.39	3949.43	30.88	2818.11
comp520426_c0_seq1	0.00	0.00	0.00	0.00	0.00		comp196742_c0_seq1		940.19	16.83	12.02	23.71	4.81
comp750916_c0_seq1	23.00	20.00	14.00	2.00	0.00		comp196742_c0_seq2		643.81	18.17	30.98	32.15	41.19
comp636795_c0_seq1	0.00	0.00	0.00	3.00	0.00		comp19681_c0_seq3		134.35	43.41	55.06	0.00	0.83
comp28411_c1_seq33	0.00	0.00	0.00	0.00	0.00		comp196823_c0_seq2		119.60	13.91	30.77	0.00	0.00
comp832063_c0_seq1	0.00	3.00	2.00	13.00	8.00		comp197278_c0_seq1		321.00	42.00	39.00	2.00	4.00
comp434697_c0_seq2	3.00	1.00	0.00	0.00	2.00		comp19757_c0_seq1		54.31	0.00	0.00	0.00	0.00
comp917581_c0_seq1	1.00	1.00	1.00	1.00	0.00		comp19816_c0_seq4		96.81	75.82	130.85	0.00	0.00
comp32617_c0_seq19	0.00	0.00	0.00	0.00	0.00		comp198330_c1_seq6		54.40	0.00	0.00	0.00	0.00
comp75546_c0_seq1	40.00	30.00	23.00	21.00	24.00		comp19844_c0_seq2		80.29	104.35	0.00	10.03	22.67
comp479138_c0_seq1	0.00	0.00	0.00	1.00	0.00		comp19890_c0_seq1		85.47	0.00	0.00	0.00	0.00
comp83706_c0_seq3	0.00	0.00	0.00	0.00	0.00		comp198967_c0_seq2		336.40	62.72	0.00	8.64	0.00
comp48098_c0_seq1	333.00	265.00	202.00	208.00	144.00		comp19943_c0_seq1		271.21	100.41	45.03	0.00	712.72
comp1121244_c0_seq1	0.00	0.00	0.00	2.00	0.00		comp199470_c0_seq1		9743.00	945.00	29.00	13.00	10.00
comp458710_c0_seq1	0.00	0.00	12.00	0.00	0.00		comp20001_c0_seq2		529.88	0.00	0.00	0.00	0.00
comp186477_c0_seq5	1.21	0.00	0.00	0.00	0.00		comp20015_c0_seq2		182.56	152.93	175.95	0.00	93.85
comp22826_c0_seq1	401.00	180.00	156.00	147.00	217.00		comp20016_c0_seq2		58.82	0.00	0.00	0.00	0.00
comp63342_c0_seq1	54.00	41.00	23.00	22.00	87.00		comp20024_c0_seq3		129.46	0.00	0.00	0.00	0.00
comp115876_c0_seq1	22.00	51.00	53.00	26.00	11.00		comp20024_c1_seq4		129.24	0.00	0.00	39.13	1.46
comp1037118_c0_seq1	3.00	1.00	0.00	0.00	1.00		comp2004_c0_seq1		1433.40	2898.49	1277.68	19.81	4493.39
comp35923_c0_seq3	27.23	14.34	54.13	65.69	0.00		comp20139_c1_seq15		133.33	0.00	78.71	0.00	0.00
comp29272_c0_seq1	0.00	0.00	0.00	0.00	0.00		comp20198_c0_seq1		181.58	355.43	74.55	0.00	0.00
comp49717_c0_seq1	96.00	21.00	35.00	18.00	8.00		comp202456_c0_seq1		89.13	0.00	0.00	7.73	11.73
comp905331_c0_seq1	0.00	0.00	0.00	2.00	0.00		comp202645_c0_seq1		84.00	11.00	10.00	0.00	0.00
comp23784_c0_seq2	31.62	230.31	250.67	436.67	362.95		comp20278_c0_seq18		95.48	79.96	44.35	0.00	77.32
comp1047481_c0_seq1	0.00	0.00	2.00	0.00	0.00		comp20278_c0_seq32		1968.30	365.53	355.37	153.64	234.33
comp990615_c0_seq1	0.00	0.00	1.00	1.00	1.00		comp20278_c0_seq34		254.60	236.43	0.00	0.00	0.00
comp1128656_c0_seq1	1.00	2.00	1.00	0.00	1.00		comp20278_c0_seq38		220.84	0.00	0.00	32.10	0.00
comp441173_c0_seq1	0.00	0.00	1.00	81.00	0.00		comp20278_c0_seq50		279.37	171.66	125.94	0.00	92.34
comp850783_c0_seq1	0.00	2.00	0.00	2.00	3.00		comp20296_c0_seq5		77.35	117.44	102.66	0.00	61.41
comp1318364_c0_seq1	0.00	0.00	0.00	0.00	0.00		comp20304_c0_seq27		136.83	0.00	0.00	0.00	0.00
comp1205567_c0_seq1	0.00	0.00	2.00	2.00	3.00		comp203274_c0_seq2		75.26	0.00	0.00	0.00	1.59
comp594570_c0_seq1	0.00	3.00	0.00	1.00	0.00		comp20366_c0_seq1		288.26	338.27	208.24	0.00	0.00
comp587081_c0_seq1	1.00	0.00	1.00	0.00	0.00		comp20366_c0_seq3		219.85	344.26	143.56	0.00	245.67
comp1207872_c0_seq1	0.00	0.00	0.00	0.00	0.00		comp20379_c0_seq1		152.18	226.17	6.31	0.00	85.02
comp744025_c0_seq2	1.00	1.00	0.00	0.39	0.00		comp204775_c0_seq2		718.52	61.74	67.42	54.80	83.02
comp31600_c0_seq4	18.51	42.34	0.00	105.98	63.65		comp20486_c0_seq4		147.27	34.73	0.00	0.00	73.99
comp1367164_c0_seq1	0.00	0.00	2.00	0.00	0.00		comp20486_c0_seq5		240.99	0.00	41.75	0.00	0.00
comp951913_c0_seq1	0.00	0.00	1.00	0.00	0.00		comp20550_c0_seq1		157.50	218.14	118.10	0.00	40.85
comp4518_c0_seq2	559.70	1126.73	1302.22	2762.74	0.00		comp20554_c0_seq1		468.49	0.00	0.00	0.00	0.00
comp71971_c1_seq19	0.00	1.00	1.00	0.00	2.04		comp20580_c0_seq1		806.90	130.72	0.00	0.00	0.00
comp688956_c0_seq1	0.00	0.00	0.00	0.00	0.00		comp20641_c0_seq3		421.89	334.75	198.44	0.00	689.95
comp693417_c0_seq1	2.00	0.00	0.00	0.00	0.00		comp20651_c0_seq7		57.62	0.00	0.00	0.00	0.00
comp218670_c0_seq1	11.00	14.00	18.00	29.00	42.00		comp207190_c0_seq2		101.97	203.14	0.00	0.00	161.59
comp142917_c0_seq7	18.82	7.00	7.00	5.00	7.00		comp20723_c0_seq2		91.41	126.77	140.14	0.00	224.90
comp929409_c0_seq1	1.00	3.00	0.00	2.00	6.00		comp20766_c1_seq7		595.78	386.53	72.69	0.00	240.19
comp874506_c0_seq1	0.00	0.00	0.00	0.00	0.00		comp20823_c0_seq1		195.99	123.82	270.58	0.00	508.05
comp15026_c0_seq1	1910.00	2168.00	1753.00	1527.00	1571.00		comp20835_c0_seq1		107.12	253.12	467.29	0.00	184.38
comp144505_c0_seq1	0.00	23.00	9.00	11.00	0.00		comp20918_c0_seq1		139.64	122.10	88.20	0.04	58.81
comp636800_c0_seq1	0.00	0.00	0.00	7.00	0.00		comp20953_c0_seq2		479.79	293.83	96.81	0.00	149.81
comp68739_c0_seq1	0.00	0.00	0.00	142.00	0.00		comp209854_c0_seq2		118.00	2.00	5.00	7.00	13.00
comp9850_c0_seq33	0.00	0.00	1.36	3.62	3.62		comp21020_c0_seq11		137.73	0.00	11.87	0.00	0.00
comp768158_c0_seq1	0.00	0.00	0.00	1.00	0.00		comp21020_c0_seq2		97.04	0.00	0.00	0.00	27.51
comp616904_c0_seq1	0.00	0.00	0.00	3.00	0.00		comp21029_c0_seq4		105.93	501.28	160.47	0.00	0.00
comp5375_c0_seq15	476.02	1005.15	1134.59	343.11	1727.89		comp21053_c0_seq1		115.12	189.22	51.50	0.00	0.00
comp1427049_c0_seq1	0.00	0.00	0.00	0.00	0.00		comp21053_c0_seq3		238.36	216.39	183.58	0.00	0.00
comp697114_c0_seq1	2.00	2.00	2.00	1.00	4.00		comp21074_c0_seq20		86.90	45.69	81.74	0.37	81.70
comp209721_c0_seq1	35.00	24.00	14.00	12.00	12.00		comp21089_c0_seq2		78.81	38.96	93.68	0.00	63.63
comp731033_c0_seq1	2.00	12.00	2.00	1.00	13.00		comp21130_c0_seq1		375.34	294.90	229.46	0.00	0.00
comp776283_c0_seq1	0.00	0.00	0.00	1.00	0.00		comp21134_c1_seq29		225.63	60.11	32.23	0.45	18.78
comp588886_c0_seq1	0.00	1.00	3.00	1.00	2.00		comp21167_c0_seq7		243.44	18.84	0.08	0.00	999.67
comp2097_c0_seq4	1277.69	420.54	646.01	551.60	25.53		comp21175_c1_seq1		132.90	105.14	80.52	0.00	0.00
comp22219_c0_seq1	333.00	128.00	111.00	80.00	86.00		comp21176_c0_seq1		126.87	77.34	151.28	0.00	0.00
comp1097123_c0_seq1	0.00	0.00	0.00	0.00	0.00		comp21215_c0_seq25		131.65	107.58	0.00	0.00	0.00
comp105269_c0_seq1	25.00	70.00	61.00	50.00	115.00		comp21215_c0_seq42		175.04	85.02	64.51	0.00	0.00
comp66968_c0_seq2	0.00	0.00	11.30	1.00	1.00		comp21330_c0_seq2		632.00	83.82	42.83	125.66	32.96
comp70122_c0_seq2	0.00	0.00	0.00	0.00	0.00		comp21401_c0_seq1		372.64	180.71	0.00	0.00	97.78
comp184144_c0_seq1	16.00	45.00	27.00	50.00	56.00		comp21409_c0_seq3		122.16	0.00	0.00	0.00	0.00
comp42681_c0_seq56	4.09	6.45	5.22	0.00	1.32		comp2142_c1_seq10		126.71	180.14	83.79	0.00	0.00
comp204311_c0_seq4	0.00	19.78	0.00	0.00	0.00		comp2142_c1_seq19		222.36	155.73	0.00	0.00	257.12
comp726415_c0_seq1	0.00	0.00	0.00	1.00	0.00		comp2142_c1_seq3		1200.57	0.00	0.00	0.00	0.00
comp97017_c0_seq1	34.00	20.00	31.00	59.00	44.00		comp2142_c1_seq44		159.81	177.06	153.30	0.00	155.14
comp210935_c0_seq1	269.00	122.00	103.00	79.05	16.77		comp2142_c1_seq7		106.46	83.27	318.60	0.00	812.46
comp735663_c0_seq1	1.00	0.00	0.00	3.00	4.00		comp21424_c0_seq28		98.09	0.00	0.00	0.00	0.00
comp48477_c0_seq22	0.00	0.00	0.00	0.00	0.00		comp21424_c0_seq30		207.78	0.00	0.00	0.00	0.00
comp321078_c0_seq1	0.00	3.00	4.00	2.00	3.00		comp21424_c0_seq46		73.63	0.95	1.19	0.00	0.00
comp325797_c0_seq1	5.00	13.00	2.00	7.00	6.00		comp214718_c0_seq1		553.00	144.00	89.00	34.00	6.00
comp454479_c0_seq1	0.00	0.00	0.00	42.00	0.00		comp21477_c0_seq3		100.37	19.58	19.01	0.00	0.00
comp8279_c0_seq43	0.00	0.00	0.00	0.00	0.00		comp21490_c0_seq7		133.60	11.61	25.06	27.64	0.00
comp112670_c0_seq2	44.59	45.40	16.35	0.00	0.00		comp21493_c0_seq1		88.53	101.12	102.48	0.00	183.39
comp12732_c1_seq55	0.00	0.00	0.00	0.00	0.40		comp21493_c1_seq6		106.38	30.34	0.00	0.00	84.57
comp1239226_c0_seq1	1.00	0.00	0.00	0.00	1.00		comp21570_c0_seq2		94.97	117.61	87.87	0.00	955.82
comp803659_c0_seq1	0.00	0.00	0.00	1.00	0.00		comp21591_c0_seq13		90.00	0.00	0.00	0.00	0.00
comp4408_c4_seq39	24.64	20.36	16.15	32.20	35.43		comp21658_c0_seq1		390.05	87.79	0.00	0.00	0.00
comp1255997_c0_seq1	0.00	0.00	0.00	1.00	0.00		comp21683_c0_seq4		116.44	124.97	22.85	0.00	118.97
comp763_c43_seq1067	2.77	20.78	33.93	0.00	0.23		comp21688_c0_seq1		479.00	114.00	104.00	38.00	20.00
comp628313_c0_seq1	0.00	0.00	0.00	7.00	0.00		comp21694_c0_seq1		201.36	16.90	13.30	0.00	0.00
comp390641_c0_seq1	0.00	0.00	0.00	24.00	0.00		comp21694_c0_seq4		82.95	76.94	27.10	0.00	0.00
comp727768_c0_seq1	3.00	14.00	5.00	4.00	1.00		comp21702_c0_seq27		66.35	0.00	0.46	29.76	0.00
comp1101905_c0_seq1	2.00	1.00	0.00	1.00	2.00		comp21702_c0_seq4		90.10	242.60	0.00	0.00	15.53
comp12176_c1_seq269	1.50	2.26	4.89	6.01	4.00		comp21722_c0_seq11		160.75	16.55	11.36	0.00	0.00
comp552348_c0_seq1	4.00	8.00	4.00	3.00	0.00		comp217517_c0_seq1		118.00	39.79	19.80	0.00	42.43
comp22354_c0_seq2	363.47	1017.32	722.30	496.66	748.38		comp21764_c0_seq7		80.27	0.00	0.00	0.00	0.00
comp763_c43_seq1176	0.00	13.35	0.00	13.40	0.00		comp21775_c0_seq1		901.21	0.00	165.04	0.00	0.00
comp3770_c0_seq18	0.00	0.00	8.00	27.19	59.31		comp21800_c0_seq4		113.59	145.78	284.18	0.00	291.89
comp406508_c0_seq1	31.00	12.00	10.00	3.00	1.00		comp21828_c0_seq3		166.27	163.28	98.69	0.00	168.91
comp451149_c0_seq1	0.00	0.00	0.00	0.00	8.00		comp219031_c0_seq4		78.52	28.01	65.43	0.00	7.73
comp86921_c0_seq66	0.00	5.99	0.67	0.00	0.00		comp21992_c0_seq2		114.15	139.96	0.00	0.00	0.00
comp110430_c1_seq2	0.00	0.00	0.00	0.00	0.00		comp22013_c0_seq3		2490.32	678.00	545.00	209.00	75.31
comp701487_c0_seq2	2.00	1.00	0.00	1.00	2.00		comp22056_c0_seq1		63.15	0.00	0.00	0.00	0.00
comp122849_c0_seq3	0.00	0.00	0.00	0.00	0.00		comp22097_c0_seq1		77.47	85.21	0.00	0.00	0.00
comp70833_c0_seq10	0.00	0.00	0.00	36.70	0.00		comp22097_c0_seq2		90.06	97.17	0.00	0.00	0.00
comp31924_c0_seq10	6.47	0.00	0.00	12.39	0.00		comp22097_c0_seq5		140.99	0.00	0.00	0.00	0.00
comp63571_c0_seq1	320.19	886.09	612.92	152.31	170.22		comp22097_c0_seq6		694.31	0.00	0.00	0.00	0.00
comp502867_c0_seq1	4.00	21.00	16.00	22.00	31.00		comp221066_c0_seq6		141.35	56.32	0.00	0.00	0.00
comp1315035_c0_seq1	0.00	3.00	1.00	0.00	0.00		comp22118_c0_seq2		257.40	158.12	79.71	0.00	19.87
comp28119_c2_seq26	0.00	0.00	0.00	0.00	0.00		comp2215_c0_seq1		273.10	51.52	0.00	0.00	1.41
comp54616_c0_seq1	181.00	171.00	148.00	146.00	226.00		comp222596_c0_seq2		118.00	63.43	0.00	0.00	18.00
comp2197_c0_seq1	8205.00	6810.00	6461.00	4898.00	4027.00		comp22296_c0_seq2		452.15	472.52	198.15	0.00	0.00
comp1030242_c0_seq1	0.00	0.00	0.00	2.00	0.00		comp22306_c0_seq1		58.16	66.16	0.37	0.00	12.00
comp6917_c0_seq6	0.00	0.75	15.99	10.49	0.16		comp22334_c0_seq2		235.56	52.82	61.28	0.00	130.00
comp1313047_c0_seq1	0.00	0.00	1.00	0.00	0.00		comp22357_c0_seq57		260.60	0.00	0.00	0.00	0.00
comp835823_c0_seq1	3.00	0.00	1.00	0.00	0.00		comp22361_c0_seq2		51.77	0.00	0.00	0.00	0.00
comp287334_c0_seq1	0.00	0.00	0.00	30.22	0.00		comp22361_c0_seq7		667.54	0.00	0.00	0.00	0.00
comp125884_c0_seq1	26.00	35.00	18.00	29.00	37.00		comp223794_c0_seq2		80.61	26.86	52.27	0.00	0.00
comp813631_c0_seq1	0.00	0.00	1.00	0.00	0.00		comp22390_c0_seq11		131.93	0.00	27.38	0.00	0.00
comp782498_c0_seq1	0.00	0.00	0.00	5.00	0.00		comp2245_c0_seq1		183.73	38.11	0.00	0.00	0.00
comp174265_c0_seq1	23.00	21.00	11.00	11.00	22.00		comp22459_c0_seq1		323.24	0.00	24.95	0.00	16.89
comp69823_c0_seq6	6.62	32.70	21.02	0.00	26.02		comp22459_c1_seq2		281.13	76.57	65.85	0.00	0.00
comp1068362_c0_seq1	0.00	0.00	0.00	0.00	0.00		comp22480_c0_seq14		86.34	197.62	139.25	0.00	54.28
comp674755_c0_seq1	4.00	9.00	3.00	4.00	1.00		comp22480_c0_seq18		97.89	0.00	0.00	0.00	77.68
comp55522_c0_seq1	60.00	130.00	107.00	123.00	133.00		comp22480_c0_seq19		239.09	0.09	40.20	3.21	0.00
comp155512_c0_seq4	0.00	9.69	16.40	18.03	12.37		comp22557_c0_seq1		163.43	233.71	168.71	0.00	0.00
comp89644_c0_seq1	493.00	705.00	584.00	366.68	354.00		comp22557_c0_seq3		251.26	222.86	180.70	0.00	0.00
comp79308_c0_seq23	10.25	0.00	4.14	0.00	16.34		comp22567_c0_seq1		271.10	287.06	175.70	0.00	0.00
comp1731127_c0_seq1	0.00	0.00	0.00	0.00	0.00		comp22593_c0_seq2		118.92	0.00	0.00	0.00	0.00
comp300325_c0_seq1	5.00	10.00	3.00	7.00	2.00		comp22703_c0_seq2		166.11	0.00	0.00	0.00	0.00
comp1089729_c0_seq1	2.00	1.00	1.00	0.00	0.00		comp22732_c0_seq4		90.66	0.00	0.00	0.00	0.00
comp722134_c0_seq1	0.00	0.00	0.00	3.00	0.00		comp22770_c0_seq32		123.82	0.00	0.00	0.00	0.00
comp5375_c0_seq40	0.00	4.74	4.86	1.09	1.67		comp22770_c0_seq33		366.45	0.00	65.92	0.00	0.00
comp89231_c0_seq17	0.00	0.00	0.61	0.00	0.00		comp22770_c0_seq38		235.63	0.00	0.00	0.00	0.00
comp774055_c0_seq1	1.00	1.00	1.00	0.00	0.00		comp22770_c0_seq46		133.13	0.00	0.00	0.00	13.53
comp394391_c0_seq1	0.00	0.00	0.00	3.00	0.00		comp22770_c0_seq59		832.34	222.98	220.69	81.00	43.72
comp112796_c0_seq11	0.00	0.00	0.00	0.00	0.00		comp22789_c0_seq1		241.37	285.81	296.60	0.00	0.00
comp631239_c0_seq1	0.00	0.00	7.00	0.00	0.00		comp22789_c0_seq2		203.32	373.57	137.35	0.00	594.00
comp3813_c7_seq24	0.00	0.00	0.00	0.00	0.00		comp22789_c0_seq4		91.21	106.82	149.90	0.00	0.00
comp146071_c0_seq21	0.00	0.00	1.00	0.00	1.00		comp22798_c0_seq5		286.51	27.54	0.00	0.00	0.00
comp705708_c0_seq1	0.00	0.00	0.00	8.00	0.00		comp22813_c0_seq18		893.47	67.88	85.28	24.66	0.00
comp1471202_c0_seq1	0.00	0.00	0.00	0.00	0.00		comp22814_c0_seq1		2479.00	443.00	285.00	139.00	21.00
comp596413_c0_seq1	0.00	0.00	0.00	4.00	0.00		comp228729_c0_seq1		214.00	29.00	33.00	9.00	4.00
comp441494_c0_seq1	4.00	11.00	2.00	4.00	2.00		comp22958_c0_seq48		149.91	0.00	3.63	0.00	0.00
comp1345322_c0_seq1	0.00	0.00	0.00	0.00	1.00		comp22958_c0_seq57		224.62	10.29	148.22	5.33	0.00
comp22867_c0_seq13	47.72	25.04	54.31	43.57	151.48		comp22958_c0_seq58		89.13	23.17	0.00	3.49	0.00
comp113117_c0_seq2	3.79	6.68	0.00	0.00	0.00		comp22958_c0_seq59		349.59	1.84	0.00	0.12	0.00
comp414411_c0_seq1	0.00	0.00	0.00	28.00	0.00		comp22993_c2_seq6		155.39	121.12	0.00	0.00	0.00
comp821823_c0_seq1	0.00	0.00	0.00	1.00	0.00		comp22993_c2_seq8		423.36	46.99	0.00	0.00	0.00
comp34432_c0_seq12	52.25	252.44	126.14	128.53	36.73		comp23013_c0_seq1		180.26	0.00	41.11	0.78	29.52
comp1103893_c0_seq1	0.00	0.00	0.00	0.00	0.00		comp23013_c0_seq5		337.92	0.00	19.96	0.15	4.40
comp412450_c0_seq1	37.00	15.00	23.00	8.00	0.00		comp230517_c0_seq1		425.00	30.00	25.00	12.00	93.00
comp196661_c0_seq1	38.00	9.00	11.00	13.00	22.00		comp23066_c0_seq2		1048.24	341.67	232.50	47.55	7.37
comp813604_c0_seq1	0.00	0.00	0.00	0.00	0.00		comp23068_c1_seq17		237.16	93.45	75.62	0.00	139.37
comp32717_c0_seq1	249.00	268.00	277.00	203.00	202.00		comp23126_c0_seq2		88.65	233.91	68.55	0.00	0.00
comp116894_c0_seq1	0.00	0.00	96.00	0.00	0.00		comp23132_c1_seq2		282.11	35.49	0.00	0.00	0.00
comp372199_c0_seq1	10.00	6.00	6.00	7.00	5.00		comp23164_c0_seq10		229.89	34.68	32.84	0.00	0.00
comp177186_c0_seq1	16.00	12.00	26.00	22.00	34.00		comp23164_c0_seq11		407.05	1190.34	81.17	0.00	0.00
comp610409_c0_seq1	0.00	0.00	0.00	6.00	0.00		comp23164_c0_seq20		121.02	0.00	0.00	0.00	0.00
comp2815_c30_seq256	77.19	64.44	88.46	56.60	80.49		comp23164_c0_seq22		90.62	23.52	0.14	0.00	0.00
comp428659_c0_seq1	0.00	0.00	0.00	22.00	0.00		comp23164_c0_seq27		314.59	0.00	0.00	0.00	0.00
comp1087711_c0_seq1	2.00	2.00	2.00	2.00	0.00		comp23164_c0_seq31		186.96	0.00	9.67	0.00	0.00
comp111942_c0_seq2	34.70	18.05	0.00	0.00	12.12		comp23164_c0_seq32		623.43	10.45	64.44	0.00	0.00
comp65363_c0_seq1	34.00	66.00	43.21	35.79	167.00		comp23164_c0_seq8		96.03	15.25	25.89	0.00	0.00
comp30409_c0_seq4	67.14	106.72	0.00	86.10	0.00		comp23164_c0_seq9		170.58	522.28	63.93	0.00	272.17
comp864528_c0_seq1	1.00	0.00	0.00	2.00	0.00		comp23210_c0_seq8		56.49	0.00	0.00	0.00	0.00
comp584479_c0_seq4	0.00	0.00	0.00	0.00	0.00		comp23243_c0_seq2		149.75	0.00	0.00	0.00	0.00
comp20090_c0_seq1	69.00	65.00	101.00	76.00	182.00		comp232565_c0_seq1		521.00	72.00	38.00	35.00	4.00
comp18140_c0_seq97	0.00	0.00	0.00	0.07	0.41		comp233264_c0_seq2		94.77	42.19	206.59	0.00	560.81
comp1034361_c0_seq1	0.00	0.00	1.00	2.00	4.00		comp23399_c0_seq4		68.57	0.00	0.00	0.00	0.00
comp8_c73_seq2	32.18	0.00	45.39	0.00	0.00		comp234901_c0_seq2		78.67	1.00	6.00	0.00	1.00
comp69423_c0_seq1	3.00	19.00	18.00	32.00	32.00		comp2360_c1_seq1		127.87	0.00	376.48	0.00	127.23
comp947151_c0_seq1	3.00	0.00	1.00	0.00	1.00		comp23653_c0_seq1		1412.00	87.00	181.00	143.00	246.00
comp90872_c0_seq44	0.00	0.00	0.00	0.00	0.00		comp2367_c11_seq1		92.47	35.08	173.09	0.22	454.02
comp346695_c0_seq1	75.00	99.00	57.00	92.00	114.00		comp2367_c18_seq2		258.20	23.34	0.00	0.00	20.89
comp719593_c0_seq1	2.00	1.00	3.00	3.00	1.00		comp2367_c18_seq3		81.49	0.00	0.00	0.00	0.00
comp492821_c0_seq1	0.00	0.00	0.00	6.00	0.00		comp2367_c3_seq105		143.95	0.00	0.00	0.00	101.48
comp209836_c0_seq1	0.00	0.00	2.00	3.17	0.00		comp2367_c3_seq111		131.84	78.36	38.54	0.00	0.00
comp1639710_c0_seq1	0.00	0.00	0.00	0.00	0.00		comp2367_c3_seq214		124.14	40.64	0.00	0.00	0.00
comp12302_c0_seq7	6.94	39.58	21.69	87.08	69.90		comp2367_c3_seq46		79.24	30.88	9.05	0.00	40.92
comp28883_c0_seq1	43.00	194.00	195.00	368.00	551.00		comp2367_c3_seq54		313.51	166.81	106.78	0.00	159.32
comp184277_c0_seq1	240.11	35.59	51.58	0.00	0.00		comp2367_c3_seq75		72.88	0.00	0.00	0.00	81.72
comp145976_c0_seq1	18.00	192.00	16.00	149.00	80.00		comp2367_c3_seq77		98.07	0.00	0.00	2.82	18.78
comp120226_c0_seq2	0.00	0.00	0.00	0.00	4.68		comp2367_c3_seq97		104.44	115.34	117.62	0.00	14.78
comp524158_c0_seq1	0.00	0.00	0.00	6.00	0.00		comp23726_c1_seq10		192.04	149.61	294.02	0.00	107.98
comp1005384_c0_seq1	0.00	0.00	0.00	1.00	0.00		comp23761_c0_seq2		85.57	0.00	0.00	9.66	57.34
comp648733_c0_seq2	1.00	0.00	0.00	0.00	0.00		comp23769_c0_seq2		113.08	518.02	690.44	0.00	661.60
comp50067_c0_seq1	188.00	187.00	153.00	130.00	62.00		comp23798_c0_seq7		55.71	0.00	0.00	0.00	0.01
comp801413_c0_seq1	0.00	0.00	4.00	0.00	0.00		comp23847_c0_seq1		158.59	140.58	130.41	0.00	284.53
comp578508_c0_seq1	0.00	0.00	1.00	1.00	8.00		comp238611_c0_seq1		374.00	125.00	55.00	6.00	0.00
comp35532_c0_seq1	475.91	865.47	649.29	631.97	712.26		comp23871_c1_seq2		214.52	0.00	0.00	0.00	0.00
comp44511_c0_seq37	80.52	20.91	0.00	0.00	40.44		comp23877_c0_seq3		48.78	184.13	0.00	0.00	310.14
comp39489_c0_seq23	0.00	0.00	0.00	0.00	6.63		comp23880_c0_seq8		86.69	38.62	46.70	0.00	14.43
comp219573_c0_seq2	10.70	68.68	9.17	37.21	0.00		comp238866_c0_seq1		9270.00	344.00	56.00	12.00	8.00
comp870689_c0_seq1	0.00	0.00	0.00	2.00	0.00		comp2392_c0_seq3		824.07	561.65	408.78	6.46	2894.02
comp266377_c0_seq1	0.00	177.00	0.00	0.00	0.00		comp2392_c0_seq4		955.95	536.53	308.38	0.00	3005.15
comp163570_c0_seq1	0.00	0.00	28.60	0.00	0.00		comp2392_c0_seq8		1401.75	637.68	511.60	0.00	2370.73
comp848827_c0_seq1	0.00	0.00	0.00	0.00	0.00		comp23941_c0_seq10		447.66	259.09	0.00	0.00	0.00
comp1407457_c0_seq1	0.00	0.00	0.00	1.00	0.00		comp23941_c0_seq12		879.03	407.12	0.00	0.00	0.00
comp8747_c0_seq9	0.00	22.03	40.16	0.00	54.12		comp23941_c0_seq17		81.32	206.94	70.21	0.34	34.13
comp31545_c0_seq1	301.00	534.00	480.00	454.00	618.00		comp23941_c0_seq19		272.95	0.00	18.13	0.00	0.00
comp1444990_c0_seq1	0.00	0.00	1.00	0.00	0.00		comp23941_c0_seq2		226.48	264.16	209.29	0.00	0.00
comp90527_c0_seq8	14.55	59.51	49.71	87.91	40.82		comp23941_c0_seq3		354.54	354.22	299.40	0.00	0.00
comp18354_c1_seq2	750.31	264.97	241.19	0.00	0.00		comp23950_c0_seq1		259.30	135.85	115.17	0.00	82.00
comp4408_c3_seq48	0.14	3.31	0.00	0.00	8.56		comp24064_c0_seq1		1328.00	272.00	201.00	161.00	79.00
comp2920_c0_seq1	859.00	1304.00	1249.00	1272.00	1098.00		comp240645_c0_seq1		125.31	49.20	0.00	0.00	0.00
comp17358_c0_seq81	14.15	0.00	0.00	1.39	0.00		comp2407_c1_seq2		63.40	0.00	0.00	0.00	0.00
comp541191_c0_seq1	2.00	5.00	2.00	6.00	5.00		comp24077_c0_seq2		286.91	0.00	0.00	0.00	0.00
comp36813_c0_seq1	0.00	52.77	28.82	44.73	26.10		comp24140_c0_seq1		128.29	259.95	364.56	0.00	0.00
comp3509_c19_seq124	3.82	7.31	28.24	21.68	84.00		comp24251_c0_seq4		105.00	0.00	0.00	0.00	38.50
comp691349_c0_seq1	0.00	0.00	0.00	2.00	0.00		comp24285_c0_seq1		711.24	59.50	78.92	74.33	109.33
comp284041_c1_seq1	0.00	0.00	2.00	0.00	0.00		comp24315_c1_seq3		141.20	0.00	0.00	0.00	373.71
comp91376_c0_seq18	0.00	0.00	0.00	6.35	10.66		comp24315_c1_seq8		105.04	0.00	0.00	0.00	0.00
comp851185_c0_seq1	0.00	0.00	1.00	2.00	1.00		comp2433_c0_seq2		268.47	0.21	0.00	0.00	69.97
comp48001_c0_seq12	0.00	5.66	0.00	11.74	0.00		comp2433_c0_seq5		3191.31	0.00	0.00	17.83	42.59
comp171062_c0_seq1	0.00	0.00	34.00	0.00	0.00		comp2433_c0_seq8		311.32	0.00	0.00	6.99	120.62
comp11828_c0_seq3	169.08	570.39	422.29	452.17	702.97		comp2438_c0_seq1		19385.00	3974.00	4252.00	506.00	72.00
comp551680_c0_seq1	2.00	6.00	5.00	6.00	4.00		comp24448_c0_seq2		84.24	213.87	28.52	0.00	486.18
comp19114_c0_seq1	123.00	205.00	151.00	111.00	26.00		comp24530_c0_seq4		76.37	53.79	3.02	0.00	51.91
comp373309_c0_seq1	6.00	13.00	1.00	20.00	35.00		comp2454_c0_seq3		3458.69	860.62	901.15	103.21	9.48
comp18559_c0_seq1	183.06	224.01	271.87	159.60	203.70		comp2454_c0_seq35		12669.23	2821.12	431.90	15.99	32.93
comp475430_c0_seq1	0.00	2.00	0.00	0.00	0.00		comp2454_c0_seq37		9750.76	5556.50	1132.03	644.31	358.33
comp414833_c0_seq1	0.00	7.00	4.00	1.00	1.00		comp2454_c0_seq39		7656.49	3477.60	1211.88	206.60	160.71
comp372749_c0_seq1	1.00	0.00	0.00	56.00	0.00		comp2454_c0_seq40		3916.71	467.96	269.22	17.64	33.45
comp634408_c0_seq1	2.00	5.00	4.00	7.00	4.00		comp2454_c0_seq47		4694.82	0.00	0.00	0.00	0.00
comp12506_c0_seq3	1001.93	877.54	1286.61	692.02	577.21		comp2454_c0_seq48		6379.65	195.93	13.90	0.09	0.00
comp906347_c0_seq1	1.00	1.00	1.00	2.00	0.00		comp2454_c0_seq49		3333.91	0.00	0.00	0.00	0.00
comp885406_c0_seq1	0.00	0.00	0.00	0.00	0.00		comp2454_c0_seq50		2408.66	0.00	0.00	0.00	0.00
comp463330_c0_seq1	2.00	2.00	2.00	13.00	4.00		comp2454_c0_seq51		4532.18	481.92	49.33	12.00	0.00
comp90429_c0_seq15	0.21	0.00	0.00	0.00	0.00		comp2454_c0_seq52		3269.97	255.18	53.40	2.55	0.00
comp462128_c0_seq4	1.00	0.00	0.00	0.06	3.04		comp2454_c0_seq57		1138.75	544.40	171.17	4.14	3.85
comp1015693_c0_seq1	0.00	0.00	0.00	10.00	0.00		comp2454_c0_seq68		610.03	210.00	112.71	2.26	2.03
comp772067_c0_seq1	0.00	0.00	1.00	0.00	0.00		comp2454_c0_seq81		1348.39	441.09	882.50	83.53	22.29
comp10001_c0_seq29	0.00	0.00	0.00	0.00	0.00		comp24566_c0_seq1		94.95	58.90	139.21	0.00	50.87
comp3140_c0_seq44	1.67	0.00	0.00	0.00	0.00		comp24574_c0_seq1		1254.41	291.49	161.86	160.65	52.37
comp49290_c0_seq2	113.40	252.86	164.22	152.90	126.21		comp24574_c0_seq3		586.34	115.44	81.96	79.67	27.21
comp189368_c0_seq1	0.00	0.00	0.00	17.00	0.00		comp24574_c0_seq4		2719.40	11.54	125.03	36.95	39.22
comp40312_c0_seq14	0.63	9.11	10.00	0.00	80.37		comp24575_c0_seq1		255.83	654.85	687.75	0.00	750.83
comp4639_c0_seq2	433.31	886.86	536.59	0.63	15.58		comp24580_c0_seq1		277.00	306.52	241.88	0.00	0.00
comp335435_c0_seq1	1.00	0.00	0.00	2.00	1.00		comp24617_c0_seq26		96.88	0.00	23.78	0.00	58.56
comp543502_c0_seq1	0.00	0.00	8.00	0.00	0.00		comp24617_c0_seq47		154.98	81.32	291.77	0.00	222.80
comp984516_c0_seq1	0.00	0.00	2.00	0.00	0.00		comp24617_c0_seq48		99.62	0.00	0.00	0.00	0.00
comp384012_c0_seq1	0.00	0.00	0.00	35.00	0.00		comp246194_c0_seq3		104.00	15.80	0.00	0.00	0.00
comp54580_c0_seq49	0.00	0.00	0.00	32.89	0.00		comp24627_c0_seq2		697.60	0.00	0.00	0.00	0.00
comp73199_c0_seq9	0.00	45.37	27.72	48.54	4.54		comp24729_c0_seq3		143.71	66.30	0.00	0.00	0.00
comp88399_c0_seq3	0.00	131.46	106.87	0.00	0.00		comp24729_c0_seq9		64.97	2.35	0.00	0.00	0.00
comp92920_c0_seq4	25.00	38.59	33.00	35.97	15.00		comp24759_c0_seq1		216.81	0.00	0.00	0.00	0.00
comp534689_c0_seq1	8.00	10.00	5.00	5.00	1.00		comp24799_c0_seq1		163.39	407.95	219.24	0.00	234.80
comp1423687_c0_seq1	0.00	0.00	0.00	0.00	0.00		comp24828_c2_seq8		62.28	57.10	0.00	0.00	0.00
comp554885_c0_seq1	0.00	0.00	0.00	5.00	0.00		comp24836_c0_seq2		105.45	443.61	312.72	0.00	140.78
comp85988_c0_seq1	87.00	199.00	132.00	116.00	48.00		comp24905_c0_seq2		112.81	0.00	0.00	0.00	0.00
comp654193_c0_seq1	0.00	0.00	0.00	3.00	0.00		comp24905_c0_seq3		86.34	77.06	0.00	0.00	0.00
comp6996_c0_seq2	5.32	5.98	3.56	20.76	36.63		comp24982_c1_seq5		168.05	0.00	0.00	0.00	0.00
comp555443_c0_seq1	0.00	0.00	0.00	2.00	0.00		comp25010_c0_seq11		239.59	0.00	0.00	0.00	10.94
comp644425_c0_seq1	1.00	4.00	7.00	3.00	12.00		comp25036_c0_seq2		130.88	0.00	0.00	0.00	0.00
comp185584_c0_seq4	62.00	52.22	45.39	0.00	61.01		comp25036_c0_seq3		75.85	43.73	121.13	0.00	0.00
comp1356599_c0_seq1	0.00	0.00	0.00	0.00	0.00		comp25102_c0_seq39		981.43	135.28	142.56	61.02	44.55
comp401147_c0_seq1	0.00	0.00	0.00	5.00	0.00		comp25122_c0_seq1		166.47	241.70	115.44	0.00	0.00
comp757688_c0_seq1	0.00	2.00	3.00	1.00	0.00		comp25122_c0_seq19		98.93	80.51	13.49	0.00	0.00
comp226890_c0_seq1	14.00	8.00	0.00	0.00	0.00		comp25122_c0_seq3		254.24	162.78	36.00	0.00	0.00
comp81055_c0_seq61	0.36	0.00	0.00	0.00	0.00		comp251404_c0_seq1		89.43	7.58	0.00	0.00	0.00
comp1277687_c0_seq1	0.00	5.00	0.00	0.00	0.00		comp25148_c0_seq3		690.33	336.55	28.09	0.00	0.00
comp1143423_c0_seq1	0.00	1.00	1.00	3.00	1.00		comp25153_c0_seq1		137.33	509.76	47.83	0.00	457.08
comp136005_c0_seq1	52.00	140.00	129.00	147.00	203.00		comp25206_c0_seq1		476.30	631.70	227.75	0.00	72.19
comp1075436_c0_seq1	0.00	0.00	0.00	0.00	0.00		comp25206_c0_seq3		128.13	46.09	0.00	0.00	0.00
comp1088459_c0_seq1	0.00	2.00	0.00	0.00	1.00		comp25212_c0_seq11		281.80	67.53	18.19	0.00	0.00
comp79063_c0_seq1	133.00	113.00	84.00	68.00	100.00		comp25212_c0_seq20		84.29	0.00	0.00	0.00	0.00
comp318644_c0_seq1	205.00	56.00	24.00	12.00	3.00		comp25212_c0_seq22		99.28	0.00	0.00	0.00	0.00
comp1236078_c0_seq1	0.00	1.00	0.00	1.00	0.00		comp25212_c0_seq26		84.99	13.24	0.84	0.03	0.00
comp1042718_c0_seq1	0.00	0.00	2.00	0.00	0.00		comp25212_c0_seq27		150.32	0.00	48.83	0.00	0.00
comp812617_c0_seq1	1.00	0.00	1.00	1.00	1.00		comp25212_c0_seq6		123.88	358.45	435.27	0.00	0.00
comp678242_c0_seq1	0.00	0.00	0.00	4.00	0.00		comp25212_c0_seq8		260.59	130.03	85.30	0.00	0.00
comp145452_c0_seq1	105.00	144.00	77.00	82.00	100.00		comp25212_c0_seq9		133.79	187.91	95.55	0.00	478.39
comp636691_c0_seq1	0.00	0.00	0.00	4.00	0.00		comp2537_c0_seq2		132.37	0.00	0.00	0.00	0.00
comp499776_c0_seq1	0.00	0.00	0.00	3.00	0.00		comp2537_c0_seq4		154.06	0.00	0.00	0.00	0.00
comp699284_c0_seq1	2.00	8.00	1.00	3.00	0.00		comp253912_c0_seq1		446.00	134.00	92.00	36.00	9.00
comp1424671_c0_seq1	0.00	0.00	0.00	0.00	0.00		comp25414_c1_seq18		3489.10	191.40	404.17	140.97	298.81
comp480141_c0_seq1	8.00	5.00	8.00	8.00	4.00		comp25414_c1_seq32		617.79	438.37	0.00	5.30	108.71
comp667811_c0_seq1	1.00	2.00	6.00	5.00	6.00		comp25414_c1_seq51		61.33	0.00	0.00	0.00	0.00
comp483304_c0_seq1	0.00	0.00	17.00	0.00	0.00		comp25414_c1_seq67		60.38	0.00	0.00	0.00	0.00
comp3483_c0_seq2	75.61	148.54	131.56	0.00	0.00		comp25419_c0_seq3		1301.35	769.07	569.31	41.86	55.48
comp466017_c0_seq1	0.00	0.00	0.00	8.00	0.00		comp25528_c0_seq3		93.22	158.55	36.32	0.00	10.15
comp218445_c0_seq1	4.00	4.00	1.00	3.00	8.00		comp25528_c0_seq5		69.52	0.00	0.00	0.00	0.00
comp94680_c0_seq1	105.00	113.00	93.00	84.00	83.00		comp25606_c0_seq3		104.24	2.36	37.80	27.68	0.00
comp168841_c0_seq1	114.00	232.00	127.00	142.00	89.00		comp25625_c0_seq4		203.09	103.02	80.48	2.10	57.69
comp1379175_c0_seq1	0.00	2.00	2.00	3.00	1.00		comp25625_c0_seq6		306.97	108.14	69.22	5.12	43.61
comp731825_c0_seq1	0.00	0.00	2.00	6.00	0.00		comp25629_c1_seq3		68.37	0.55	0.58	0.00	0.00
comp14866_c0_seq1	2661.00	3059.00	2821.00	1443.00	1615.00		comp25697_c1_seq1		214.99	308.63	0.00	0.03	105.65
comp24203_c0_seq45	0.00	0.00	0.00	0.00	0.00		comp25734_c0_seq46		51.99	0.00	0.00	0.00	0.00
comp41969_c0_seq1	118.00	433.00	322.00	235.00	78.00		comp257597_c0_seq1		186.37	28.45	0.00	8.64	2.00
comp527303_c0_seq1	0.00	0.00	0.00	1.00	0.00		comp257597_c0_seq2		524.63	61.55	57.00	13.36	0.00
comp325539_c0_seq5	3.54	0.00	1.53	0.00	2.57		comp25833_c0_seq2		1580.27	693.17	341.47	0.00	0.00
comp256887_c0_seq1	0.00	2.00	0.00	0.00	0.00		comp25894_c0_seq2		256.25	545.74	146.47	0.00	148.50
comp139606_c0_seq5	44.61	43.09	0.00	0.00	0.00		comp25897_c0_seq1		66.73	38.10	0.00	0.00	71.51
comp52622_c0_seq1	185.00	220.00	168.00	173.00	247.00		comp25910_c0_seq11		58.57	0.00	0.00	0.22	0.00
comp50499_c0_seq1	1034.00	1028.00	816.00	650.00	521.00		comp25910_c0_seq5		68.30	0.00	0.00	19.18	32.09
comp74206_c0_seq1	148.81	268.89	242.80	141.49	114.83		comp25924_c0_seq1		563.00	96.00	83.00	38.00	26.00
comp203515_c0_seq6	3.44	12.00	8.04	8.00	10.39		comp25929_c0_seq17		563.85	0.00	0.00	0.00	0.00
comp176449_c0_seq1	10.00	61.00	35.00	50.00	22.00		comp25929_c0_seq18		239.90	0.00	0.00	0.00	0.00
comp136551_c0_seq1	0.00	16.54	9.64	0.00	13.85		comp25929_c0_seq4		374.67	0.00	0.00	0.00	0.00
comp32622_c0_seq2	71.74	22.84	19.35	7.05	255.16		comp25929_c0_seq5		236.58	0.00	0.00	0.00	0.00
comp1577_c0_seq1	2399.00	3779.00	3899.50	3053.00	4201.50		comp25929_c0_seq7		134.30	121.77	0.05	0.00	175.95
comp165855_c0_seq1	14.00	9.00	11.00	15.00	22.00		comp25948_c0_seq2		675.36	737.12	431.03	0.00	629.12
comp41064_c0_seq1	203.00	183.00	98.00	81.00	20.00		comp25976_c1_seq4		186.46	62.38	0.00	28.91	0.00
comp16065_c0_seq5	158.26	19.06	24.41	0.00	0.00		comp26051_c0_seq2		299.92	45.83	17.75	0.00	25.72
comp55982_c0_seq1	344.78	231.09	262.86	231.74	673.43		comp26076_c0_seq1		221.42	119.80	187.24	0.00	0.00
comp1293890_c0_seq1	1.00	2.00	3.00	0.00	0.00		comp2608_c0_seq1		3734.00	795.00	243.00	189.00	567.00
comp150799_c0_seq1	0.00	0.00	0.00	55.00	0.00		comp26103_c0_seq24		323.50	52.59	0.05	0.01	0.00
comp60636_c0_seq3	375.39	483.27	334.36	215.56	152.01		comp26128_c0_seq1		862.01	225.52	135.12	102.74	27.42
comp125420_c0_seq1	357.00	439.00	323.00	247.00	271.00		comp26156_c0_seq4		359.99	0.00	9.10	0.00	183.70
comp12223_c2_seq217	9.50	5.50	4.00	6.00	1.50		comp26156_c0_seq5		380.73	96.01	0.00	0.00	0.01
comp1103626_c0_seq1	0.00	0.00	0.00	2.00	1.00		comp26222_c0_seq39		769.52	20.96	34.94	0.00	2.39
comp63694_c0_seq2	106.79	74.40	133.02	105.44	37.32		comp26222_c0_seq7		869.26	60.82	364.51	0.00	0.00
comp1178575_c0_seq1	0.00	0.00	0.00	0.00	0.00		comp26287_c0_seq6		60.01	0.00	0.00	0.00	31.25
comp31111_c0_seq2	43.15	5.10	0.00	9.17	0.00		comp26339_c0_seq2		180.58	591.47	279.44	0.00	0.00
comp22377_c0_seq2	321.38	623.07	706.34	543.60	487.11		comp26377_c0_seq11		151.68	0.00	77.03	0.00	0.00
comp961730_c0_seq1	0.00	0.00	0.00	2.00	0.00		comp26411_c0_seq1		775.00	197.00	142.00	79.00	24.00
comp283980_c0_seq1	25.00	71.00	46.00	46.00	36.00		comp26427_c0_seq3		80.48	0.00	0.00	0.00	0.00
comp62601_c0_seq1	10.35	64.99	25.67	40.28	73.84		comp26443_c0_seq1		160.23	0.00	0.00	0.00	118.43
comp1087688_c0_seq1	0.00	0.00	0.00	0.00	0.00		comp26455_c0_seq3		299.51	28.70	0.00	0.00	10.37
comp293243_c0_seq1	0.00	0.00	0.00	5.00	0.00		comp26488_c0_seq1		125.08	48.40	51.39	0.00	0.00
comp1159844_c0_seq1	3.00	0.00	1.00	0.00	1.00		comp26558_c0_seq4		389.21	427.15	277.78	0.00	0.00
comp1149344_c0_seq1	0.00	0.00	0.00	0.00	0.00		comp26570_c0_seq6		77.20	173.96	110.25	0.00	182.19
comp728931_c0_seq1	0.00	2.00	2.00	2.00	2.00		comp26581_c0_seq14		72.78	0.00	0.00	0.00	0.00
comp547541_c0_seq1	0.00	12.00	3.00	4.00	1.68		comp2659_c0_seq4		82.31	25.12	11.96	0.00	8.33
comp14333_c0_seq1	427.14	303.25	350.26	310.00	242.18		comp26610_c0_seq10		100.60	0.00	0.00	0.00	8.41
comp104570_c1_seq6	26.92	14.16	8.27	0.00	0.00		comp26621_c1_seq1		78.74	53.84	88.49	0.00	0.00
comp459852_c0_seq1	5.00	25.00	11.00	29.00	0.00		comp26669_c1_seq5		62.12	0.00	0.00	0.00	0.00
comp1195413_c0_seq1	0.00	0.00	1.00	0.00	0.00		comp26759_c1_seq2		265.05	39.25	148.69	0.00	67.00
comp105244_c0_seq1	234.00	318.00	387.00	389.00	306.00		comp268672_c0_seq1		183.49	79.79	57.17	0.00	27.00
comp46153_c0_seq3	465.76	109.99	198.45	170.81	149.07		comp26892_c0_seq7		109.53	20.36	35.78	0.00	0.00
comp20277_c0_seq1	1311.00	1076.00	1023.00	1049.00	1201.00		comp26903_c0_seq1		1130.35	424.46	41.67	0.00	311.03
comp888468_c0_seq1	1.00	0.00	0.00	0.00	0.00		comp26910_c0_seq2		153.09	85.89	13.75	0.00	12.10
comp120791_c0_seq19	0.00	0.00	0.00	0.00	0.00		comp269157_c0_seq1		82.85	50.60	35.75	0.00	23.00
comp737455_c0_seq1	0.00	0.00	0.00	8.00	0.00		comp27009_c1_seq2		149.06	0.00	0.00	0.00	0.00
comp596863_c0_seq1	0.00	0.00	0.00	2.00	0.00		comp27021_c0_seq1		74.69	0.00	0.00	0.00	0.00
comp593458_c0_seq1	0.00	0.00	0.00	6.00	0.00		comp2708_c0_seq2		141.78	0.00	0.00	0.00	0.00
comp647289_c0_seq1	0.00	6.00	3.00	2.00	2.00		comp27123_c0_seq4		447.08	83.10	96.28	0.00	169.21
comp198508_c0_seq1	18.00	28.00	33.00	14.00	24.00		comp27129_c0_seq2		106.38	92.44	71.34	0.00	73.40
comp68140_c0_seq1	1033.00	155.00	280.00	294.00	631.00		comp27138_c0_seq1		10.99	147.77	0.00	0.00	83.67
comp1139574_c0_seq1	0.00	0.00	0.00	3.00	0.00		comp27138_c0_seq4		93.97	157.21	0.00	0.00	0.00
comp94620_c0_seq1	74.00	155.00	118.00	176.00	289.00		comp27138_c0_seq8		119.91	73.93	0.00	0.00	0.00
comp988574_c0_seq1	0.00	0.00	0.00	4.00	0.00		comp27227_c0_seq75		339.93	657.36	385.40	0.03	410.87
comp141462_c0_seq1	0.00	0.00	0.00	0.00	0.00		comp27275_c0_seq1		159.63	79.94	106.02	0.00	0.00
comp568120_c0_seq1	0.00	0.00	0.00	12.00	0.00		comp27285_c0_seq1		771.86	630.41	99.86	76.96	69.40
comp724855_c0_seq1	0.00	0.00	0.00	5.00	0.00		comp27289_c0_seq5		331.86	18.44	122.41	18.88	0.00
comp610947_c0_seq1	5.00	16.00	14.00	8.00	11.00		comp27308_c0_seq3		267.90	232.83	147.05	0.00	129.83
comp24141_c0_seq4	0.00	0.00	0.00	0.00	0.00		comp27308_c0_seq5		177.71	99.14	46.39	0.00	43.97
comp859363_c0_seq1	0.00	1.00	1.00	2.00	3.00		comp27312_c0_seq3		174.39	179.74	70.42	0.00	122.20
comp379611_c0_seq1	0.00	0.00	2.00	3.00	6.00		comp27325_c0_seq2		358.23	0.00	51.34	0.00	0.00
comp39089_c1_seq3	79.46	53.49	27.91	40.27	20.43		comp27454_c0_seq38		603.75	22.84	297.83	0.00	28.25
comp1837818_c0_seq1	0.00	0.00	0.00	0.00	1.00		comp27479_c0_seq2		172.96	122.34	29.93	0.00	153.45
comp912647_c0_seq1	2.00	8.00	4.00	3.00	2.00		comp27578_c0_seq2		461.30	200.67	82.00	0.00	190.30
comp304_c4_seq547	53.89	45.09	46.95	36.41	40.43		comp27656_c1_seq4		70.90	0.00	0.00	0.00	0.00
comp15427_c5_seq228	11.00	6.00	5.00	4.00	3.00		comp27660_c0_seq4		511.90	0.00	77.05	0.00	0.00
comp146651_c0_seq2	63.00	15.00	23.00	18.00	7.00		comp27708_c0_seq3		253.92	74.46	45.04	0.00	0.00
comp1415758_c0_seq1	0.00	0.00	1.00	0.00	0.00		comp27708_c0_seq5		227.47	0.00	62.10	0.00	0.00
comp675327_c0_seq1	0.00	3.00	8.00	4.00	5.00		comp27708_c0_seq8		509.06	101.61	121.98	0.00	0.00
comp483979_c0_seq1	2.00	7.00	7.00	7.00	5.00		comp27728_c0_seq2		161.35	662.88	344.62	0.00	0.00
comp922398_c0_seq1	0.00	2.00	0.00	2.00	1.00		comp27753_c0_seq4		619.00	735.27	0.00	0.00	0.00
comp62712_c0_seq1	4.00	14.00	16.00	10.00	17.00		comp27820_c0_seq4		286.76	0.00	3.70	0.00	0.00
comp47499_c0_seq12	0.00	0.00	0.00	0.00	0.00		comp2784_c0_seq1		5274.00	1183.00	384.00	295.00	857.00
comp865596_c0_seq1	0.00	0.00	0.00	1.00	0.00		comp2790_c0_seq4		116.79	0.00	0.00	0.00	0.00
comp630545_c0_seq1	0.00	0.00	0.00	2.00	0.00		comp27981_c0_seq6		176.24	47.93	77.09	0.00	66.00
comp50416_c0_seq17	1.49	0.00	0.00	0.06	0.00		comp27994_c1_seq1		174.50	0.00	0.00	0.00	0.00
comp1035738_c0_seq1	0.00	0.00	1.00	4.00	0.00		comp27994_c1_seq4		79.16	0.00	0.00	0.00	5.56
comp1229812_c0_seq1	0.00	0.00	1.00	0.00	0.00		comp280273_c0_seq3		192.95	37.41	0.00	14.46	0.00
comp70903_c0_seq19	0.00	0.00	0.00	0.00	0.00		comp28031_c0_seq1		344.94	544.66	84.85	0.00	1332.22
comp1739448_c0_seq1	0.00	0.00	0.00	0.00	0.00		comp28033_c0_seq1		94.67	0.00	30.49	0.00	179.09
comp365386_c0_seq1	0.00	0.00	14.00	0.00	0.00		comp28049_c0_seq1		1966.00	603.00	323.00	150.00	44.00
comp821032_c0_seq1	0.00	0.00	0.00	1.00	0.00		comp2806_c0_seq2		132.50	163.05	197.07	0.00	3897.03
comp555748_c0_seq1	1.00	4.00	3.00	2.00	1.00		comp2806_c0_seq9		310.14	148.88	318.29	0.00	10494.67
comp38377_c0_seq19	0.00	0.00	0.00	0.00	0.00		comp28078_c0_seq4		118.32	52.58	0.00	0.00	141.62
comp893606_c0_seq1	0.00	0.00	0.00	0.00	0.00		comp28078_c0_seq5		680.43	146.86	207.52	0.00	0.00
comp22073_c0_seq2	321.03	427.22	433.74	293.37	0.00		comp28082_c0_seq1		5795.00	1728.00	1171.00	648.00	156.00
comp1016697_c0_seq1	1.00	0.00	0.00	1.00	2.00		comp28119_c2_seq3		52.75	0.07	0.00	0.09	165.62
comp6901_c0_seq64	0.00	0.00	0.00	0.00	0.00		comp28119_c2_seq7		117.09	0.02	0.00	0.02	75.57
comp306436_c0_seq1	0.00	31.00	15.00	37.00	31.00		comp2815_c30_seq17		17.88	31.95	7.42	6.52	3.00
comp36060_c0_seq1	14.73	12.36	11.00	7.00	13.44		comp2815_c30_seq17		17.88	31.95	7.42	6.52	3.00
comp1007152_c0_seq1	1.00	0.00	0.00	0.00	0.00		comp2815_c30_seq27		4.04	22.99	7.23	9.50	12.55
comp65981_c0_seq23	27.03	17.77	16.02	15.44	20.65		comp2815_c30_seq35		0.00	4.13	2.97	1.79	1.03
comp143121_c0_seq5	32.51	11.94	17.23	11.64	1.44		comp28167_c0_seq32		510.14	55.39	155.85	2.30	0.00
comp712484_c0_seq1	0.00	1.00	3.00	6.00	0.00		comp28167_c0_seq33		67.62	0.00	0.00	0.00	0.00
comp506273_c0_seq2	0.00	0.00	3.66	0.00	0.00		comp28211_c2_seq4		106.57	79.29	77.04	0.00	106.95
comp349778_c0_seq1	0.00	0.00	0.00	40.00	0.00		comp28252_c0_seq1		157.08	60.51	18.26	0.00	77.49
comp449187_c0_seq1	1.00	2.00	1.00	5.00	4.00		comp28310_c0_seq6		62.69	0.00	0.00	0.00	0.00
comp77857_c0_seq15	0.00	0.00	0.00	9.93	0.80		comp283121_c0_seq2		95.00	34.40	29.97	0.00	70.00
comp945308_c0_seq1	0.00	1.00	0.00	4.00	10.00		comp283704_c0_seq2		158.00	0.00	0.00	0.00	0.00
comp106798_c0_seq2	150.76	122.16	102.17	84.24	102.74		comp28411_c1_seq41		92.00	33.18	0.00	0.00	0.00
comp2432_c0_seq3	521.44	263.02	346.87	379.02	499.41		comp28450_c0_seq9		1353.99	364.97	316.07	142.54	107.79
comp1516270_c0_seq1	0.00	1.00	0.00	1.00	0.00		comp28482_c0_seq1		346.16	204.04	159.47	0.00	541.42
comp90068_c0_seq1	33.00	47.00	30.00	19.00	30.00		comp28499_c1_seq7		379.63	0.00	274.53	0.00	127.65
comp638128_c0_seq1	0.00	1.00	1.00	0.00	6.00		comp28511_c0_seq2		157.31	0.00	0.00	0.00	0.00
comp423584_c0_seq1	3.00	6.00	9.00	7.00	2.00		comp28513_c0_seq1		240.99	279.52	130.60	0.00	244.00
comp104470_c0_seq1	0.00	0.00	25.83	0.00	0.00		comp28534_c0_seq10		105.76	29.66	62.58	0.00	102.99
comp790119_c0_seq1	0.00	0.00	0.00	3.00	0.00		comp28534_c0_seq22		81.70	20.25	19.70	0.00	0.00
comp14222_c1_seq7	159.82	99.92	0.00	0.00	0.00		comp28593_c0_seq3		532.35	0.00	13.27	9.63	36.74
comp1322756_c0_seq1	0.00	0.00	0.00	0.00	0.00		comp28622_c0_seq1		156.33	431.43	525.98	0.00	732.85
comp205348_c0_seq1	16.00	25.00	18.00	18.00	1.00		comp28687_c0_seq2		536.85	5.28	173.66	0.00	0.00
comp763_c43_seq1006	52.67	122.48	76.15	53.40	108.69		comp28736_c0_seq2		279.52	50.73	0.00	0.00	57.98
comp1326467_c0_seq1	0.00	0.00	1.00	0.00	0.00		comp28744_c0_seq6		110.42	103.58	119.77	0.00	299.21
comp463686_c0_seq1	0.00	0.00	0.00	0.00	0.00		comp28746_c0_seq4		108.60	33.81	11.34	0.00	0.00
comp830192_c0_seq1	0.00	7.00	0.00	9.00	5.00		comp28820_c0_seq1		85.22	236.51	28.87	0.00	99.55
comp1018094_c0_seq1	1.00	2.00	0.00	1.00	1.00		comp28853_c1_seq4		124.07	0.00	0.00	0.00	0.00
comp1194297_c0_seq1	0.00	1.00	0.00	0.00	0.00		comp29011_c0_seq8		76.47	62.59	19.64	0.00	69.61
comp89736_c0_seq4	217.36	98.37	134.22	39.34	12.03		comp29030_c0_seq2		207.92	0.00	4.21	0.00	9.32
comp1083520_c0_seq1	3.00	2.00	0.00	1.00	0.00		comp29052_c1_seq1		158.95	0.00	0.00	0.00	0.00
comp15989_c0_seq38	2.63	0.00	0.00	11.03	1.33		comp29052_c1_seq3		71.21	0.00	0.00	0.00	0.00
comp722872_c0_seq1	0.00	0.00	4.00	0.00	0.00		comp29052_c1_seq4		59.60	0.00	0.00	0.00	0.00
comp610077_c0_seq1	5.00	1.00	4.00	4.00	16.00		comp29252_c0_seq1		248.17	338.41	666.28	0.00	0.00
comp35252_c0_seq2	0.00	2.26	0.00	2.77	5.36		comp29252_c0_seq4		97.62	0.00	0.00	0.00	51.93
comp1120349_c0_seq1	0.00	0.00	0.00	0.00	0.00		comp29252_c0_seq5		100.22	198.68	184.68	0.00	0.00
comp1030_c0_seq1	1863.00	1941.00	2022.00	1759.00	2346.00		comp29301_c0_seq2		319.82	226.40	0.00	0.00	0.00
comp80729_c0_seq1	24.00	21.00	22.00	27.00	39.00		comp293601_c0_seq1		225.00	110.00	75.00	3.00	3.00
comp179592_c0_seq1	11.06	16.21	10.83	14.09	9.77		comp29370_c0_seq2		202.41	151.46	117.01	0.00	0.00
comp26715_c0_seq22	1.00	0.00	0.00	6.75	4.00		comp29505_c0_seq33		1616.55	53.80	397.74	59.40	37.99
comp66430_c0_seq1	159.29	0.00	0.00	23.55	0.00		comp29521_c0_seq3		219.29	6.66	0.00	0.00	7.79
comp65550_c0_seq1	0.00	468.00	0.00	0.00	0.00		comp29608_c2_seq1		1471.11	446.00	351.26	98.00	89.00
comp559239_c0_seq1	0.00	1.24	1.00	1.00	1.00		comp29625_c0_seq4		199.65	0.00	60.82	0.00	0.00
comp903191_c0_seq1	0.00	1.00	1.00	2.00	1.00		comp29638_c0_seq14		56.53	0.00	0.00	0.00	0.00
comp589964_c0_seq1	6.00	4.00	2.00	1.00	1.00		comp29638_c0_seq18		56.49	0.00	0.00	0.00	0.00
comp516101_c0_seq1	0.00	0.00	0.00	1.00	0.00		comp29638_c0_seq20		77.24	0.00	0.00	0.00	0.00
comp38971_c0_seq87	0.00	12.27	0.00	0.00	0.00		comp29638_c0_seq24		77.20	0.00	0.00	0.00	0.00
comp1084763_c0_seq1	0.00	0.00	1.00	0.00	0.00		comp29663_c0_seq3		377.90	794.65	187.07	0.00	281.51
comp5049_c0_seq87	0.00	0.00	0.00	0.00	0.00		comp29663_c0_seq5		171.29	0.00	0.00	0.00	0.00
comp11889_c1_seq4	288.56	1406.37	1836.12	2307.10	4285.92		comp29663_c0_seq9		108.72	39.46	4.06	0.00	6.97
comp296603_c0_seq1	2.00	36.52	5.08	26.00	39.27		comp29737_c0_seq2		144.36	56.50	22.90	0.00	0.00
comp34960_c1_seq5	0.00	0.00	0.00	0.00	0.00		comp29771_c1_seq1		164.47	15.52	4.75	0.00	179.99
comp8_c32_seq80	0.00	0.00	0.00	0.00	0.00		comp29771_c1_seq2		155.90	77.68	6.82	0.00	0.00
comp763_c61_seq2	0.00	0.00	0.00	0.00	0.00		comp29803_c0_seq2		120.14	0.00	311.29	0.02	0.00
comp594807_c0_seq1	0.00	0.00	0.00	5.00	3.00		comp29872_c0_seq1		1069.00	241.00	155.00	47.00	12.00
comp114291_c0_seq1	49.00	18.00	29.00	9.00	10.00		comp2988_c0_seq1		1348.25	0.00	0.00	0.00	0.00
comp16611_c0_seq1	496.00	832.00	886.00	830.00	857.00		comp29966_c0_seq17		974.62	1115.10	614.61	46.44	305.96
comp500860_c0_seq1	0.00	10.00	0.00	0.00	0.00		comp29966_c0_seq28		2138.10	600.16	432.09	5.15	0.00
comp62855_c0_seq3	0.00	81.97	113.51	0.00	0.00		comp29966_c0_seq38		137.55	0.00	5.10	0.00	0.00
comp193497_c0_seq1	22.00	21.00	10.00	10.00	0.00		comp30024_c0_seq1		446.20	255.55	148.23	0.00	0.00
comp774720_c0_seq1	4.00	2.00	1.00	3.00	2.00		comp30121_c0_seq6		66.93	0.00	0.00	0.00	0.00
comp1120246_c0_seq1	0.00	0.00	4.00	0.00	3.00		comp30165_c0_seq3		50.44	0.00	0.00	0.00	0.00
comp772457_c0_seq1	0.00	0.00	0.00	0.00	0.00		comp30227_c0_seq1		583.39	0.00	10.41	0.00	88.63
comp163369_c0_seq1	0.00	0.00	62.67	0.00	0.00		comp303380_c0_seq1		215.00	114.00	34.00	7.00	1.00
comp9426_c0_seq39	0.00	0.00	0.00	0.00	0.00		comp30349_c0_seq8		53.61	0.00	0.00	0.00	0.00
comp57016_c0_seq16	14.15	22.20	23.87	0.00	55.18		comp304_c4_seq121		1784.19	267.91	140.54	0.00	0.00
comp15930_c0_seq9	0.00	0.00	0.00	0.00	0.00		comp304_c4_seq142		326.84	0.00	0.00	0.00	0.00
comp24942_c0_seq5	299.83	166.83	120.88	171.25	43.12		comp304_c4_seq147		300.85	4.52	206.00	0.00	0.00
comp243594_c0_seq4	1.32	0.64	1.59	2.95	3.89		comp304_c4_seq21		297.23	64.10	2.41	0.00	0.00
comp87802_c0_seq1	71.00	372.00	264.00	314.00	171.00		comp304_c4_seq216		148.12	0.00	208.32	0.00	0.00
comp2659_c0_seq1	194.74	121.36	141.77	63.79	30.15		comp304_c4_seq24		242.01	72.06	5.85	0.00	0.00
comp1044188_c0_seq1	2.00	1.00	0.00	0.00	1.00		comp304_c4_seq25		153.38	86.72	2.58	0.00	0.00
comp748054_c0_seq1	2.00	2.00	2.00	1.00	1.00		comp304_c4_seq27		121.85	98.52	6.47	0.00	0.00
comp290271_c0_seq2	0.00	2.41	10.48	4.84	35.00		comp304_c4_seq277		82.38	0.00	0.00	0.00	59.24
comp681591_c0_seq1	0.00	0.00	0.00	1.00	0.00		comp304_c4_seq310		157.37	75.40	20.03	0.00	142.69
comp778538_c0_seq1	5.00	4.00	6.00	3.00	0.00		comp304_c4_seq33		197.41	0.00	0.00	0.00	0.00
comp636238_c0_seq1	10.00	5.00	1.00	3.33	3.00		comp304_c4_seq35		278.46	0.00	15.21	0.00	335.95
comp23612_c0_seq1	417.00	716.00	496.00	374.00	436.00		comp304_c4_seq374		84.53	33.39	0.00	13.68	0.00
comp508788_c0_seq1	0.00	0.00	0.00	4.00	0.00		comp304_c4_seq400		148.99	0.00	82.52	0.00	0.00
comp294346_c0_seq1	8.00	16.00	8.00	10.00	7.00		comp304_c4_seq444		133.51	33.42	56.49	0.00	64.97
comp254291_c0_seq1	6.00	24.00	15.00	22.00	3.00		comp304_c4_seq452		160.70	0.00	18.36	0.00	41.94
comp198421_c0_seq2	38.00	25.00	22.00	16.00	12.00		comp304_c4_seq474		133.55	65.75	0.00	16.34	19.64
comp718124_c0_seq1	1.00	0.00	0.00	0.00	13.00		comp304_c4_seq484		199.55	30.77	47.49	0.00	142.67
comp453787_c0_seq1	0.00	0.00	0.00	0.00	0.00		comp304_c4_seq540		55.00	0.00	0.00	0.00	0.00
comp775649_c0_seq1	0.00	0.00	1.00	0.00	0.00		comp304_c4_seq631		90.67	5.92	2.31	2.87	0.00
comp343399_c0_seq1	0.00	0.00	9.00	0.00	0.00		comp304_c4_seq712		76.20	0.00	0.00	0.00	63.77
comp244157_c0_seq2	0.00	0.00	0.00	0.00	0.00		comp304_c4_seq92		111.42	258.72	108.14	0.00	0.00
comp1633066_c0_seq1	0.00	0.00	0.00	0.00	2.00		comp304_c9_seq2		250.67	96.02	49.89	0.00	256.94
comp60280_c0_seq1	123.00	167.00	153.00	190.00	294.00		comp30411_c0_seq2		198.47	366.56	155.11	0.00	471.35
comp545767_c0_seq1	19.00	35.00	11.00	18.00	32.00		comp30448_c0_seq31		117.79	153.01	40.76	0.00	178.91
comp964915_c0_seq1	0.00	0.00	0.00	1.00	0.00		comp30448_c0_seq37		216.75	0.00	0.00	0.00	0.00
comp844082_c0_seq1	0.00	0.00	0.00	6.00	0.00		comp30456_c0_seq2		134.99	0.00	13.28	0.00	138.12
comp76315_c0_seq3	43.06	20.95	23.37	1.56	10.52		comp30549_c0_seq3		135.82	139.09	122.84	0.00	202.36
comp37704_c0_seq7	0.00	2.19	2.04	15.44	30.41		comp30549_c0_seq4		135.82	139.09	122.84	0.00	202.36
comp742979_c0_seq1	1.00	4.00	0.00	7.00	4.00		comp30598_c0_seq1		233.38	80.80	191.54	0.00	0.00
comp36374_c0_seq2	36.65	0.00	3.92	0.00	0.00		comp30960_c1_seq18		223.98	144.77	13.77	0.00	120.72
comp1093851_c0_seq1	1.00	0.00	2.00	0.00	0.00		comp30960_c1_seq9		88.48	212.46	95.62	0.00	95.16
comp2815_c30_seq462	0.00	0.00	0.00	0.00	3.28		comp310546_c0_seq1		974.00	246.00	143.00	77.00	182.00
comp179145_c0_seq12	0.00	10.90	14.24	7.92	0.00		comp31085_c0_seq41		154.98	0.00	29.08	33.53	0.00
comp583133_c0_seq1	4.22	44.00	2.33	13.96	19.00		comp31132_c0_seq2		250.23	137.50	0.00	0.00	0.00
comp55088_c0_seq1	0.00	0.00	0.00	2.00	0.00		comp31134_c0_seq1		81.38	323.93	111.77	0.00	222.36
comp49909_c0_seq1	7.67	284.83	102.00	256.00	296.94		comp31134_c0_seq10		50.13	0.00	0.00	0.00	0.00
comp234476_c0_seq1	35.00	14.00	15.00	36.00	33.00		comp31134_c0_seq4		147.61	467.13	444.16	0.00	189.08
comp479657_c0_seq1	2.00	5.00	5.00	2.00	5.00		comp31135_c0_seq7		107.62	124.13	191.70	0.00	0.00
comp167736_c0_seq2	0.00	39.37	22.00	34.87	0.00		comp31182_c0_seq5		120.63	99.54	24.60	0.00	0.00
comp126786_c0_seq14	0.00	0.00	0.00	0.00	4.27		comp31182_c0_seq6		114.16	0.00	0.00	0.00	0.00
comp1625946_c0_seq1	0.00	3.00	2.00	0.00	2.00		comp3120_c0_seq25		61.79	1.93	0.00	0.00	0.00
comp1604359_c0_seq1	0.00	0.00	0.00	0.00	0.00		comp3120_c0_seq3		182.04	90.35	79.49	0.00	51.92
comp105478_c0_seq1	0.00	0.00	0.00	25.00	0.00		comp3120_c2_seq17		81.48	0.00	0.00	0.00	0.00
comp18546_c0_seq203	30.00	0.00	4.00	0.00	0.00		comp3120_c2_seq2		108.95	261.73	213.44	0.00	126.36
comp442376_c0_seq1	0.00	0.00	0.00	17.00	0.00		comp3120_c4_seq2		205.99	2.35	284.78	0.31	0.18
comp109318_c0_seq2	0.00	0.00	51.19	0.00	0.00		comp31222_c0_seq5		174.58	0.00	0.00	0.41	31.40
comp856209_c0_seq1	7.00	1.00	0.00	0.00	2.00		comp31261_c0_seq1		960.00	405.00	237.00	88.00	30.00
comp268566_c0_seq2	55.31	17.68	34.77	10.21	4.27		comp31374_c0_seq10		89.16	0.00	0.00	0.00	0.00
comp76829_c0_seq1	0.00	0.00	0.00	34.00	0.00		comp31374_c0_seq12		166.64	147.20	104.66	0.00	0.00
comp50015_c0_seq2	46.92	7.16	0.00	0.00	0.00		comp31374_c0_seq4		128.47	36.30	46.63	0.00	190.31
comp1146718_c0_seq1	1.00	0.00	0.00	1.00	0.00		comp31374_c0_seq5		223.26	0.00	0.00	0.00	0.00
comp618315_c0_seq1	0.00	0.00	0.00	13.00	0.00		comp3140_c0_seq25		171.12	55.04	14.20	0.00	165.40
comp1816_c9_seq324	1.61	0.00	0.00	0.00	0.00		comp3140_c1_seq18		166.02	49.70	0.00	0.00	0.00
comp1015996_c0_seq1	0.00	0.00	1.00	0.00	0.00		comp31439_c0_seq39		49.60	0.00	0.00	0.00	0.00
comp900164_c0_seq1	0.00	0.00	0.00	1.00	0.00		comp31524_c0_seq10		87.15	207.87	0.00	0.00	42.23
comp398826_c0_seq1	4.00	8.00	1.00	9.00	3.00		comp31566_c0_seq1		301.30	121.23	17.78	0.00	0.00
comp24938_c0_seq1	357.00	620.00	496.00	467.00	750.00		comp31570_c0_seq2		97.62	0.00	0.00	0.00	0.00
comp763_c43_seq1160	21.47	0.00	0.00	31.70	34.85		comp31664_c0_seq1		94.70	56.09	85.55	0.00	122.74
comp143935_c0_seq1	46.47	107.14	112.00	120.33	223.73		comp31679_c0_seq1		93.31	527.78	400.09	0.00	286.37
comp92798_c0_seq4	0.00	0.00	0.00	0.00	0.00		comp31710_c0_seq1		116.70	74.76	73.96	0.00	32.00
comp694370_c0_seq1	0.00	2.00	0.00	2.00	0.00		comp3175_c1_seq1		739.19	129.45	6.99	0.00	0.00
comp111439_c0_seq2	51.67	32.52	30.61	20.68	0.00		comp31798_c0_seq3		199.69	25.31	133.42	0.00	0.00
comp131102_c0_seq2	0.00	0.00	0.00	0.00	0.00		comp31798_c0_seq4		323.81	444.40	210.68	0.00	9.65
comp234154_c0_seq5	41.76	44.54	46.66	33.50	21.97		comp31859_c0_seq38		719.13	0.00	46.02	66.02	0.00
comp1293_c0_seq5	18.48	15.33	40.70	6.55	0.00		comp31859_c0_seq5		52.87	97.32	0.00	0.00	9.09
comp120197_c1_seq10	0.00	0.00	0.00	0.00	0.00		comp31869_c0_seq3		92.09	212.57	44.72	0.00	0.00
comp25206_c0_seq3	128.13	46.09	0.00	0.00	0.00		comp31869_c0_seq4		243.21	40.33	218.17	0.00	0.00
comp42206_c0_seq3	0.33	0.00	9.57	0.00	10.50		comp31927_c0_seq1		1408.00	603.00	295.00	163.00	54.00
comp1210993_c0_seq1	0.00	0.00	1.00	1.00	1.00		comp31949_c0_seq1		239.81	239.85	144.86	0.00	0.00
comp1158115_c0_seq1	0.00	0.00	3.00	0.00	0.00		comp31996_c0_seq2		113.32	0.00	10.74	0.00	0.00
comp235473_c0_seq4	1.00	2.56	1.00	0.00	3.00		comp32078_c0_seq12		112.90	30.96	14.28	0.00	109.83
comp290008_c0_seq1	5.00	7.00	7.00	3.00	4.00		comp32078_c0_seq5		158.80	1.12	0.00	0.00	0.00
comp28954_c0_seq1	93.00	19.00	27.00	7.00	41.00		comp32078_c0_seq7		66.70	0.00	0.00	0.00	0.00
comp1310586_c0_seq1	1.00	1.00	1.00	0.00	0.00		comp32113_c0_seq1		225.24	350.70	36.65	0.00	0.00
comp38955_c0_seq2	39.02	106.94	76.84	75.43	89.47		comp32144_c0_seq6		230.09	46.59	27.00	0.00	0.00
comp18399_c1_seq10	22.62	20.34	32.18	19.85	14.04		comp32418_c0_seq6		161.55	52.51	0.00	0.00	158.25
comp115577_c0_seq6	15.65	16.66	0.00	0.00	2.98		comp32418_c0_seq8		145.24	73.60	0.00	0.00	12.85
comp1133418_c0_seq1	3.00	0.00	3.00	1.00	0.00		comp32515_c1_seq5		95.52	0.00	0.00	0.00	0.00
comp37602_c0_seq3	12.36	11.57	21.90	0.00	52.03		comp32540_c0_seq1		288.33	0.00	0.00	0.00	0.00
comp28119_c2_seq35	0.00	2.19	0.00	0.00	0.00		comp325687_c0_seq1		631.00	30.00	7.00	8.00	19.00
comp1473938_c0_seq1	0.00	1.00	0.00	1.00	1.00		comp32668_c0_seq36		56.98	0.00	0.00	0.00	0.00
comp403_c0_seq1	18.00	23.00	290.00	15713.00	39849.69		comp32668_c0_seq7		100.38	9.46	107.31	0.00	0.00
comp8_c80_seq35	0.00	0.00	0.00	0.00	0.00		comp32690_c0_seq5		230.86	0.00	0.00	0.00	0.00
comp7162_c3_seq36	16.96	17.65	18.44	25.78	30.82		comp32730_c0_seq10		145.24	15.40	3.04	27.91	0.00
comp25929_c0_seq41	1.12	0.00	0.00	0.00	0.00		comp32774_c0_seq20		72.07	51.47	0.00	0.00	24.40
comp180339_c0_seq1	3.00	65.00	39.00	19.00	8.00		comp32774_c1_seq14		405.96	144.96	319.74	0.02	135.29
comp102757_c0_seq1	147.00	65.00	65.00	52.00	32.00		comp32847_c0_seq2		530.73	0.00	0.00	0.00	0.00
comp637433_c0_seq1	3.00	1.00	2.00	5.00	3.00		comp32982_c0_seq3		148.04	52.35	0.00	0.00	0.00
comp732595_c0_seq1	0.00	0.00	0.00	9.00	0.00		comp32982_c0_seq4		104.51	84.60	0.00	0.00	0.00
comp711825_c0_seq1	0.00	3.00	8.00	29.00	8.00		comp33053_c0_seq12		67.90	0.00	0.00	0.00	0.00
comp558218_c0_seq1	9.00	20.00	13.00	9.00	3.00		comp3325_c1_seq2		708.08	252.51	371.37	0.00	385.55
comp9213_c2_seq2	0.00	22.63	21.27	0.00	0.00		comp33256_c0_seq5		135.00	0.00	0.00	47.45	0.00
comp916278_c0_seq1	0.00	5.00	3.00	1.00	3.00		comp33256_c0_seq6		93.29	0.00	0.00	10.41	0.00
comp91418_c0_seq2	0.00	0.00	0.00	0.00	0.00		comp33262_c0_seq2		55.70	0.00	0.00	0.00	0.00
comp764572_c0_seq1	2.00	14.00	13.00	1.00	0.00		comp33323_c0_seq2		107.39	5.22	0.00	0.00	0.00
comp694216_c0_seq1	0.00	0.00	0.00	0.00	0.00		comp33340_c0_seq4		143.52	170.59	153.79	0.00	225.26
comp485830_c0_seq2	1.00	3.04	0.00	1.17	1.52		comp33362_c0_seq7		123.94	0.00	0.00	0.00	0.00
comp135776_c0_seq1	0.00	55.58	34.67	0.00	0.00		comp33362_c0_seq8		73.10	0.00	0.00	0.00	0.00
comp125739_c0_seq2	12.03	16.04	28.06	3.58	30.89		comp33362_c0_seq9		102.86	0.00	0.00	0.00	0.00
comp19422_c0_seq9	0.00	0.00	0.00	0.00	0.00		comp33634_c0_seq3		93.81	20.60	0.00	0.00	87.80
comp105546_c0_seq7	0.00	0.00	0.00	0.00	42.89		comp3367_c1_seq2		338.99	1033.51	733.58	0.00	0.00
comp27583_c0_seq12	6.00	6.00	1.00	7.00	8.00		comp33743_c0_seq1		852.00	228.00	175.00	50.49	33.00
comp79790_c0_seq2	328.63	355.32	209.39	200.75	0.00		comp33763_c0_seq4		274.02	279.40	262.69	0.53	111.03
comp79521_c0_seq5	69.77	75.00	179.17	233.53	43.47		comp33817_c0_seq11		572.87	279.76	0.00	0.00	25.49
comp39725_c1_seq1	156.03	413.01	311.40	305.51	826.15		comp33817_c0_seq44		111.39	26.46	0.00	0.00	273.71
comp29913_c0_seq1	92.00	29.00	37.00	12.00	44.00		comp33817_c0_seq8		410.39	377.19	0.00	0.00	0.00
comp763_c43_seq906	8.62	55.72	62.48	11.82	0.00		comp338690_c0_seq1		192.00	46.00	24.00	3.00	0.00
comp731463_c0_seq1	0.00	0.00	4.00	0.00	0.00		comp33901_c0_seq3		120.79	4.64	3.43	15.14	6.50
comp829160_c0_seq1	0.00	0.00	0.00	6.00	0.00		comp339823_c0_seq1		268.00	28.00	21.00	7.00	34.00
comp472696_c0_seq1	16.00	41.00	27.00	32.00	3.00		comp33996_c0_seq16		86.71	60.32	0.00	0.00	0.00
comp815994_c0_seq1	6.00	3.00	2.00	0.00	3.00		comp33996_c0_seq2		116.64	0.00	0.00	0.00	0.00
comp3280_c0_seq1	171.00	1691.00	2405.00	2043.00	6346.00		comp33996_c0_seq26		52.14	0.00	0.00	0.00	0.00
comp17830_c0_seq1	0.00	0.00	271.00	0.00	0.00		comp33996_c0_seq28		182.73	14.07	0.76	0.00	15.26
comp452567_c0_seq1	11.00	0.00	2.00	1.00	0.00		comp33996_c0_seq30		185.80	14.34	35.92	0.00	11.21
comp2454_c0_seq3	3458.69	860.62	901.15	103.21	9.48		comp33996_c0_seq37		112.85	49.53	115.19	0.00	120.00
comp86921_c0_seq34	0.00	8.40	0.00	2.33	5.33		comp33996_c0_seq4		145.68	65.00	45.18	0.00	50.42
comp110396_c0_seq4	51.44	0.00	0.00	0.00	0.00		comp33996_c0_seq5		141.30	0.00	0.00	0.00	0.00
comp97_c0_seq1	33126.54	59333.35	68560.35	156314.54	256534.83		comp33996_c0_seq6		118.20	87.17	52.92	0.00	60.48
comp1279821_c0_seq1	0.00	0.00	1.00	0.00	0.00		comp34065_c0_seq44		94.97	11.72	0.00	0.00	0.00
comp12223_c5_seq45	7.08	2.48	2.68	4.06	0.00		comp34065_c0_seq47		86.61	0.00	0.00	0.30	0.00
comp935523_c0_seq1	0.00	0.00	0.00	1.00	0.00		comp34066_c4_seq4		148.00	73.39	0.00	0.00	85.68
comp174341_c0_seq21	0.00	1.18	0.00	4.93	0.00		comp34112_c1_seq2		220.28	66.46	75.09	0.00	154.13
comp160940_c0_seq1	15.00	26.00	23.00	12.00	24.00		comp34142_c0_seq18		67.40	0.38	0.18	0.00	0.00
comp1010746_c0_seq1	0.00	0.00	1.00	4.00	4.00		comp34142_c0_seq3		201.37	39.19	22.09	0.00	94.01
comp147204_c0_seq1	44.00	44.00	36.00	30.00	39.00		comp34221_c0_seq2		147.47	0.00	0.00	0.00	0.00
comp10224_c0_seq113	0.00	0.05	0.00	0.93	0.00		comp34327_c0_seq2		1211.20	803.70	587.60	0.00	0.00
comp993689_c0_seq1	0.00	0.00	0.00	0.00	0.00		comp34349_c0_seq2		94.23	51.07	90.83	0.00	0.00
comp991389_c0_seq1	0.00	0.00	0.00	3.00	0.00		comp34414_c0_seq2		136.32	141.44	193.43	0.00	4.53
comp1076977_c0_seq1	0.00	0.00	0.00	1.00	0.00		comp34432_c0_seq6		142.09	0.00	0.00	0.59	45.97
comp8_c95_seq47	7.00	10.40	0.00	0.00	0.00		comp344868_c0_seq1		477.00	182.00	100.00	2.00	3.00
comp319818_c0_seq1	0.00	1.29	0.00	0.00	0.00		comp34488_c0_seq2		131.60	216.77	0.00	0.00	62.04
comp823848_c0_seq1	1.00	1.00	0.00	1.00	1.00		comp3460_c1_seq1		68.00	155.04	0.00	0.00	283.75
comp812750_c0_seq1	0.00	0.00	0.00	0.00	0.00		comp346657_c0_seq1		228.00	84.00	37.00	4.00	0.00
comp784998_c0_seq1	0.00	0.00	0.00	4.00	0.00		comp34754_c0_seq2		427.46	142.17	190.35	0.00	68.34
comp1816_c7_seq1	667.31	0.00	226.95	0.02	0.00		comp3483_c0_seq1		219.91	599.93	522.61	0.00	0.00
comp21286_c0_seq1	69.00	145.00	141.00	146.00	18.00		comp3483_c0_seq2		75.61	148.54	131.56	0.00	0.00
comp777597_c0_seq1	0.00	0.00	4.00	0.00	0.00		comp3483_c0_seq3		157.98	0.00	0.00	0.00	0.00
comp893367_c0_seq1	0.00	1.00	0.00	0.00	0.00		comp3483_c0_seq5		53.07	0.00	0.00	0.00	0.00
comp39284_c0_seq2	90.03	36.72	127.00	68.00	38.00		comp3483_c0_seq7		523.43	0.00	0.00	0.00	0.00
comp738115_c0_seq1	0.00	0.00	0.00	4.00	0.00		comp3483_c0_seq8		182.88	0.00	0.00	0.00	0.00
comp718281_c0_seq1	0.00	0.00	0.00	3.00	0.00		comp348351_c0_seq1		176.11	52.07	17.01	0.00	13.04
comp927428_c0_seq1	3.00	2.00	3.00	0.00	1.00		comp34836_c0_seq7		255.42	37.71	30.45	10.70	0.00
comp47940_c0_seq1	0.00	0.00	296.00	0.00	0.00		comp34836_c0_seq8		703.62	290.64	130.06	13.13	215.50
comp29505_c0_seq34	0.00	0.00	0.00	0.00	0.00		comp34859_c0_seq1		130.36	27.58	19.85	0.00	17.91
comp895287_c0_seq1	0.00	0.00	1.00	0.00	0.00		comp34886_c0_seq2		86.51	0.00	0.00	0.00	0.00
comp346669_c0_seq1	0.00	0.00	9.00	0.00	0.00		comp34924_c0_seq1		52.09	0.00	0.00	0.00	0.00
comp51399_c0_seq36	0.40	0.00	2.00	0.00	2.00		comp34960_c1_seq6		659.75	269.53	132.16	62.89	14.49
comp425437_c0_seq1	0.00	0.00	18.00	0.00	0.00		comp349909_c0_seq1		147.00	3.00	5.00	9.97	10.00
comp14136_c0_seq12	48.19	83.23	43.21	46.16	45.36		comp35_c0_seq2		520.56	289.39	0.00	0.00	0.00
comp1219104_c0_seq1	0.00	1.00	0.00	1.00	0.00		comp35_c0_seq6		1189.63	571.28	0.00	0.00	0.00
comp519557_c0_seq2	0.00	0.00	0.00	1.00	1.00		comp35049_c0_seq2		58.31	0.00	0.00	0.00	0.00
comp932959_c0_seq1	1.00	1.00	0.00	4.00	11.00		comp35049_c0_seq4		71.75	0.00	0.00	0.00	0.00
comp790112_c0_seq1	0.00	0.00	0.00	4.00	0.00		comp35089_c0_seq1		161.92	28.90	26.19	0.00	0.00
comp4085_c0_seq16	16.69	18.05	13.90	13.44	2.21		comp3509_c1_seq1		293.91	73.48	146.96	0.00	220.43
comp85526_c0_seq1	21.00	219.00	208.00	293.00	211.00		comp3509_c10_seq1		62.04	0.00	0.00	0.00	0.00
comp689970_c0_seq1	0.00	0.00	0.00	7.00	0.00		comp3509_c15_seq10		0.00	0.00	0.00	0.00	0.00
comp508905_c0_seq1	0.00	0.00	0.00	21.00	0.00		comp3509_c15_seq19		93.20	106.64	273.28	0.00	0.00
comp150875_c0_seq1	27.00	40.00	21.00	25.00	21.00		comp3509_c15_seq27		480.50	33.33	1.89	37.03	0.00
comp342842_c0_seq1	4.00	5.00	5.00	4.00	0.00		comp3509_c15_seq54		49.63	118.28	0.00	0.00	88.53
comp907522_c0_seq1	0.00	0.00	0.00	2.00	0.00		comp3509_c19_seq15		790.08	143.98	407.36	79.48	53.02
comp72819_c0_seq1	17.00	73.00	48.00	36.00	7.00		comp3509_c19_seq33		65.06	56.83	0.00	36.28	4.23
comp561269_c0_seq1	7.00	1.50	1.00	7.00	6.32		comp3509_c19_seq46		399.06	68.35	70.19	18.02	0.00
comp1483079_c0_seq1	0.00	0.00	0.00	1.00	0.00		comp3509_c2_seq2		148.00	98.44	91.44	0.00	35.42
comp13330_c0_seq71	2.78	0.00	5.79	6.00	2.94		comp3509_c2_seq48		64.33	49.04	0.57	38.01	33.13
comp458425_c0_seq1	0.00	0.00	0.00	15.00	0.00		comp3509_c23_seq4		98.60	0.00	62.70	0.00	0.00
comp31345_c0_seq1	0.00	0.00	0.00	0.00	0.00		comp3509_c23_seq8		73.85	154.64	0.00	0.00	40.20
comp1008917_c0_seq1	0.00	0.00	0.00	0.00	0.00		comp3509_c5_seq30		121.74	0.00	0.00	0.00	37.12
comp393576_c0_seq1	0.00	0.00	0.00	14.00	0.00		comp3509_c5_seq4		98.60	190.97	62.70	0.00	0.00
comp12732_c1_seq105	0.00	0.00	0.00	0.00	0.50		comp3509_c5_seq6		63.08	0.00	0.00	0.00	0.00
comp69204_c0_seq2	0.00	5.66	4.64	6.68	0.00		comp35280_c0_seq2		179.26	0.00	0.00	25.78	0.00
comp764783_c0_seq1	0.00	0.00	0.00	0.00	0.00		comp35300_c0_seq2		84.80	29.65	0.00	0.00	0.00
comp1079564_c0_seq1	0.00	0.00	6.00	0.00	0.00		comp35301_c0_seq6		78.83	72.13	0.00	0.00	0.00
comp556136_c0_seq1	0.00	0.00	1.00	0.00	0.00		comp35455_c0_seq2		256.21	124.17	162.62	0.00	114.50
comp278739_c0_seq8	0.00	0.00	0.00	3.28	0.00		comp35470_c0_seq4		116.32	70.67	78.41	0.00	82.35
comp22390_c0_seq52	1.26	0.00	0.00	0.00	0.00		comp35487_c0_seq2		503.96	235.68	300.54	0.00	0.00
comp1142367_c0_seq1	0.00	0.00	1.00	0.00	0.00		comp35497_c0_seq1		90.53	47.88	51.09	0.00	63.25
comp27751_c0_seq7	0.00	0.02	0.00	0.04	0.04		comp35509_c0_seq7		123.41	0.00	0.00	0.00	0.00
comp1060146_c0_seq1	2.00	0.00	0.00	0.00	0.00		comp35521_c0_seq12		191.46	105.00	1.43	0.00	0.00
comp643552_c0_seq1	1.00	1.00	1.00	1.00	10.00		comp35521_c0_seq4		124.10	40.24	24.12	0.00	0.00
comp20024_c0_seq8	47.35	0.00	34.44	32.92	97.86		comp35521_c0_seq9		199.58	99.14	69.12	0.00	0.00
comp2796_c0_seq1	250.64	428.50	293.34	350.41	304.72		comp35544_c0_seq2		148.55	54.03	0.00	0.00	0.00
comp1948644_c0_seq1	0.00	0.00	0.00	1.00	0.00		comp35554_c0_seq3		228.31	43.75	0.00	0.00	56.87
comp581330_c0_seq1	4.00	1.00	4.00	2.00	4.00		comp35603_c1_seq18		190.47	30.24	2.43	1.37	0.00
comp1240294_c0_seq1	0.00	0.00	1.00	0.00	0.00		comp35603_c1_seq20		228.59	25.52	9.29	0.00	26.78
comp60447_c0_seq44	0.62	1.03	0.00	0.00	1.75		comp35603_c1_seq21		51.93	0.00	0.00	0.00	26.68
comp518447_c0_seq1	1.00	1.00	0.00	0.00	3.00		comp35603_c1_seq43		96.40	72.16	131.23	0.00	22.24
comp311177_c0_seq2	0.00	0.00	4.16	0.00	6.00		comp35603_c1_seq60		377.77	57.60	68.38	14.79	2.79
comp247675_c0_seq1	7.00	38.00	19.00	37.00	22.00		comp35634_c0_seq2		397.53	454.66	39.95	0.00	551.39
comp33817_c0_seq38	0.00	39.90	0.00	0.00	0.61		comp35723_c0_seq6		68.23	0.00	0.00	0.00	0.00
comp662974_c0_seq1	0.00	1.00	2.00	0.00	0.00		comp35730_c0_seq3		92.22	149.70	14.95	0.00	129.55
comp17107_c0_seq2	0.00	0.00	0.00	0.00	0.00		comp35730_c0_seq39		79.46	3.35	0.00	0.00	0.00
comp75789_c0_seq2	0.00	0.00	0.00	18.44	0.00		comp35730_c0_seq4		51.07	149.19	0.00	0.00	322.23
comp12462_c0_seq3	0.00	0.00	0.00	0.00	0.00		comp35730_c0_seq6		174.57	149.53	21.89	0.00	47.74
comp381560_c0_seq1	0.00	0.00	0.00	11.00	0.00		comp35730_c0_seq7		96.15	148.58	0.00	0.00	120.31
comp314079_c0_seq1	0.00	1.00	0.00	4.00	3.00		comp35747_c0_seq6		77.66	127.96	0.02	18.90	80.31
comp655489_c0_seq1	0.00	4.00	2.00	8.00	8.00		comp3575_c0_seq10		108.06	0.00	0.00	0.00	0.00
comp179050_c0_seq7	0.00	0.00	0.00	0.00	21.61		comp35819_c0_seq1		91.05	66.50	19.39	0.00	40.13
comp8_c32_seq160	0.00	21.04	31.54	24.76	13.91		comp35923_c0_seq2		167.00	85.00	0.00	0.00	0.00
comp627659_c0_seq1	0.00	0.00	0.00	4.00	0.00		comp35923_c0_seq4		100.13	107.08	48.34	0.00	17.54
comp1451652_c0_seq1	1.00	3.00	0.00	1.00	3.00		comp35941_c0_seq2		76.07	264.71	93.97	0.00	833.53
comp1086941_c0_seq1	1.00	3.00	0.00	0.00	5.00		comp35956_c0_seq3		138.65	0.00	0.00	28.95	0.00
comp89533_c1_seq7	0.00	13.20	0.00	0.00	0.00		comp36013_c1_seq7		133.49	0.00	0.00	0.00	0.00
comp26843_c0_seq1	0.00	0.00	207.98	0.00	0.00		comp36054_c0_seq1		2018.00	858.00	626.00	177.00	60.00
comp15989_c0_seq13	7.50	47.00	6.50	12.00	2.50		comp36141_c0_seq3		183.78	175.27	257.57	0.00	182.45
comp777382_c0_seq1	0.00	1.00	0.00	4.00	3.00		comp36285_c0_seq4		105.18	0.00	0.00	0.00	31.76
comp12176_c1_seq193	0.00	0.00	0.00	0.00	0.00		comp36288_c0_seq1		217.36	289.72	54.31	0.00	0.00
comp367682_c0_seq5	0.00	0.00	0.00	14.00	0.00		comp36311_c0_seq2		214.89	271.02	56.89	0.00	0.00
comp614320_c0_seq1	0.00	0.00	0.00	9.00	0.00		comp36355_c0_seq1		154.60	15.06	0.00	33.69	39.26
comp4408_c4_seq51	0.00	0.00	0.00	0.00	0.00		comp36408_c0_seq2		231.49	64.06	47.82	0.00	0.00
comp552609_c0_seq1	0.00	0.00	0.00	6.00	0.00		comp36421_c0_seq2		101.78	56.96	55.33	0.00	27.54
comp1005232_c0_seq1	0.00	0.00	0.00	0.00	0.00		comp36469_c1_seq3		225.35	15.48	0.00	60.12	39.44
comp606059_c0_seq1	0.00	0.00	0.00	4.00	0.00		comp36651_c0_seq1		644.00	141.00	77.00	37.00	12.00
comp69477_c0_seq1	108.00	160.00	128.00	94.00	25.00		comp36827_c0_seq1		347.00	94.00	47.00	20.00	38.00
comp13955_c0_seq1	0.00	0.00	133.00	1.00	2.00		comp36864_c0_seq1		68.60	0.00	0.00	0.00	0.00
comp805503_c0_seq1	1.00	4.00	6.00	3.00	1.00		comp36949_c0_seq1		204.98	36.73	65.38	0.00	0.00
comp1157938_c0_seq1	0.00	0.00	1.00	0.00	1.00		comp36949_c0_seq3		179.80	123.07	50.97	0.00	0.00
comp62257_c0_seq7	1.05	0.00	3.73	0.00	0.00		comp37014_c0_seq1		91.74	0.00	0.00	0.00	0.00
comp71634_c0_seq1	88.00	79.00	58.00	40.00	25.00		comp37062_c1_seq1		1721.00	602.00	269.00	162.00	38.00
comp11291_c0_seq15	0.00	0.00	0.00	0.00	0.00		comp3707_c0_seq2		871.27	1522.00	664.20	67.72	963.00
comp53317_c0_seq4	0.00	6.44	0.00	16.45	7.00		comp37191_c0_seq2		163.63	134.05	200.28	0.00	432.75
comp396863_c0_seq4	1.00	0.00	0.00	0.00	0.00		comp37239_c0_seq2		80.05	0.00	134.67	0.00	0.00
comp4361_c0_seq2	2164.40	2488.45	887.60	0.00	0.00		comp37251_c0_seq2		468.47	167.96	99.58	0.00	45.67
comp18140_c0_seq50	0.00	0.00	0.00	0.00	11.80		comp37293_c0_seq3		136.52	169.76	22.84	0.00	127.74
comp548128_c0_seq1	0.00	0.00	0.00	12.00	0.00		comp37293_c0_seq4		124.62	22.23	6.82	0.00	0.00
comp829449_c0_seq1	1.00	2.00	0.00	1.00	2.00		comp372936_c0_seq1		124.00	20.00	6.00	42.00	0.00
comp494703_c0_seq1	1.00	2.00	1.00	0.00	0.00		comp37305_c0_seq3		119.19	41.77	46.16	0.00	11.54
comp39470_c0_seq5	111.09	98.94	0.00	99.91	129.84		comp37305_c0_seq8		100.81	100.23	54.84	0.00	60.46
comp1297324_c0_seq1	0.00	0.00	0.00	0.00	1.00		comp3742_c2_seq3		1085.68	315.35	248.17	35.48	407.74
comp1038725_c0_seq1	0.00	0.00	0.00	7.00	0.00		comp3751_c0_seq12		1180.94	68.33	66.24	132.02	50.51
comp763_c43_seq80	0.00	0.00	0.00	0.00	0.00		comp37528_c0_seq13		222.78	14.50	142.27	0.00	0.00
comp22161_c0_seq1	5.00	1307.00	1112.00	542.00	269.00		comp375790_c0_seq1		252.22	38.00	15.63	11.38	21.38
comp9560_c0_seq1	1319.95	1954.74	1943.18	2131.52	2437.37		comp375790_c0_seq2		252.22	38.00	15.63	11.38	21.38
comp644566_c0_seq1	3.00	3.00	2.00	7.00	7.00		comp375790_c0_seq4		77.56	0.00	0.00	1.86	0.00
comp33634_c1_seq10	81.05	72.86	71.49	49.54	48.01		comp37698_c0_seq1		114.67	10.09	38.43	0.00	50.52
comp2815_c30_seq122	0.00	0.00	0.00	0.00	0.00		comp3770_c0_seq32		154.48	0.00	16.81	0.00	25.72
comp10146_c0_seq4	53.24	399.19	146.42	372.16	420.14		comp3770_c0_seq7		664.37	70.06	0.00	0.00	0.00
comp740576_c0_seq1	1.00	6.00	2.00	1.00	4.00		comp3770_c1_seq23		204.60	37.48	9.42	0.00	0.00
comp706568_c0_seq1	0.00	0.00	0.00	0.00	0.00		comp37702_c0_seq2		273.15	114.36	167.06	0.00	0.00
comp111216_c0_seq4	2.91	25.24	0.00	5.51	10.30		comp37912_c0_seq1		116.58	59.32	0.00	0.00	14.32
comp782899_c0_seq1	1.00	4.00	2.00	8.00	14.00		comp37967_c0_seq2		727.02	116.25	83.59	46.39	13.07
comp892596_c0_seq1	0.00	0.00	0.00	0.00	0.00		comp37996_c0_seq1		112.62	93.77	61.35	0.00	0.00
comp736456_c0_seq1	0.00	0.00	0.00	0.00	0.00		comp3805_c0_seq1		976.97	571.37	216.68	0.00	0.00
comp537941_c0_seq1	0.00	2.00	0.00	0.00	3.00		comp38124_c0_seq9		78.95	33.44	18.30	0.00	0.02
comp860357_c0_seq1	2.00	0.00	0.00	0.00	0.00		comp3813_c2_seq4		93.14	0.00	0.00	0.00	3.32
comp18869_c1_seq3	106.94	337.56	173.37	508.04	814.34		comp3813_c7_seq7		59.42	0.00	0.00	0.00	0.00
comp824845_c0_seq1	0.00	0.00	0.00	8.00	0.00		comp38180_c0_seq2		408.76	163.77	75.28	0.00	0.00
comp698649_c0_seq1	0.00	0.00	0.00	1.00	0.00		comp3819_c0_seq1		765.34	547.86	564.31	0.00	0.00
comp779157_c0_seq1	1.00	5.00	3.00	0.00	4.00		comp38273_c0_seq1		212.06	185.23	177.53	0.00	356.82
comp238829_c0_seq1	27.00	54.00	38.00	32.00	16.00		comp3828_c0_seq4		105.78	202.88	138.80	0.00	2560.83
comp22221_c0_seq1	16.00	33.00	68.00	298.00	111.00		comp38353_c0_seq7		108.02	0.00	0.00	4.77	33.01
comp20118_c0_seq1	609.00	1185.00	1071.00	696.00	1259.00		comp38377_c0_seq14		126.90	0.00	52.15	0.00	0.00
comp1002861_c0_seq1	0.00	0.00	0.00	0.00	0.00		comp38377_c0_seq18		115.78	0.00	0.00	0.00	0.00
comp899429_c0_seq1	16.00	8.00	4.00	2.00	0.00		comp38377_c0_seq21		257.03	53.12	93.81	5.54	0.00
comp834116_c0_seq1	0.00	0.00	0.00	0.00	0.00		comp38380_c0_seq2		251.53	250.03	142.24	0.00	1125.00
comp79986_c0_seq4	0.00	0.00	0.00	8.20	0.00		comp38380_c0_seq4		774.10	219.68	415.18	0.00	0.00
comp1072793_c0_seq1	0.00	0.00	0.00	0.00	0.00		comp38380_c0_seq8		133.34	0.00	0.00	0.00	0.00
comp1380755_c0_seq1	0.00	3.00	2.00	2.00	2.00		comp38387_c0_seq1		136.10	81.78	0.00	0.00	17.69
comp124660_c0_seq1	10.00	17.00	29.00	25.00	7.00		comp38408_c0_seq3		177.33	310.16	34.22	0.00	209.84
comp103604_c0_seq3	0.00	17.94	0.00	0.00	0.00		comp38485_c0_seq3		74.78	0.00	0.00	13.42	0.00
comp20278_c0_seq70	25.69	24.18	14.83	0.00	0.00		comp38577_c0_seq16		132.66	128.02	76.08	0.00	0.00
comp917749_c0_seq1	1.00	5.00	2.00	1.00	1.00		comp38577_c0_seq69		161.49	0.00	0.00	0.00	0.00
comp181660_c0_seq1	65.00	82.00	74.00	38.00	16.00		comp38705_c0_seq21		186.52	71.91	71.38	0.00	28.00
comp680296_c0_seq1	0.00	0.00	7.00	0.00	0.00		comp38705_c0_seq24		314.74	92.71	98.08	0.00	3.46
comp22097_c0_seq2	90.06	97.17	0.00	0.00	0.00		comp38734_c0_seq3		73.88	89.83	0.00	16.20	33.54
comp114359_c0_seq1	7.00	18.00	8.00	17.00	10.00		comp38852_c0_seq11		121.43	15.79	0.00	14.20	0.00
comp760546_c0_seq1	0.00	0.00	1.00	0.00	0.00		comp38852_c0_seq13		108.36	28.67	6.48	0.00	0.00
comp12010_c0_seq15	0.09	0.00	0.69	22.85	3.39		comp38971_c0_seq21		78.14	66.71	89.19	0.00	0.00
comp142744_c0_seq6	2.91	2.89	0.00	3.89	0.00		comp38976_c0_seq13		78.11	0.00	3.77	0.00	3.44
comp33941_c1_seq1	40.00	14.00	18.00	14.00	17.00		comp3898_c0_seq1		66.03	0.00	0.00	0.00	0.00
comp554470_c0_seq1	0.00	0.00	0.00	5.00	0.00		comp39022_c0_seq2		65.81	116.89	0.00	41.86	45.53
comp21493_c1_seq15	66.60	174.73	142.09	99.49	139.22		comp39060_c0_seq1		121.85	0.00	0.00	0.00	0.00
comp641600_c0_seq1	0.00	0.00	0.00	4.00	0.00		comp39079_c0_seq1		177.43	53.35	9.75	0.00	97.69
comp8_c32_seq645	0.00	0.00	0.00	12.00	0.00		comp391620_c0_seq1		245.00	31.00	22.00	3.00	4.00
comp387577_c0_seq1	28.62	34.27	31.00	39.10	29.00		comp39221_c0_seq3		191.31	64.51	87.90	0.00	21.19
comp340005_c0_seq1	0.00	0.00	0.00	15.00	0.00		comp39268_c1_seq4		308.29	152.73	174.09	0.16	14.96
comp673444_c0_seq1	0.00	0.00	0.00	19.00	0.00		comp3931_c0_seq11		495.50	567.67	182.71	0.00	0.00
comp767463_c0_seq1	0.00	0.00	1.00	1.00	0.00		comp39405_c0_seq2		95.11	115.47	89.49	0.00	0.00
comp572073_c0_seq1	0.00	1.00	0.00	2.00	1.00		comp39446_c0_seq23		482.34	147.07	180.50	0.00	0.00
comp204680_c0_seq20	0.00	0.00	0.00	0.00	0.00		comp3958_c0_seq2		70.86	0.00	0.00	0.00	0.00
comp1816_c9_seq233	0.00	0.00	0.00	5.59	5.94		comp39627_c0_seq1		98.09	272.61	95.87	0.00	0.00
comp640_c0_seq1	15.00	9229.00	11787.00	324.00	28.00		comp39658_c0_seq10		0.00	0.00	0.00	0.00	0.00
comp176284_c0_seq36	0.00	0.00	0.00	0.00	0.00		comp39678_c0_seq3		115.87	100.92	82.59	0.00	33.10
comp351661_c0_seq2	0.00	0.00	0.00	0.00	0.00		comp39686_c0_seq4		292.68	47.43	0.00	29.13	23.54
comp564785_c0_seq1	0.00	0.00	0.00	8.00	0.00		comp396882_c0_seq1		63.10	0.00	0.00	0.00	0.00
comp29646_c0_seq2	0.00	0.00	0.00	0.00	20.73		comp39766_c0_seq1		119.00	159.00	63.05	0.00	0.00
comp160232_c0_seq1	0.00	30.00	33.00	52.00	83.00		comp3980_c0_seq29		1875.07	255.44	856.85	28.77	112.49
comp90471_c0_seq1	238.00	508.00	367.00	408.00	309.00		comp39806_c0_seq2		242.94	173.94	0.00	0.00	0.00
comp76134_c0_seq3	0.00	0.00	0.00	1.24	1.16		comp39829_c0_seq1		1308.00	284.00	268.00	95.80	121.00
comp49949_c0_seq1	57.00	58.00	74.00	48.00	42.00		comp39859_c0_seq23		164.10	52.35	70.21	0.00	99.62
comp461032_c0_seq1	6.00	3.00	0.00	5.00	4.00		comp39859_c0_seq28		173.18	0.00	126.04	0.00	0.00
comp164294_c0_seq1	12.00	18.00	14.00	13.00	2.00		comp39859_c0_seq30		79.95	80.57	49.87	0.00	0.00
comp50505_c0_seq4	0.00	0.00	0.00	52.61	0.00		comp39859_c0_seq32		254.86	0.00	75.48	0.00	0.00
comp602909_c0_seq1	6.00	1.00	1.00	3.00	3.00		comp39870_c0_seq2		1040.61	0.00	151.86	80.32	24.17
comp60941_c0_seq3	0.00	49.81	71.66	35.74	143.02		comp39889_c0_seq2		131.55	37.10	102.65	0.00	0.00
comp976117_c0_seq1	0.00	1.00	7.00	4.00	9.00		comp39931_c0_seq1		301.27	161.40	81.79	0.00	141.01
comp10108_c0_seq1	335.30	1228.44	537.44	959.11	100.45		comp400344_c0_seq1		123.07	8.61	3.95	0.00	11.22
comp1050894_c0_seq1	0.00	2.00	0.00	0.00	0.00		comp40072_c0_seq1		118.24	9.05	0.00	1.60	4.24
comp8279_c1_seq30	0.10	0.00	0.00	0.00	0.00		comp40074_c2_seq10		170.10	0.00	0.00	0.00	0.00
comp569270_c0_seq1	0.00	1.00	1.00	1.00	9.00		comp40116_c0_seq2		82.92	18.76	10.36	0.00	0.00
comp102590_c0_seq8	0.00	0.00	0.00	0.00	0.00		comp40116_c0_seq4		108.30	49.11	24.61	0.00	0.00
comp6733_c0_seq1	3844.00	4811.00	4722.00	4463.00	5693.00		comp40312_c0_seq12		80.19	26.35	73.17	0.00	73.60
comp30542_c0_seq3	0.00	0.00	0.00	2.58	4.15		comp40464_c0_seq4		174.63	79.06	80.97	0.01	79.69
comp86183_c0_seq1	170.60	263.39	182.26	161.93	68.46		comp40498_c0_seq3		513.93	126.71	219.83	0.00	96.05
comp924212_c0_seq1	0.00	0.00	5.00	0.00	0.00		comp4052_c0_seq3		322.84	388.18	442.06	0.00	594.34
comp251767_c0_seq2	0.00	0.00	0.00	3.74	0.00		comp40564_c0_seq1		788.12	355.04	300.07	44.96	29.83
comp12732_c1_seq1	47.56	55.54	49.68	22.55	0.00		comp40569_c0_seq2		108.23	135.52	146.84	0.00	0.00
comp122324_c0_seq1	96.00	106.00	68.00	78.00	158.00		comp40668_c0_seq1		1432.14	194.83	13.21	18.55	0.00
comp24828_c1_seq1	0.00	0.00	0.00	0.00	0.00		comp40679_c0_seq2		140.92	304.36	32.66	0.00	0.00
comp10621_c1_seq4	0.03	143.98	0.04	0.05	0.01		comp40698_c0_seq2		148.21	56.75	29.47	1.31	27.02
comp948427_c0_seq1	0.00	0.00	0.00	0.00	0.00		comp40760_c0_seq3		867.66	239.35	375.63	0.00	0.00
comp17960_c0_seq1	813.00	664.00	673.00	499.00	482.00		comp4085_c0_seq10		169.91	11.92	15.03	59.14	0.00
comp307223_c0_seq1	0.00	0.00	0.00	11.00	0.00		comp4085_c0_seq14		90.61	19.10	92.35	0.00	168.22
comp896269_c0_seq1	0.00	1.00	1.00	1.00	1.00		comp40921_c0_seq3		239.49	114.24	10.40	0.00	0.00
comp1582978_c0_seq1	0.00	0.00	0.00	0.00	0.00		comp41019_c0_seq8		162.02	0.00	0.00	0.00	0.00
comp738338_c0_seq1	0.00	0.00	0.00	2.00	1.00		comp41035_c0_seq1		55.40	59.60	0.00	0.00	118.90
comp79575_c0_seq16	2.52	0.00	2.31	15.69	25.21		comp41093_c0_seq5		96.26	7.67	7.56	0.00	4.03
comp507794_c0_seq1	7.00	8.00	10.00	11.00	2.00		comp4124_c4_seq29		116.20	137.61	155.45	0.00	86.42
comp38459_c0_seq8	391.21	33.88	77.31	51.06	0.00		comp4124_c4_seq70		114.58	11.08	0.00	0.00	35.51
comp73673_c0_seq9	1.95	2.17	2.17	0.00	4.26		comp41287_c0_seq2		73.68	0.00	0.00	36.19	34.63
comp44422_c0_seq1	14.00	31.00	36.00	14.00	23.00		comp41363_c0_seq10		132.75	0.59	45.58	0.00	0.00
comp893049_c0_seq1	0.00	0.00	0.00	0.00	0.00		comp41363_c0_seq11		355.64	3.40	158.86	0.00	0.00
comp117547_c0_seq1	2.00	0.00	0.00	8.00	5.00		comp41363_c0_seq9		89.30	0.54	64.32	0.00	0.00
comp749919_c0_seq1	4.00	6.00	3.00	2.00	0.00		comp41402_c0_seq6		82.63	0.09	0.00	0.00	0.00
comp354717_c0_seq2	93.41	55.17	77.19	36.40	13.97		comp414653_c0_seq1		395.00	17.00	0.00	1.00	0.00
comp73173_c0_seq2	199.42	388.42	263.24	311.10	970.20		comp4155_c1_seq2		530.26	136.30	173.55	0.00	0.00
comp177173_c0_seq1	0.00	0.00	0.00	13.57	34.15		comp41606_c0_seq1		223.36	0.00	0.00	0.00	0.00
comp155865_c0_seq1	0.00	0.00	47.82	0.00	0.00		comp41918_c0_seq2		191.34	20.71	17.07	14.61	0.00
comp1117922_c0_seq1	0.00	0.00	0.00	0.00	0.00		comp42067_c0_seq6		77.62	65.67	9.79	0.00	153.92
comp651584_c0_seq1	3.00	1.00	0.00	2.00	1.00		comp42122_c0_seq1		92.52	27.50	62.53	0.00	32.04
comp123685_c0_seq1	17.00	22.00	23.00	18.00	12.00		comp42277_c0_seq2		95.37	130.44	227.45	0.00	251.11
comp9679_c0_seq3	0.00	0.00	0.00	0.00	0.00		comp42277_c0_seq24		54.08	0.00	0.00	0.00	0.00
comp617858_c0_seq1	0.00	0.00	0.00	1.00	0.00		comp42277_c0_seq7		106.09	31.41	0.00	0.00	0.00
comp481423_c0_seq2	0.00	0.00	0.00	0.00	0.00		comp42470_c0_seq1		1317.00	484.00	273.00	114.00	47.00
comp1193073_c0_seq1	0.00	1.00	0.00	1.00	0.00		comp42589_c0_seq5		179.21	0.00	12.26	0.00	0.00
comp1051647_c0_seq1	0.00	0.00	0.00	3.00	0.00		comp42589_c0_seq6		203.34	0.00	3.96	0.00	0.00
comp664356_c0_seq1	0.00	0.00	0.00	9.00	0.00		comp426682_c0_seq1		606.00	22.00	17.00	7.00	0.00
comp18598_c0_seq6	9.39	95.38	86.60	44.87	73.73		comp42681_c0_seq2		94.00	295.00	89.20	0.01	0.00
comp920930_c0_seq1	0.00	1.00	1.00	4.00	2.00		comp42782_c0_seq11		97.55	0.00	0.00	19.02	0.00
comp119119_c0_seq2	0.00	0.00	0.00	0.00	0.00		comp42782_c0_seq12		168.23	0.00	35.21	6.38	0.00
comp61752_c0_seq1	31.00	12.00	12.00	52.00	20.00		comp42820_c0_seq2		182.54	139.33	87.88	0.00	0.00
comp513366_c0_seq1	0.00	8.00	2.00	0.00	6.00		comp42823_c0_seq5		50.01	52.10	0.00	0.00	0.00
comp12732_c1_seq76	0.00	18.27	21.19	26.70	21.40		comp42823_c0_seq7		90.58	41.02	0.00	0.00	99.00
comp123769_c0_seq1	343.00	816.00	533.00	579.00	365.00		comp42868_c0_seq1		3563.34	427.00	353.44	268.64	106.29
comp1007560_c0_seq1	0.00	0.00	0.00	1.00	0.00		comp42904_c0_seq2		115.58	24.57	40.26	0.00	135.11
comp660076_c0_seq1	0.00	0.00	0.00	6.00	0.00		comp42943_c1_seq20		73.79	0.00	0.00	9.18	0.00
comp138841_c0_seq2	348.22	299.43	400.72	107.11	276.85		comp42943_c1_seq8		118.82	0.00	2.94	21.87	0.00
comp1157841_c0_seq1	0.00	0.00	0.00	0.00	0.00		comp42943_c2_seq3		114.73	114.08	0.01	0.00	0.00
comp788816_c0_seq1	0.00	0.00	1.00	0.00	0.00		comp43168_c0_seq1		1831.00	244.00	161.00	38.60	97.00
comp1286393_c0_seq1	0.00	0.00	0.00	0.00	0.00		comp433220_c0_seq1		190.00	57.00	15.00	2.00	1.00
comp8_c32_seq55	0.00	0.00	0.00	23.78	0.00		comp43416_c0_seq12		82.89	82.11	6.32	0.00	0.00
comp396564_c0_seq2	2.00	6.03	0.00	7.00	0.00		comp4342_c0_seq2		2703.35	1431.28	1267.56	161.83	4871.00
comp899314_c0_seq1	0.00	3.00	0.00	1.00	0.00		comp43520_c0_seq10		279.80	4.72	17.65	0.53	0.00
comp41024_c0_seq1	243.00	522.00	434.00	410.00	470.00		comp43520_c0_seq4		128.25	0.00	0.00	0.00	0.00
comp156540_c0_seq1	34.00	12.00	7.00	9.00	8.00		comp4361_c0_seq2		2164.40	2488.45	887.60	0.00	0.00
comp24383_c1_seq2	547.06	623.60	559.75	532.38	588.80		comp43802_c0_seq4		297.12	108.50	42.67	0.00	0.00
comp1421410_c0_seq1	0.00	0.00	0.00	0.00	0.00		comp43802_c0_seq5		625.15	44.74	100.88	9.56	21.46
comp989261_c0_seq1	0.00	1.00	1.00	0.00	0.00		comp43802_c0_seq6		228.82	6.15	8.10	0.00	0.00
comp27835_c0_seq1	256.00	370.00	271.00	268.00	213.00		comp4391_c0_seq1		1253.00	316.00	300.00	89.00	28.00
comp980379_c0_seq1	0.00	1.00	0.00	1.00	0.00		comp43945_c0_seq2		149.45	213.46	136.48	0.00	0.00
comp781059_c0_seq1	0.00	0.00	0.00	0.00	0.00		comp44009_c0_seq10		112.86	43.35	19.58	0.00	38.91
comp10909_c1_seq12	0.00	0.00	172.12	133.58	539.73		comp44009_c0_seq11		117.19	83.84	2.34	0.00	0.00
comp412330_c0_seq2	0.00	1.00	0.00	0.00	0.00		comp44226_c0_seq1		118.73	38.15	58.66	0.00	0.00
comp378067_c0_seq1	4.00	9.00	7.00	4.00	4.00		comp44266_c1_seq1		690.65	1034.72	0.00	0.00	243.91
[truncated: 244,506+ more rows]

## Sheet: CLuster1_count
ID	BON-0	BON-5	BON-10	BON-20	BON-30	Accession number	BlastX hit
[truncated: 7,960 more rows]

[truncated: 4 more sheets: Cluster2_Count, Cluster3_count, Cluster4_count, Cluster5_count]
