# Supplementary material for: The Atlantic Bonito (Sarda sarda, Bloch 1793) Transcriptome and Detection of Differential Expression during Larvae Development
Source: PLoS One. 2014 Feb 4;9(2):e87744. doi: 10.1371/journal.pone.0087744 (PMC3913633; doi:10.1371/journal.pone.0087744)
Supplement: Table S2 — Transcripts screened for sites with possible single nucleotide polymorphic (SNP) variation as well as patterns of simple sequence repeats (SSR) using freebayes (version 0.8.7; http://bioinformatics.bc.edu/marthlab/FreeBayes). (XLSX) [file pone.0087744.s003.xlsx]

## Sheet: concatSNP.txt
Transcript	Position	BON-0			BON-5			BON-10			BON-20			BON-30
comp0_c1_seq1	1266	Het	G	A
comp0_c1_seq1	1295	Het	G	A
comp0_c1_seq1	295	Het	A	T				Het	A	T
comp0_c1_seq1	628	Het	C	T
comp0_c1_seq2	1263	Het	G	A
comp0_c1_seq2	1292	Het	G	A
comp0_c1_seq2	139	Het	T	C							Het	T	C	Het	T	C
comp0_c1_seq2	625	Het	C	T
comp100018_c0_seq1	1832										Het	G	A
comp100018_c0_seq1	1935										Het	C	T
comp10001_c0_seq10	1207	Het	G	A							Het	G	A	Het	G	A
comp10001_c0_seq10	1246	Het	C	G	Het	C	G	Het	C	G
comp10001_c0_seq10	1337													Het	A	G
comp10001_c0_seq10	1738										Het	C	A	Het	C	A
comp10001_c0_seq10	1758										Het	C	T	Het	C	T
comp10001_c0_seq10	1949													Het	A	T
comp10001_c0_seq10	249				Het	G	A	Het	G	A
comp10001_c0_seq10	266	Het	T	A							Het	T	A	Het	T	A
comp10001_c0_seq10	323							Het	A	C
comp10001_c0_seq10	341				Het	G	T
comp10001_c0_seq10	387	Het	G	A
comp10001_c0_seq10	487	Het	A	G
comp10001_c0_seq10	797				Het	C	A	Het	C	A	Het	C	A	Het	C	A
comp10001_c0_seq14	1178	Het	G	A							Het	G	A	Het	G	A
comp10001_c0_seq14	1217	Het	C	G	Het	C	G	Het	C	G
comp10001_c0_seq14	1308													Het	A	G
comp10001_c0_seq14	1709										Het	C	A	Het	C	A
comp10001_c0_seq14	1729										Het	C	T	Het	C	T
comp10001_c0_seq14	1920													Het	A	T
comp10001_c0_seq14	249				Het	G	A	Het	G	A
comp10001_c0_seq14	266	Het	T	A							Het	T	A	Het	T	A
comp10001_c0_seq14	323							Het	A	C
comp10001_c0_seq14	341				Het	G	T
comp10001_c0_seq14	387	Het	G	A
comp10001_c0_seq14	408	Het	G	C
comp10001_c0_seq14	784				Het	C	A	Het	C	A	Het	C	A	Het	C	A
comp10001_c0_seq14	943	Het	G	T										Het	G	T
comp10001_c0_seq26	249				Het	G	A	Het	G	A
comp10001_c0_seq26	266	Het	T	A							Het	T	A	Het	T	A
comp10001_c0_seq26	323							Het	A	C
comp10001_c0_seq26	341				Het	G	T
comp10001_c0_seq26	387	Het	G	A
comp10001_c0_seq26	487	Het	A	G
comp10001_c0_seq26	555	Het	G	T
comp10001_c0_seq26	673				Het	A	T	Het	A	T				Het	A	T
comp10001_c0_seq26	693	Het	A	G	Hom	A	G	Het	A	G				Het	A	G
comp10001_c0_seq26	782							Het	G	A				Het	G	A
comp10001_c0_seq26	790	Het	A	C
comp10001_c0_seq3	1952				Het	C	A	Het	C	A	Het	C	A	Het	C	A
comp10001_c0_seq3	2362	Het	G	A							Het	G	A	Het	G	A
comp10001_c0_seq3	2401	Het	C	G	Het	C	G	Het	C	G
comp10001_c0_seq3	2492													Het	A	G
comp10001_c0_seq3	2893										Het	C	A	Het	C	A
comp10001_c0_seq3	2913										Het	C	T	Het	C	T
comp10001_c0_seq3	3104													Het	A	T
comp10001_c0_seq3	3228	Het	A	G										Het	A	G
comp10001_c0_seq3	3284	Het	G	A	Het	G	A	Het	G	A
comp100026_c0_seq1	4323	Het	C	T
comp100026_c0_seq2	4284	Het	C	T
comp100038_c0_seq1	171	Het	A	C
comp100038_c0_seq1	232	Het	C	G
comp100038_c0_seq1	351	Het	G	C
comp100038_c0_seq1	5204	Het	A	G
comp100038_c0_seq1	5544	Het	C	G
comp100038_c0_seq1	5663	Het	G	C
comp100038_c0_seq1	5724	Het	T	G
comp100038_c0_seq1	691	Het	T	C
comp10004_c0_seq1	204	Het	A	G
comp100054_c0_seq1	206	Het	A	G
comp10006_c0_seq1	1387	Het	T	A
comp10006_c0_seq1	188	Het	A	T				Het	A	T
comp10006_c0_seq1	263	Het	A	T							Het	A	T	Het	A	T
comp10006_c0_seq2	669	Het	T	A
comp100073_c0_seq1	128							Het	G	C
comp100104_c0_seq1	1044	Het	A	T
comp100104_c0_seq1	109	Het	T	C
comp100104_c0_seq1	1218	Het	T	C
comp100104_c0_seq1	1834				Het	G	A
comp100104_c0_seq1	1885	Het	C	T
comp100104_c0_seq1	2818	Het	T	C
comp100104_c0_seq1	3789	Het	C	T	Het	C	T
comp100104_c0_seq1	975	Het	G	A
comp10014_c0_seq1	336							Het	G	A
comp10014_c0_seq1	805	Het	A	G				Het	A	G
comp10014_c1_seq1	1039	Het	C	G
comp10014_c1_seq1	1177							Het	G	T	Het	G	T
comp10014_c1_seq1	1446										Het	T	C
comp10014_c1_seq1	1505	Het	A	T
comp10014_c1_seq1	1577										Het	C	T
comp10014_c1_seq1	2012				Het	G	A				Het	G	A
comp10014_c1_seq1	2054	Het	T	C
comp10014_c1_seq1	999							Het	A	T	Het	A	T
comp10014_c1_seq2	1039	Het	C	G
comp10014_c1_seq2	1177							Het	G	T	Het	G	T
comp10014_c1_seq2	999							Het	A	T	Het	A	T
comp100166_c0_seq1	212							Het	G	C
comp10017_c0_seq1	1102													Het	C	T
comp10017_c0_seq1	1212													Het	C	A
comp10017_c0_seq1	625							Het	T	C				Het	T	C
comp10017_c0_seq1	690										Het	C	A
comp10017_c0_seq1	735							Het	G	A
comp10017_c0_seq1	871													Het	G	A
comp10017_c0_seq3	101							Het	C	A
comp10017_c0_seq3	155	Het	C	T
comp10017_c0_seq3	195				Het	A	T	Hom	A	T	Hom	A	T
comp10017_c0_seq3	230				Het	C	T	Het	C	T	Hom	C	T
comp10017_c0_seq3	295										Het	C	A
comp10017_c0_seq3	340							Het	G	A
comp10017_c0_seq3	476													Het	G	A
comp10017_c0_seq3	707													Het	C	T
comp10017_c0_seq3	817													Het	C	A
comp100181_c0_seq1	2535													Het	C	T
comp10020_c0_seq1	1035				Het	C	A	Het	C	A	Het	C	A	Het	C	A
comp10020_c0_seq1	1549	Het	A	G	Het	A	G
comp10020_c0_seq1	1932							Het	T	C
comp10020_c0_seq1	232	Het	G	T							Het	G	T	Het	G	T
comp10020_c0_seq1	2793	Het	G	C	Het	G	C				Het	G	C	Het	G	C
comp10020_c0_seq1	307				Het	G	A	Het	G	A	Het	G	A	Het	G	A
comp10020_c0_seq1	762										Het	T	G	Het	T	G
comp10020_c0_seq1	814	Het	C	A							Het	C	A
comp10020_c0_seq1	844							Het	G	A
comp10020_c0_seq1	848										Het	A	G	Het	A	G
comp10020_c0_seq1	936	Het	G	A	Het	G	A	Het	G	A	Het	G	A	Het	G	A
comp10020_c0_seq1	983				Het	A	T				Het	A	T	Het	A	T
comp10022_c0_seq2	1585	Het	T	C
comp10022_c0_seq2	1668	Het	T	C										Het	T	C
comp10022_c0_seq2	1778				Het	T	G
comp10022_c0_seq2	2000	Het	G	T							Het	G	T	Het	G	T
comp10022_c0_seq2	2379				Het	C	A							Het	C	A
comp10022_c0_seq2	2736				Het	T	C							Het	T	C
comp10022_c0_seq2	2842													Het	C	T
comp10022_c0_seq5	1505													Het	T	C
comp10022_c0_seq5	1696										Het	G	A
comp10022_c0_seq5	1943													Het	A	G
comp10022_c0_seq7	1218													Het	T	C
comp10022_c0_seq7	1409										Het	G	A
comp10022_c0_seq7	1656													Het	A	G
comp10023_c0_seq1	169	Hom	A	C				Het	A	C	Hom	A	C
comp10023_c0_seq1	331				Het	C	T	Het	C	T	Het	C	T	Het	C	T
comp10023_c0_seq1	605										Het	G	A
comp10023_c0_seq1	696				Het	G	A							Het	G	A
comp100255_c0_seq1	195				Het	T	A
comp100273_c0_seq1	294	Het	T	G										Hom	T	G
comp100302_c0_seq1	631				Het	T	C
comp10030_c0_seq1	1524				Het	T	C	Het	T	C				Hom	T	C
comp10030_c0_seq1	2673	Het	C	G
comp10030_c0_seq1	2791	Het	C	T	Het	C	T	Het	C	T	Het	C	T	Het	C	T
comp10030_c0_seq1	3096													Het	C	T
comp10030_c0_seq1	483				Het	G	A	Het	G	A				Het	G	A
comp10030_c0_seq1	552										Het	G	A	Het	G	A
comp10032_c0_seq1	397													Het	G	A
comp10032_c0_seq1	521										Het	C	A
comp100350_c0_seq1	173	Het	T	G	Het	T	G							Het	T	G
comp100350_c0_seq1	572				Het	C	T
comp100361_c0_seq1	1012													Het	G	T
comp100361_c0_seq1	2246				Het	A	T
comp100361_c0_seq1	2428													Het	G	A
comp100361_c0_seq1	2527													Het	G	C
comp100361_c0_seq1	2698													Het	C	T
comp100361_c0_seq1	3136							Het	G	A
comp100361_c0_seq1	3256													Het	A	C
comp100361_c0_seq1	3495													Het	G	A
comp100361_c0_seq1	3601													Het	C	T
comp100361_c0_seq1	621													Het	G	A
comp10036_c0_seq1	1108				Het	C	A				Hom	C	A
comp10036_c0_seq1	379	Het	T	G				Het	T	G				Hom	T	G
comp10036_c0_seq1	403													Het	C	T
comp10037_c0_seq1	1128	Het	A	G				Het	A	G
comp10037_c0_seq1	2175	Het	C	T
comp10037_c0_seq1	2285	Het	A	T
comp10037_c0_seq1	2375				Het	A	G				Het	A	G	Het	A	G
comp10037_c0_seq1	2528	Het	G	C	Het	G	C	Het	G	C
comp10037_c0_seq1	2590										Het	C	A	Het	C	A
comp10037_c0_seq1	2638	Het	C	T				Het	C	T
comp10037_c0_seq1	2758	Het	T	C				Het	T	C
comp10037_c0_seq1	2923							Het	T	C	Het	T	C	Het	T	C
comp10037_c0_seq1	3134							Het	C	A	Het	C	A	Het	C	A
comp10037_c0_seq1	3590				Het	G	C	Het	G	C				Het	G	C
comp10037_c0_seq1	3667													Het	G	T
comp10037_c0_seq1	3810	Het	G	A	Het	G	A				Het	G	A
comp10037_c0_seq1	393	Het	C	T	Het	C	T	Het	C	T	Het	C	T	Het	C	T
comp10037_c0_seq1	458				Het	G	C				Hom	G	C	Hom	G	C
comp10037_c0_seq1	532										Het	T	C	Het	T	C
comp10037_c0_seq1	563							Het	G	A
comp10037_c0_seq1	665				Het	C	T				Het	C	T	Het	C	T
comp100409_c0_seq1	804													Het	C	T
comp10041_c0_seq1	151							Het	A	G
comp10041_c0_seq1	247							Het	A	C
comp10041_c0_seq1	316				Het	T	A	Het	T	A				Het	T	A
comp10042_c0_seq1	1247	Het	A	T				Het	A	T
comp10042_c0_seq1	1536	Het	T	C				Het	T	C
comp10042_c0_seq1	1725				Het	A	G				Het	A	G	Het	A	G
comp10042_c0_seq1	1800	Het	G	A				Het	G	A
comp10042_c0_seq1	1887				Het	G	A				Het	G	A	Het	G	A
comp10042_c0_seq1	2889				Het	T	A	Het	T	A
comp10042_c0_seq1	291				Het	A	T							Het	A	T
comp10042_c0_seq1	400	Het	T	G				Het	T	G
comp10042_c0_seq1	567	Het	T	C				Het	T	C
comp10042_c0_seq1	757										Het	T	A	Het	T	A
comp10042_c0_seq1	932				Het	G	A				Het	G	A	Het	G	A
comp100431_c0_seq1	1696	Het	T	C
comp100431_c0_seq6	103	Het	C	A
comp100450_c0_seq1	2615										Het	C	A
comp100454_c0_seq2	588										Het	C	T	Het	C	T
comp100477_c0_seq1	253													Het	T	A
comp10049_c0_seq1	1014							Het	T	C	Het	T	C	Het	T	C
comp10049_c0_seq1	1249	Het	G	C	Het	G	C	Het	G	C
comp10049_c0_seq1	1260													Het	T	C
comp10049_c0_seq1	1279													Het	T	A
comp10049_c0_seq1	1302										Het	T	A	Het	T	A
comp10049_c0_seq1	1568	Het	A	T
comp10049_c0_seq1	1716	Hom	C	T	Het	C	T
comp10049_c0_seq1	2276							Het	T	A	Het	T	A	Het	T	A
comp100535_c0_seq1	1862	Het	C	T
comp100542_c0_seq1	118	Het	T	C	Het	T	C
comp10054_c0_seq1	1206	Het	G	T										Het	G	T
comp10054_c0_seq1	1252				Het	T	G	Het	T	G	Het	T	G
comp10054_c0_seq1	1299				Het	G	A	Het	G	A	Het	G	A
comp10054_c0_seq1	1475	Het	A	G				Het	A	G	Hom	A	G
comp10054_c0_seq1	1646							Het	A	C	Het	A	C
comp10054_c0_seq1	1716				Het	A	C							Het	A	C
comp10054_c0_seq1	1811													Het	A	G
comp10054_c0_seq1	579	Het	T	G	Het	T	G
comp10054_c0_seq1	733	Het	C	T
comp10055_c0_seq1	480													Het	T	A
comp10055_c1_seq1	135										Het	T	G
comp10057_c0_seq1	278				Het	C	T
comp10057_c0_seq1	369				Het	G	C	Het	G	C
comp10057_c0_seq1	86							Het	G	T
comp10057_c0_seq1	98										Het	G	T	Het	G	T
comp1005_c0_seq1	1043	Het	C	G							Het	C	G	Het	C	G
comp1005_c0_seq1	1152	Het	A	G							Het	A	G
comp1005_c0_seq1	1356	Het	A	G	Het	A	G	Het	A	G	Het	A	G	Het	A	G
comp1005_c0_seq1	26							Het	A	C	Het	A	C	Het	A	C
comp1005_c0_seq1	312	Het	G	A				Het	G	A	Het	G	A	Het	G	A
comp1005_c0_seq1	378										Het	C	T
comp1005_c0_seq1	858													Het	C	T
comp1005_c0_seq1	951													Het	G	A
comp10061_c0_seq1	102										Het	G	C	Het	G	C
comp10061_c0_seq1	1067				Het	C	T	Het	C	T	Het	C	T	Het	C	T
comp10061_c0_seq1	1112										Het	A	G	Het	A	G
comp10061_c0_seq1	273	Het	G	T				Het	G	T
comp10061_c0_seq1	363													Het	T	C
comp10061_c0_seq1	490	Het	G	T
comp10061_c0_seq1	567				Het	G	C				Het	G	C	Het	G	C
comp100626_c0_seq1	1598				Het	A	G
comp10062_c0_seq1	114				Het	C	T
comp10062_c0_seq1	1306										Het	G	A
comp10062_c0_seq1	1386							Het	G	A				Het	G	A
comp10062_c0_seq1	1429							Het	G	T				Het	G	T
comp10062_c0_seq1	1812				Het	G	A							Het	G	A
comp10062_c0_seq1	1950										Het	G	A
comp10062_c0_seq1	2031							Het	T	C				Het	T	C
comp10062_c0_seq1	2073							Het	C	A	Het	C	A	Het	C	A
comp10062_c0_seq1	2381										Het	T	A
comp10062_c0_seq1	3393										Het	T	G	Het	T	G
comp10062_c0_seq1	4460				Het	A	C	Het	A	C				Het	A	C
comp10062_c0_seq1	4742				Het	A	G	Het	A	G	Het	A	G	Het	A	G
comp10062_c0_seq1	4757										Het	C	A
comp10062_c0_seq1	4883							Het	A	G	Het	A	G
comp10062_c0_seq1	4906										Het	T	A
comp10062_c0_seq1	5171										Het	T	A
comp10062_c0_seq1	5188				Het	G	A
comp10062_c0_seq1	5216							Het	G	C				Het	G	C
comp10062_c0_seq1	5518				Het	A	C
comp10062_c0_seq1	5638													Het	G	T
comp10062_c0_seq1	6064				Het	A	G	Het	A	G				Het	A	G
comp10062_c0_seq1	7060	Het	C	A	Het	C	A				Hom	C	A	Hom	C	A
comp10062_c0_seq1	7100							Het	G	A
comp10062_c0_seq1	7180	Het	A	G	Het	A	G	Het	A	G	Hom	A	G	Hom	A	G
comp10062_c0_seq1	7221										Het	A	G
comp10062_c0_seq1	7528										Het	T	G
comp10062_c0_seq1	899										Het	T	A
comp10063_c0_seq1	337				Het	G	A	Het	G	A	Het	G	A	Het	G	A
comp10063_c0_seq1	60										Het	T	C	Het	T	C
comp10063_c0_seq1	772	Het	A	G
comp100646_c0_seq1	1250													Het	G	T
comp100658_c0_seq1	263				Het	A	G
comp100658_c0_seq1	310				Het	G	T
comp100658_c0_seq1	401				Hom	A	C
comp10068_c0_seq1	1279													Het	A	G
comp10068_c0_seq1	1338													Het	A	G
comp10068_c0_seq1	2011				Het	G	A							Het	G	A
comp10068_c0_seq1	2253				Het	C	A
comp10068_c0_seq1	462				Het	G	T							Het	G	T
comp10068_c0_seq1	514				Het	T	A	Het	T	A	Het	T	A	Het	T	A
comp10068_c0_seq1	717				Het	A	G				Het	A	G	Het	A	G
comp10068_c0_seq1	834													Het	C	T
comp10068_c0_seq1	965				Het	T	A							Het	T	A
comp10069_c0_seq1	1142										Het	C	A	Het	C	A
comp10069_c0_seq1	1290				Het	C	T							Het	C	T
comp10069_c0_seq1	579	Het	C	G	Het	C	G	Het	C	G
comp10069_c0_seq1	750	Het	T	C
comp10069_c0_seq1	878	Het	A	G
comp100716_c0_seq1	1721				Het	C	T
comp100717_c0_seq1	1288				Het	T	C
comp100717_c0_seq4	1288				Het	T	C
comp10071_c0_seq1	555				Het	C	T				Het	C	T
comp10071_c0_seq1	617				Het	C	T
comp10071_c0_seq1	666				Het	A	C	Het	A	C	Het	A	C
comp10073_c0_seq1	1138	Het	G	A	Het	G	A	Het	G	A
comp10073_c0_seq1	1215							Het	A	G
comp10073_c0_seq1	648							Het	C	A	Het	C	A	Het	C	A
comp10073_c0_seq1	698	Het	C	T	Het	C	T	Het	C	T	Het	C	T	Het	C	T
comp10073_c0_seq1	897				Het	T	A	Het	T	A
comp10073_c0_seq2	648							Het	C	A	Het	C	A	Het	C	A
comp10073_c0_seq2	698	Het	C	T	Het	C	T	Het	C	T	Het	C	T	Het	C	T
comp10073_c0_seq2	768													Het	C	T
comp10073_c0_seq2	793	Het	G	A	Het	G	A				Het	G	A
comp10073_c0_seq2	844													Het	C	T
comp100746_c0_seq1	1544													Het	C	T
comp100746_c0_seq1	2147													Het	C	T
comp10074_c0_seq1	1210	Het	A	G				Het	A	G
comp10074_c0_seq1	1354				Het	G	A							Het	G	A
comp10074_c0_seq1	1888										Het	T	G
comp10074_c0_seq1	1972	Het	G	T
comp10074_c0_seq1	1990	Het	C	T
comp10074_c0_seq1	2034	Het	T	G										Hom	T	G
comp10074_c0_seq1	2105	Het	G	T	Het	G	T							Hom	G	T
comp10074_c0_seq1	2215	Het	A	G	Het	A	G							Hom	A	G
comp10074_c0_seq1	2304	Het	A	G							Het	A	G	Het	A	G
comp10074_c0_seq1	2397	Het	A	G	Het	A	G	Het	A	G				Hom	A	G
comp10074_c0_seq1	244										Het	A	G
comp10074_c0_seq1	2526	Het	A	G										Het	A	G
comp10074_c0_seq1	2580	Het	C	A										Het	C	A
comp10074_c0_seq1	298							Het	C	T				Het	C	T
comp100757_c0_seq2	852				Het	A	T
comp100759_c0_seq1	1075													Het	C	A
comp100759_c0_seq1	2068													Het	G	A
comp100759_c0_seq1	2430													Het	C	T
comp100759_c0_seq1	957													Het	G	A
comp10075_c0_seq1	1018							Het	G	T
comp10075_c0_seq1	1036	Het	G	A
comp10075_c0_seq1	1082	Het	T	G
comp10075_c0_seq1	1284	Het	A	C
comp10075_c0_seq1	636							Het	G	A	Het	G	A
comp10075_c1_seq1	577	Het	T	C	Het	T	C				Het	T	C	Het	T	C
comp100766_c0_seq1	76				Het	C	A
comp10077_c0_seq1	1005				Het	A	G				Het	A	G
comp10077_c0_seq1	1204				Het	C	T				Het	C	T
comp10077_c0_seq1	1686							Het	G	A				Het	G	A
comp10077_c0_seq1	2008													Het	A	T
comp10077_c0_seq1	2029				Het	C	A				Het	C	A
comp10077_c0_seq1	2319				Het	T	G				Het	T	G
comp10077_c0_seq1	793							Het	C	T
comp10077_c0_seq3	793							Het	C	T
comp10078_c0_seq1	447							Het	C	T
comp100796_c0_seq1	569													Het	G	C
comp1007_c0_seq1	177													Het	A	T
comp1007_c0_seq1	270	Het	G	C	Het	G	C	Het	G	C				Hom	G	C
comp1007_c0_seq1	609	Het	C	T										Het	C	T
comp1007_c0_seq1	786													Het	C	T
comp100802_c0_seq11	1600				Het	G	A
comp100802_c0_seq11	1708													Het	A	G
comp100802_c0_seq11	325				Het	T	G							Hom	T	G
comp100802_c0_seq11	409				Het	A	C
comp100802_c0_seq11	523													Het	G	A
comp100802_c0_seq11	755				Het	A	C							Het	A	C
comp100802_c0_seq12	1579				Het	G	A
comp100802_c0_seq12	1687													Het	A	G
comp100802_c0_seq12	325				Het	T	G							Hom	T	G
comp100802_c0_seq12	409				Het	A	C
comp100802_c0_seq12	523													Het	G	A
comp100802_c0_seq12	755				Het	A	C							Het	A	C
comp100802_c0_seq17	1318				Het	G	A
comp100802_c0_seq17	1426													Het	A	G
comp100802_c0_seq17	325				Het	T	G							Hom	T	G
comp100802_c0_seq17	409				Het	A	C
comp100802_c0_seq17	523													Het	G	A
comp100802_c0_seq17	755				Het	A	C							Het	A	C
comp100802_c0_seq19	1339				Het	G	A
comp100802_c0_seq19	1447													Het	A	G
comp100802_c0_seq19	325				Het	T	G							Hom	T	G
comp100802_c0_seq19	409				Het	A	C
comp100802_c0_seq19	523													Het	G	A
comp100802_c0_seq19	755				Het	A	C							Het	A	C
comp100802_c0_seq2	1600				Het	G	A
comp100802_c0_seq2	1708													Het	A	G
comp100802_c0_seq2	325				Het	T	G							Hom	T	G
comp100802_c0_seq2	409				Het	A	C
comp100802_c0_seq2	523													Het	G	A
comp100802_c0_seq2	755				Het	A	C							Het	A	C
comp100802_c0_seq20	1318				Het	G	A
comp100802_c0_seq20	1426													Het	A	G
comp100802_c0_seq20	325				Het	T	G							Hom	T	G
comp100802_c0_seq20	409				Het	A	C
comp100802_c0_seq20	523													Het	G	A
comp100802_c0_seq20	755				Het	A	C							Het	A	C
comp100802_c0_seq4	1579				Het	G	A
comp100802_c0_seq4	1687													Het	A	G
comp100802_c0_seq4	325				Het	T	G							Hom	T	G
comp100802_c0_seq4	409				Het	A	C
comp100802_c0_seq4	523													Het	G	A
comp100802_c0_seq4	755				Het	A	C							Het	A	C
comp100802_c0_seq46	325				Het	T	G							Hom	T	G
comp100802_c0_seq46	409				Het	A	C
comp100802_c0_seq46	523													Het	G	A
comp100802_c0_seq46	755				Het	A	C							Het	A	C
comp100802_c0_seq7	1318				Het	G	A
comp100802_c0_seq7	1426													Het	A	G
comp100802_c0_seq7	325				Het	T	G							Hom	T	G
comp100802_c0_seq7	409				Het	A	C
comp100802_c0_seq7	523													Het	G	A
comp100802_c0_seq7	755				Het	A	C							Het	A	C
comp100802_c0_seq8	1600				Het	G	A
comp100802_c0_seq8	1708													Het	A	G
comp100802_c0_seq8	325				Het	T	G							Hom	T	G
comp100802_c0_seq8	409				Het	A	C
comp100802_c0_seq8	523													Het	G	A
comp100802_c0_seq8	755				Het	A	C							Het	A	C
comp100831_c0_seq1	336	Het	A	G
comp100840_c0_seq1	156							Het	G	A
comp100840_c0_seq1	171							Het	C	T
comp100840_c0_seq1	1982													Het	T	C
comp100840_c0_seq1	2082							Het	A	T
comp100840_c0_seq1	2083										Het	G	A
comp100840_c0_seq1	458										Het	T	G
comp10084_c1_seq1	1552													Het	C	A
comp10084_c1_seq1	524	Het	C	T
comp10084_c1_seq1	89	Het	A	C							Het	A	C
comp10086_c0_seq10	1116				Het	T	A							Het	T	A
comp10086_c0_seq10	1173				Het	G	A	Het	G	A	Het	G	A	Het	G	A
comp10086_c0_seq10	1317	Het	C	T	Het	C	T							Het	C	T
comp10086_c0_seq10	1380							Het	C	T	Het	C	T
comp10086_c0_seq10	1536										Het	G	A
comp10086_c0_seq10	1563										Het	C	T
comp10086_c0_seq10	1662	Hom	G	A	Het	G	A				Het	G	A	Het	G	A
comp10086_c0_seq10	1941										Het	G	A
comp10086_c0_seq10	2208				Het	C	A							Het	C	A
comp10086_c0_seq10	2223							Het	C	T	Het	C	T
comp10086_c0_seq10	2319				Het	T	C							Het	T	C
comp10086_c0_seq10	233	Het	C	T										Het	C	T
comp10086_c0_seq10	363	Het	A	G	Het	A	G							Het	A	G
comp10086_c0_seq10	55							Het	T	C	Het	T	C
comp10086_c0_seq10	605				Het	G	A
comp10086_c0_seq10	606	Het	A	G
comp10086_c0_seq10	709	Het	C	T	Het	C	T	Het	C	T	Het	C	T	Het	C	T
comp10086_c0_seq10	781	Het	G	A	Het	G	A							Het	G	A
comp10086_c0_seq10	876				Het	A	G	Het	A	G	Het	A	G	Het	A	G
comp10086_c0_seq11	1116				Het	T	A							Het	T	A
comp10086_c0_seq11	1173				Het	G	A	Het	G	A	Het	G	A	Het	G	A
comp10086_c0_seq11	1317	Het	C	T	Het	C	T							Het	C	T
comp10086_c0_seq11	1380							Het	C	T	Het	C	T
comp10086_c0_seq11	1536										Het	G	A
comp10086_c0_seq11	1563										Het	C	T
comp10086_c0_seq11	1662	Het	G	A	Het	G	A				Het	G	A	Het	G	A
comp10086_c0_seq11	2226							Het	G	A				Het	G	A
comp10086_c0_seq11	2259							Het	C	A				Het	C	A
comp10086_c0_seq11	233	Het	C	T										Het	C	T
comp10086_c0_seq11	2403													Het	C	T
comp10086_c0_seq11	2586													Hom	T	C
comp10086_c0_seq11	363	Het	A	G	Het	A	G							Het	A	G
comp10086_c0_seq11	55							Het	T	C	Het	T	C
comp10086_c0_seq11	605				Het	G	A
comp10086_c0_seq11	606	Het	A	G
comp10086_c0_seq11	709	Het	C	T	Het	C	T	Het	C	T	Het	C	T	Het	C	T
comp10086_c0_seq11	781	Het	G	A	Het	G	A							Het	G	A
comp10086_c0_seq11	876				Het	A	G	Het	A	G	Het	A	G	Het	A	G
comp10086_c0_seq2	1331	Het	T	C
comp10086_c0_seq2	1387							Het	G	A
comp10086_c0_seq2	1441	Het	T	A
comp10086_c0_seq2	1447							Het	A	C
comp10086_c0_seq2	1574							Het	A	G				Het	A	G
comp10086_c0_seq2	1598				Het	G	A	Het	G	A				Het	G	A
comp10086_c0_seq2	2030													Het	T	A
comp10086_c0_seq2	2305				Het	T	A	Het	T	A				Het	T	A
comp10086_c0_seq2	2910													Het	C	T
comp10086_c0_seq2	3320													Het	G	A
comp10086_c0_seq2	3422													Het	A	G
comp10086_c0_seq2	379	Het	T	A	Het	T	A	Het	T	A				Het	T	A
comp10086_c0_seq2	3801	Het	G	A										Het	G	A
comp10086_c0_seq2	3970							Het	T	G				Het	T	G
comp10086_c0_seq2	4067													Hom	T	C
comp10086_c0_seq2	4126													Hom	C	T
comp10086_c0_seq2	4660							Het	G	A				Het	G	A
comp10086_c0_seq2	4813	Het	G	A										Het	G	A
comp10086_c0_seq2	5632													Het	C	T
comp10086_c0_seq2	6266							Het	G	A
comp10086_c0_seq2	6429				Het	T	C	Het	T	C
comp10086_c0_seq2	6578	Het	G	A
comp10086_c0_seq2	6682	Het	T	C	Hom	T	C				Het	T	C
comp10086_c0_seq2	827	Het	A	T				Het	A	T				Het	A	T
comp10086_c0_seq4	1331	Het	T	C
comp10086_c0_seq4	1387							Het	G	A
comp10086_c0_seq4	1441	Het	T	A
comp10086_c0_seq4	1447							Het	A	C
comp10086_c0_seq4	1574							Het	A	G				Het	A	G
comp10086_c0_seq4	1598				Het	G	A	Het	G	A				Het	G	A
comp10086_c0_seq4	2030													Het	T	A
comp10086_c0_seq4	2305				Het	T	A	Het	T	A				Het	T	A
comp10086_c0_seq4	2910													Het	C	T
comp10086_c0_seq4	3320													Het	G	A
comp10086_c0_seq4	3422													Het	A	G
comp10086_c0_seq4	379	Het	T	A	Het	T	A	Het	T	A				Het	T	A
comp10086_c0_seq4	3801	Het	G	A										Het	G	A
comp10086_c0_seq4	3970							Het	T	G				Het	T	G
comp10086_c0_seq4	4067													Hom	T	C
comp10086_c0_seq4	4126													Hom	C	T
comp10086_c0_seq4	4660							Het	G	A				Het	G	A
comp10086_c0_seq4	4813	Het	G	A										Het	G	A
comp10086_c0_seq4	5302										Het	G	A
comp10086_c0_seq4	5569				Het	C	A							Het	C	A
comp10086_c0_seq4	5584							Het	C	T	Het	C	T
comp10086_c0_seq4	5680				Het	T	C							Het	T	C
comp10086_c0_seq4	827	Het	A	T				Het	A	T				Het	A	T
comp10086_c0_seq5	1331	Het	T	C
comp10086_c0_seq5	1387							Het	G	A
comp10086_c0_seq5	1441	Het	T	A
comp10086_c0_seq5	1447							Het	A	C
comp10086_c0_seq5	1574							Het	A	G				Het	A	G
comp10086_c0_seq5	1598				Het	G	A	Het	G	A				Het	G	A
comp10086_c0_seq5	2030													Het	T	A
comp10086_c0_seq5	2305				Het	T	A	Het	T	A				Het	T	A
comp10086_c0_seq5	2910													Het	C	T
comp10086_c0_seq5	3320													Het	G	A
comp10086_c0_seq5	3422													Het	A	G
comp10086_c0_seq5	379	Het	T	A	Het	T	A	Het	T	A				Het	T	A
comp10086_c0_seq5	3801	Het	G	A										Het	G	A
comp10086_c0_seq5	3970							Het	T	G				Het	T	G
comp10086_c0_seq5	4067													Hom	T	C
comp10086_c0_seq5	4126													Hom	C	T
comp10086_c0_seq5	4660							Het	G	A				Het	G	A
comp10086_c0_seq5	4831													Het	G	A
comp10086_c0_seq5	5605							Het	G	A				Het	G	A
comp10086_c0_seq5	5638							Het	C	A				Het	C	A
comp10086_c0_seq5	5782													Het	C	T
comp10086_c0_seq5	5965													Hom	T	C
comp10086_c0_seq5	827	Het	A	T				Het	A	T				Het	A	T
comp10086_c0_seq7	2425													Het	T	C
comp10086_c0_seq7	3020													Het	C	T
comp10086_c0_seq7	3654							Het	G	A
comp10086_c0_seq7	3817				Het	T	C	Het	T	C
comp10086_c0_seq7	3966	Het	G	A
comp10086_c0_seq7	4070	Het	T	C	Hom	T	C				Het	T	C
comp10086_c0_seq8	2425													Het	T	C
comp10086_c0_seq8	2957				Het	C	A							Het	C	A
comp10086_c0_seq8	2972							Het	C	T	Het	C	T
comp10086_c0_seq8	3068				Het	T	C							Het	T	C
comp10086_c0_seq9	1116				Het	T	A							Het	T	A
comp10086_c0_seq9	1173				Het	G	A	Het	G	A	Het	G	A	Het	G	A
comp10086_c0_seq9	1317	Het	C	T	Het	C	T							Het	C	T
comp10086_c0_seq9	1380							Het	C	T	Het	C	T
comp10086_c0_seq9	1536										Het	G	A
comp10086_c0_seq9	1563										Het	C	T
comp10086_c0_seq9	1662	Hom	G	A	Het	G	A				Het	G	A	Het	G	A
comp10086_c0_seq9	2271													Het	C	T
comp10086_c0_seq9	233	Het	C	T										Het	C	T
comp10086_c0_seq9	2905							Het	G	A
comp10086_c0_seq9	3068				Het	T	C	Het	T	C
comp10086_c0_seq9	3217	Het	G	A
comp10086_c0_seq9	3321	Het	T	C	Hom	T	C				Het	T	C
comp10086_c0_seq9	363	Het	A	G	Het	A	G							Het	A	G
comp10086_c0_seq9	55							Het	T	C	Het	T	C
comp10086_c0_seq9	605				Het	G	A
comp10086_c0_seq9	606	Het	A	G
comp10086_c0_seq9	709	Het	C	T	Het	C	T	Het	C	T	Het	C	T	Het	C	T
comp10086_c0_seq9	781	Het	G	A	Het	G	A							Het	G	A
comp10086_c0_seq9	876				Het	A	G	Het	A	G	Het	A	G	Het	A	G
comp10087_c0_seq1	1738				Het	A	G							Het	A	G
comp10087_c0_seq1	1819										Het	A	G
comp10087_c0_seq1	2336							Het	C	G	Het	C	G	Het	C	G
comp10087_c0_seq1	2417							Het	T	C
comp10087_c0_seq1	2636							Het	T	G	Het	T	G	Het	T	G
comp10087_c0_seq1	309													Het	T	C
comp10087_c0_seq1	3357													Het	G	T
comp10087_c0_seq1	3892										Het	C	A	Het	C	A
comp10087_c0_seq1	4217													Het	G	A
comp10087_c0_seq1	846										Het	C	T
comp10092_c0_seq1	1082										Het	T	G
comp10092_c0_seq1	194	Het	A	G				Het	A	G	Het	A	G	Het	A	G
comp10092_c0_seq1	53				Het	G	C				Het	G	C
comp10092_c0_seq1	675	Het	A	G				Het	A	G				Hom	A	G
comp10092_c0_seq1	75	Het	T	C	Het	T	C	Het	T	C	Het	T	C	Het	T	C
comp10092_c0_seq1	792													Het	A	T
comp10092_c0_seq1	969	Het	T	G	Het	T	G	Het	T	G	Het	T	G	Het	T	G
comp100950_c0_seq1	4201				Het	T	C
comp100950_c0_seq1	5397							Het	A	G
comp10098_c0_seq1	1148	Het	G	A							Het	G	A
comp10098_c0_seq1	1260	Het	T	C
comp10098_c0_seq1	1281				Het	A	G							Het	A	G
comp10098_c0_seq1	1419	Het	T	C	Het	T	C							Het	T	C
comp10098_c0_seq1	1437										Het	G	T	Het	G	T
comp10098_c0_seq1	607				Het	G	A							Het	G	A
comp10098_c0_seq1	796	Het	G	T				Het	G	T	Het	G	T
comp10098_c0_seq1	907										Het	C	T
comp10099_c0_seq1	104				Het	C	T	Het	C	T				Het	C	T
comp10099_c0_seq1	226													Het	C	T
comp10099_c0_seq1	341										Het	A	C	Het	A	C
comp10099_c0_seq1	455	Het	C	A
comp10099_c0_seq1	49										Het	A	G	Het	A	G
comp10099_c0_seq1	51				Het	C	A	Het	C	A
comp10099_c0_seq1	605										Het	G	A	Het	G	A
comp10099_c0_seq1	642	Het	T	C	Het	T	C	Het	T	C				Het	T	C
comp10099_c0_seq1	852	Het	T	G	Het	T	G	Hom	T	G				Hom	T	G
comp1009_c0_seq1	128										Het	A	G
comp1009_c0_seq1	42				Het	G	A
comp1009_c0_seq1	88							Het	G	A	Het	G	A	Het	G	A
comp100_c0_seq1	282	Het	G	A	Het	G	A	Het	G	A				Het	G	A
comp100_c0_seq1	402	Het	C	T										Het	C	T
comp100_c0_seq1	99													Het	T	G
comp10102_c0_seq1	105							Het	A	C
comp10102_c0_seq1	137										Het	C	G	Het	C	G
comp10102_c0_seq1	283													Het	T	A
comp10102_c0_seq1	333													Het	T	C
comp10102_c0_seq2	105							Het	A	C
comp10102_c0_seq2	137										Het	C	G	Het	C	G
comp10102_c0_seq2	283													Het	T	A
comp10102_c0_seq2	333													Het	T	C
comp10102_c0_seq3	105							Het	A	C
comp10102_c0_seq3	137										Het	C	G	Het	C	G
comp10102_c0_seq3	283													Het	T	A
comp10102_c0_seq3	289							Het	C	T
comp10102_c0_seq3	336													Het	A	G
comp101046_c0_seq1	508				Het	T	G
comp10105_c0_seq1	1046													Het	A	T
comp10105_c0_seq1	1281													Het	A	G
comp10105_c0_seq1	1489				Het	C	A							Het	C	A
comp10105_c0_seq1	1692	Het	T	G
comp10105_c0_seq1	534				Het	G	C	Het	G	C	Hom	G	C	Het	G	C
comp10105_c0_seq1	57	Het	C	T				Het	C	T	Het	C	T	Het	C	T
comp10105_c0_seq1	944				Het	A	G				Het	A	G	Het	A	G
comp10106_c0_seq1	1033										Het	A	G	Het	A	G
comp10106_c0_seq1	1071				Het	T	C				Het	T	C	Het	T	C
comp10106_c0_seq1	1205										Het	G	T
comp10106_c0_seq1	1450				Het	T	C	Het	T	C				Het	T	C
comp10106_c0_seq1	194										Het	G	A
comp10106_c0_seq1	201													Het	G	C
comp10106_c0_seq1	2607				Het	G	A							Het	G	A
comp10106_c0_seq1	2800				Het	C	T	Het	C	T				Het	C	T
comp10106_c0_seq1	2940				Het	G	A							Het	G	A
comp10106_c0_seq1	808										Het	A	C	Het	A	C
comp10106_c0_seq2	1033										Het	A	G	Het	A	G
comp10106_c0_seq2	1071				Het	T	C				Het	T	C	Het	T	C
comp10106_c0_seq2	1205										Het	G	T
comp10106_c0_seq2	1484				Het	A	C	Het	A	C
comp10106_c0_seq2	194										Het	G	A
comp10106_c0_seq2	201													Het	G	C
comp10106_c0_seq2	2504				Het	G	A							Het	G	A
comp10106_c0_seq2	2697				Het	C	T	Het	C	T				Het	C	T
comp10106_c0_seq2	2837				Het	G	A							Het	G	A
comp10106_c0_seq2	808										Het	A	C	Het	A	C
comp10106_c0_seq3	1558				Het	G	A							Het	G	A
comp10106_c0_seq3	1751				Het	C	T	Het	C	T				Het	C	T
comp10106_c0_seq3	1891				Het	G	A							Het	G	A
comp10106_c0_seq3	194										Het	G	A
comp10106_c0_seq3	201													Het	G	C
comp10108_c0_seq1	1044							Het	C	A
comp10108_c0_seq1	1089				Het	C	T				Het	C	T
comp10108_c0_seq1	1907				Het	C	T
comp10108_c0_seq1	2004				Het	T	C	Het	T	C	Het	T	C
comp10108_c0_seq1	2120										Het	C	T
comp10108_c0_seq1	2179							Het	G	A	Het	G	A
comp10108_c0_seq1	258				Het	G	C
comp10108_c0_seq1	2699										Het	A	G
comp10108_c0_seq1	3127							Het	C	T
comp10108_c0_seq1	3141										Het	G	A
comp10108_c0_seq1	3327										Het	G	A
comp10108_c0_seq1	3627										Het	T	C
comp10108_c0_seq1	3653										Het	G	A
comp10108_c0_seq1	3930				Het	G	C	Het	G	C
comp10108_c0_seq1	4248										Het	G	A
comp10108_c0_seq2	1044							Het	C	A
comp10108_c0_seq2	1089				Het	C	T				Het	C	T
comp10108_c0_seq2	1907				Het	C	T
comp10108_c0_seq2	2004				Het	T	C	Het	T	C	Het	T	C
comp10108_c0_seq2	2120										Het	C	T
comp10108_c0_seq2	2179							Het	G	A	Het	G	A
comp10108_c0_seq2	258				Het	G	C
comp10108_c0_seq2	2699										Het	A	G
comp10108_c0_seq2	3127							Het	C	T
comp10108_c0_seq2	3141										Het	G	A
comp10108_c0_seq2	3327										Het	G	A
comp10108_c0_seq2	3600										Het	T	C
comp10108_c0_seq2	3626										Het	G	A
comp10108_c0_seq2	3903				Het	G	C	Het	G	C
comp10108_c0_seq2	4221										Het	G	A
comp10111_c0_seq1	465										Het	G	T	Het	G	T
comp10111_c0_seq1	505	Het	T	C
comp10111_c0_seq1	664				Het	T	C				Hom	T	C	Hom	T	C
comp10111_c0_seq1	705	Het	C	T
comp10112_c0_seq1	301										Het	C	T
comp10115_c0_seq1	1119				Het	C	A				Het	C	A	Het	C	A
comp10115_c0_seq1	276				Het	G	A	Het	G	A	Het	G	A	Het	G	A
comp10115_c0_seq1	869				Het	A	C
comp10115_c0_seq1	915				Het	T	C							Het	T	C
comp10117_c0_seq1	1099							Het	G	T
comp10117_c0_seq1	1245							Het	C	T	Het	C	T	Het	C	T
comp10117_c0_seq1	1533	Het	A	C	Het	A	C	Het	A	C	Het	A	C	Het	A	C
comp10117_c0_seq1	400				Het	A	G	Het	A	G				Het	A	G
comp10117_c0_seq1	418							Het	A	G
comp10117_c0_seq1	459				Het	C	T	Het	C	T
comp101183_c0_seq2	1397				Het	C	T
comp101191_c0_seq1	1454													Hom	A	G
comp101191_c0_seq1	1596													Hom	A	C
comp101191_c0_seq1	1827													Hom	T	C
comp101191_c0_seq1	2166													Hom	G	A
comp101191_c0_seq1	218										Het	A	G
comp101191_c0_seq1	2314													Het	G	T
comp101191_c0_seq1	2427										Het	T	G	Het	T	G
comp101204_c0_seq1	550				Het	C	G
comp10121_c0_seq1	1159	Het	C	G	Het	C	G				Het	C	G	Het	C	G
comp10121_c0_seq1	1412										Het	T	C	Het	T	C
comp10121_c0_seq1	1565	Het	T	A
comp10121_c0_seq1	199										Het	C	T	Het	C	T
comp10121_c0_seq1	217	Het	A	T	Het	A	T	Het	A	C	Het	A	T	Het	A	T
comp10121_c0_seq1	379							Het	C	T	Het	C	T
comp10121_c0_seq1	439										Het	C	T	Het	C	T
comp10121_c0_seq1	484							Het	T	G
comp10121_c0_seq1	634							Het	G	A	Het	G	A	Het	G	A
comp101224_c0_seq1	2001							Het	A	C
comp101232_c0_seq1	485				Het	G	C
comp101232_c0_seq5	485				Het	G	C
comp10124_c0_seq1	1092	Het	T	A	Het	T	A	Het	T	A	Het	T	A
comp10124_c0_seq1	1188	Het	G	A	Het	G	A	Het	G	A
comp10124_c0_seq1	1377	Het	T	C	Het	T	C	Het	T	C	Het	T	C	Het	T	C
comp10124_c0_seq1	1711	Het	A	T	Het	A	T	Het	A	T
comp10124_c0_seq1	173	Het	A	T
comp10124_c0_seq1	2179	Het	T	C	Het	T	C	Het	T	C
comp10124_c0_seq1	2203										Het	G	C
comp10124_c0_seq1	2293	Het	G	A				Het	G	A
comp10124_c0_seq1	2587	Het	C	T
comp10124_c0_seq1	2863	Het	G	A	Het	G	A	Het	G	A				Het	G	A
comp10124_c0_seq1	3080	Het	G	A	Het	G	A	Het	G	A
comp10124_c0_seq1	500	Het	A	C	Het	A	C
comp10124_c0_seq1	562							Het	G	C
comp10124_c0_seq1	822	Het	G	A
comp10127_c0_seq1	1071										Het	G	A
comp10127_c0_seq1	111	Het	T	A	Het	T	A							Het	T	A
comp10127_c0_seq1	1275	Het	T	C	Het	T	C	Het	T	C
comp10127_c0_seq1	1672				Het	T	C	Het	T	C
comp10127_c0_seq1	1717	Het	A	G	Het	A	G
comp10127_c0_seq1	1738				Het	A	G
comp10127_c0_seq1	1795	Het	G	C
comp10127_c0_seq1	1835	Het	G	A
comp10127_c0_seq1	1888							Het	C	G
comp10127_c0_seq1	421										Het	A	G
comp10127_c0_seq1	645										Het	T	C
comp10127_c0_seq1	708										Het	A	G
comp10127_c0_seq1	783				Het	A	C	Het	A	C	Het	A	C	Het	A	C
comp10127_c0_seq1	817	Het	C	G	Het	C	G	Het	C	G	Het	C	G	Hom	C	G
comp10127_c0_seq1	925										Het	A	G
comp10127_c0_seq1	951	Hom	C	T	Het	C	T							Het	C	T
comp101285_c0_seq1	140				Het	G	A
comp10128_c0_seq1	1106	Het	A	T	Het	A	T	Het	A	T	Het	A	T	Hom	A	T
comp10128_c0_seq1	1237				Het	A	T							Hom	A	T
comp10128_c0_seq1	1388													Het	C	T
comp10128_c0_seq1	2235	Het	A	G										Het	A	G
comp10128_c0_seq1	2339	Het	G	C
comp10128_c0_seq1	700													Hom	C	T
comp10128_c0_seq1	736													Hom	A	C
comp10128_c0_seq1	824										Het	G	A
comp101296_c0_seq1	1764													Het	T	A
comp101296_c0_seq1	1794													Het	A	G
comp101297_c0_seq1	476	Het	A	C
comp1012_c0_seq1	184				Het	G	C
comp1012_c0_seq1	220													Het	T	C
comp1012_c0_seq1	244													Het	G	A
comp1012_c0_seq1	270							Het	A	T				Het	A	T
comp1012_c0_seq1	295				Het	T	C	Het	T	C	Het	T	C	Het	T	C
comp1012_c0_seq1	499							Het	A	T	Het	A	T
comp1012_c0_seq2	184				Het	G	C
comp1012_c0_seq2	220													Het	T	C
comp1012_c0_seq2	244													Het	G	A
comp1012_c0_seq2	270							Het	A	T				Het	A	T
comp1012_c0_seq2	295							Het	T	C				Het	T	C
comp1012_c0_seq2	553							Het	C	T
comp10130_c0_seq1	1023				Het	G	A	Het	G	A	Het	G	A
comp10130_c0_seq1	1065										Het	G	A
comp10130_c0_seq1	1092										Het	G	A
comp10130_c0_seq1	1164										Het	G	A
comp10130_c0_seq1	1215	Het	A	G	Het	A	G	Het	A	G				Het	A	G
comp10130_c0_seq1	1251				Het	A	C
comp10130_c0_seq1	1452										Het	C	T	Het	C	T
comp10130_c0_seq1	1494													Hom	C	G
comp10130_c0_seq1	1710													Het	C	T
comp10130_c0_seq1	1911				Het	G	C	Het	G	C	Het	G	C	Het	G	C
comp10130_c0_seq1	2190	Het	G	A	Het	G	A	Het	G	A	Het	G	A
comp10130_c0_seq1	2469													Het	C	T
comp10130_c0_seq1	2535							Het	T	C	Het	T	C
comp10130_c0_seq1	2853													Het	A	G
comp10130_c0_seq1	3109	Het	A	T				Het	A	T
comp10130_c0_seq1	3135	Het	A	T				Het	A	T
comp10130_c0_seq1	3280							Het	A	G				Het	A	G
comp10130_c0_seq1	3467				Het	T	C
comp10130_c0_seq1	3715				Het	A	G	Het	A	G	Het	A	G
comp10130_c0_seq1	3736	Het	G	C							Het	G	C
comp10130_c0_seq1	3747													Het	C	T
comp10130_c0_seq1	3777	Het	G	A										Het	G	A
comp10130_c0_seq1	3799													Het	G	A
comp10130_c0_seq1	3837										Het	G	A
comp10130_c0_seq1	3878	Het	C	T
comp10130_c0_seq1	3902	Het	C	G
comp10130_c0_seq1	468							Het	A	G	Het	A	G
comp10130_c0_seq1	672													Het	C	T
comp10130_c0_seq1	73							Het	C	T	Het	C	T
comp10130_c0_seq1	804										Het	G	C
comp101328_c0_seq1	318							Het	A	C				Het	A	C
comp101328_c0_seq1	407										Het	A	T	Het	A	T
comp101328_c0_seq1	434							Het	C	T
comp101355_c0_seq1	368													Het	C	A
comp101355_c0_seq1	473													Het	C	T
comp10135_c0_seq1	415	Het	A	G				Het	A	G
comp10135_c0_seq1	578	Het	G	C				Het	G	C
comp10136_c0_seq1	1076	Het	A	G				Het	A	G	Het	A	G
comp10136_c0_seq1	1199	Het	A	G	Het	A	G	Het	A	G	Het	A	G
comp10136_c0_seq1	811													Het	C	T
comp10136_c0_seq1	962													Het	G	A
comp101392_c0_seq1	506							Het	A	T
comp10140_c0_seq1	1572				Het	C	G				Het	C	G
comp10140_c0_seq1	1960	Het	G	T	Het	G	T	Het	G	T	Het	G	T	Het	G	T
comp10140_c0_seq1	289	Het	C	A	Het	C	A	Het	C	A	Het	C	A	Het	C	A
comp10140_c0_seq1	677	Het	C	G	Het	C	G	Het	C	G	Het	C	G	Hom	C	G
comp10140_c1_seq1	1147				Het	C	A				Het	C	A	Het	C	A
comp10140_c1_seq1	1291										Het	T	C
comp10140_c1_seq1	1573				Het	T	A
comp10140_c1_seq1	1579							Het	T	C
comp10140_c1_seq1	42							Het	G	A
comp10140_c1_seq1	970							Het	G	A
comp10140_c2_seq1	2109	Het	A	T	Het	A	T	Het	A	T	Het	A	T	Hom	A	T
comp10140_c2_seq1	865							Het	C	T
comp101413_c0_seq1	181				Het	A	C				Het	A	C
comp10142_c0_seq1	477										Het	G	T
comp10143_c0_seq1	160	Het	G	T										Het	G	T
comp10143_c0_seq1	261	Het	T	C				Het	T	C
comp10144_c0_seq1	257										Het	G	A
comp10144_c2_seq2	2012													Het	G	A
comp10144_c2_seq2	2236	Het	A	T
comp10144_c2_seq2	475													Het	T	A
comp10144_c2_seq25	205				Het	A	C							Het	A	C
comp10144_c2_seq32	205				Het	A	C							Het	A	C
comp10144_c2_seq6	2012													Het	G	A
comp10144_c2_seq6	2236	Het	A	T
comp10144_c2_seq6	475													Het	T	A
comp10146_c0_seq3	3463				Het	G	A	Het	G	A	Het	G	A	Het	G	A
comp10146_c0_seq3	3521				Het	C	T				Het	C	T	Het	C	T
comp10146_c0_seq4	2771				Het	G	A	Het	G	A	Het	G	A	Het	G	A
comp10146_c0_seq4	2829				Het	C	T				Het	C	T	Het	C	T
comp101493_c0_seq3	1500	Het	A	C
comp101493_c0_seq5	1307	Het	A	C
comp101500_c0_seq1	1014				Het	G	A
comp10150_c0_seq1	1466										Het	G	A
comp10150_c0_seq1	1544				Het	G	A				Het	G	A	Het	G	A
comp10150_c0_seq1	1667				Het	T	C				Het	T	C	Het	T	C
comp10150_c0_seq1	181										Het	T	A
comp10150_c0_seq1	1886				Het	C	T				Het	C	T	Het	C	T
comp10150_c0_seq1	2021										Het	G	A
comp10150_c0_seq1	2075										Het	G	A
comp10150_c0_seq1	2201										Het	A	G
comp10150_c0_seq1	2588				Het	G	A							Het	G	A
comp10150_c0_seq1	2687				Het	C	A							Het	C	A
comp10150_c0_seq1	2852				Het	C	G							Het	C	G
comp10150_c0_seq1	2978	Het	A	G				Het	A	G	Het	A	G	Het	A	G
comp10150_c0_seq1	2999							Het	G	A				Het	G	A
comp10150_c0_seq1	3005										Het	A	T
comp10150_c0_seq1	3164	Het	A	T
comp10150_c0_seq1	3248				Het	G	A							Het	G	A
comp10150_c0_seq1	3479	Het	A	G	Het	A	G							Het	A	G
comp10150_c0_seq1	3509	Het	A	G										Het	A	G
comp10150_c0_seq1	351	Het	C	T				Het	C	T				Het	C	T
comp10150_c0_seq1	3860	Het	T	C							Het	T	C
comp10150_c0_seq1	3887				Het	G	A							Het	G	A
comp10150_c0_seq1	430	Het	A	G										Het	A	G
comp10150_c0_seq1	4409				Het	G	C							Het	G	C
comp10150_c0_seq1	4594				Het	A	G	Het	A	G				Het	A	G
comp10150_c0_seq1	4712				Het	A	G
comp10150_c0_seq1	4715							Het	G	A
comp10150_c0_seq1	4793				Het	T	C	Het	T	C
comp10150_c0_seq1	5062				Het	G	A							Het	G	A
comp10150_c0_seq1	5120							Het	A	G				Het	A	G
comp10150_c0_seq1	5243				Het	G	A	Het	G	A				Het	G	A
comp10150_c0_seq1	5273	Het	G	A							Het	G	A
comp10150_c0_seq1	5369							Het	A	G				Het	A	G
comp10150_c0_seq1	5393	Het	A	G	Het	A	G							Het	A	G
comp10150_c0_seq1	5570	Het	G	T	Het	G	T							Het	G	T
comp10150_c0_seq1	5753													Het	A	T
comp10150_c0_seq1	5942	Het	T	C	Het	T	C	Het	T	C				Hom	T	C
comp10150_c0_seq1	6359				Het	C	T	Het	C	T				Hom	C	T
comp10150_c0_seq1	637	Het	T	A	Het	T	A	Het	T	A				Hom	T	A
comp10150_c0_seq1	6653				Het	A	C	Het	A	C
comp10150_c0_seq1	668	Het	G	A				Het	G	A				Het	G	A
comp10150_c0_seq1	6809				Het	A	G	Het	A	G				Het	A	G
comp10150_c0_seq1	707				Het	A	G							Het	A	G
comp10150_c0_seq1	739										Het	G	A
comp10150_c0_seq1	767													Het	T	C
comp10150_c0_seq1	896				Het	C	T				Het	C	T
comp10150_c0_seq1	914	Het	T	C				Het	T	C				Het	T	C
comp10150_c0_seq1	962										Het	G	A
comp101510_c0_seq1	2251				Het	G	T
comp101510_c0_seq1	3292	Het	G	A
comp101510_c0_seq1	3307	Het	C	T
comp101510_c0_seq1	3404	Het	A	G	Het	A	G
comp101520_c0_seq1	2732	Het	A	C
comp10153_c0_seq1	163										Het	G	A	Het	G	A
comp10153_c0_seq1	225	Het	A	G				Het	A	G
comp10153_c0_seq1	315				Het	A	G				Het	A	G
comp10153_c0_seq1	445				Het	G	A	Het	G	A	Het	G	A
comp10153_c0_seq1	611				Het	G	T	Het	G	T
comp10153_c0_seq1	684							Het	A	G
comp10153_c0_seq1	713										Het	T	A
comp10154_c0_seq1	190													Het	C	T
comp10154_c0_seq1	230													Het	G	A
comp10154_c0_seq1	247													Het	C	A
comp10158_c0_seq1	1000													Het	G	A
comp10158_c0_seq1	133										Het	C	T
comp10158_c0_seq1	166	Het	A	G	Het	A	G	Het	A	G	Het	A	G	Hom	A	G
comp10158_c0_seq1	391	Het	T	C	Het	T	C	Het	T	C	Het	T	C	Hom	T	C
comp10158_c0_seq1	490													Het	A	G
comp10158_c0_seq1	520													Het	C	T
comp10159_c0_seq1	196				Het	C	T
comp10160_c0_seq1	1083	Het	T	G
comp10160_c0_seq1	1424	Het	A	G				Het	A	G				Het	A	G
comp10160_c0_seq1	1630							Het	C	T	Het	C	T	Het	C	T
comp10160_c0_seq1	684													Het	C	T
comp10160_c0_seq1	897	Het	C	A
comp10160_c0_seq1	952							Het	C	T	Het	C	T	Het	C	T
comp101639_c0_seq1	611				Het	C	T
comp101639_c0_seq1	677				Het	G	A
comp101639_c0_seq1	752				Het	T	A
comp101644_c0_seq1	267													Het	C	A
comp101644_c0_seq1	462													Het	T	C
comp10164_c0_seq1	2810													Hom	G	A
comp10164_c0_seq1	4448										Het	C	T
comp10164_c0_seq1	4499							Het	A	G	Het	A	G
comp10164_c0_seq1	4634				Het	G	T							Het	G	T
comp10164_c0_seq1	4704				Het	A	T	Het	A	T	Het	A	T	Hom	A	T
comp10164_c0_seq1	4974										Het	G	A
comp10164_c0_seq1	5253										Het	A	G
comp101653_c0_seq1	703													Het	A	T
comp101653_c0_seq1	784													Het	C	T
comp101718_c0_seq1	145													Het	T	C
comp101718_c0_seq1	911				Het	C	G
comp10172_c0_seq1	538													Het	A	G
comp10172_c0_seq1	589				Het	G	A	Het	G	A	Het	G	A	Het	G	A
comp10172_c0_seq1	886				Het	C	T							Het	C	T
comp10172_c0_seq1	898										Het	C	T
comp101730_c0_seq1	1302													Hom	T	G
comp101730_c0_seq1	2169													Het	T	C
comp101730_c0_seq1	2923													Het	A	G
comp101730_c0_seq2	1302													Hom	T	G
comp101730_c0_seq2	2169													Het	T	C
comp101730_c0_seq2	2901													Het	A	G
comp10173_c0_seq1	1112	Het	G	A	Het	G	A	Het	G	A	Het	G	A	Hom	G	A
comp10173_c0_seq1	1367													Het	C	T
comp10173_c0_seq1	506										Het	G	A
comp10173_c0_seq1	76										Het	C	T
comp10173_c0_seq1	968	Het	G	A
comp10175_c0_seq1	957				Het	T	A
comp10176_c0_seq1	1037													Het	C	T
comp10176_c0_seq1	220	Het	T	G	Het	T	G	Het	T	G	Het	T	G
comp10176_c0_seq1	301							Het	C	T
comp10176_c0_seq1	802													Het	G	C
comp10176_c0_seq1	883				Het	G	A	Het	G	A				Hom	G	A
comp10177_c0_seq1	1473							Het	A	C
comp10177_c0_seq1	1523	Het	A	G	Het	A	G							Het	A	G
comp10177_c0_seq1	1749	Het	T	G	Het	T	G				Het	T	G	Het	T	G
comp10177_c0_seq1	1784							Het	A	C				Het	A	C
comp10177_c0_seq1	2358				Het	G	T							Het	G	T
comp10177_c0_seq1	2440										Het	T	G
comp10177_c0_seq1	3033													Het	T	G
comp10177_c0_seq1	3403				Het	C	G							Het	C	G
comp10177_c0_seq1	378													Het	A	G
comp10177_c0_seq1	400													Het	T	A
comp10177_c0_seq1	863													Het	T	C
comp10177_c0_seq1	991							Het	C	A				Het	C	A
comp101795_c0_seq1	475	Het	C	A
comp101795_c0_seq1	82	Het	A	T
comp10179_c0_seq1	1055										Het	C	T
comp10179_c0_seq1	1430				Het	G	A
comp10179_c0_seq1	1583										Het	A	G
comp10179_c0_seq1	182							Het	A	G	Hom	A	G
comp10179_c0_seq1	1970										Het	A	C
comp10179_c0_seq1	2168										Het	C	G
comp10179_c0_seq1	2243	Het	A	C							Het	A	C	Het	A	C
comp10179_c0_seq1	2357	Het	G	T
comp10179_c0_seq1	2399										Het	T	C
comp10179_c0_seq1	2435										Het	G	A
comp10179_c0_seq1	2813	Het	T	C							Het	T	C	Het	T	C
comp10179_c0_seq1	292										Het	A	G
comp10179_c0_seq1	330	Het	G	A
comp10179_c0_seq1	522	Het	A	T
comp10179_c0_seq1	900										Het	C	T
comp10179_c0_seq1	934	Het	C	G	Het	C	G
comp1017_c0_seq1	623							Het	C	T
comp10182_c0_seq1	278													Het	G	T
comp10183_c0_seq1	3330										Het	A	G	Het	A	G
comp10183_c0_seq1	3380	Het	T	C	Het	T	C	Hom	T	C	Het	T	C	Het	T	C
comp10183_c0_seq2	2287										Het	A	G	Het	A	G
comp10183_c0_seq2	2337	Het	T	C	Het	T	C	Hom	T	C	Het	T	C	Het	T	C
comp10183_c0_seq2	275							Het	C	A	Het	C	A
comp10183_c0_seq2	65				Het	C	G
comp10183_c0_seq2	807	Het	C	T	Het	C	T				Het	C	T	Het	C	T
comp101846_c0_seq1	337													Het	C	T
comp101846_c0_seq1	359													Het	T	G
comp101846_c0_seq1	83													Het	G	A
comp10184_c0_seq1	1268				Het	C	A	Het	C	A				Het	C	A
comp10184_c0_seq1	841				Het	C	A	Het	C	A				Het	C	A
comp101861_c0_seq1	500				Het	G	A
comp10186_c0_seq1	1106							Het	G	C
comp10186_c0_seq1	1689				Het	T	G
comp10186_c0_seq1	1724							Het	T	C
comp10186_c0_seq1	1789				Het	A	G				Het	A	G
comp10186_c0_seq1	454	Het	A	G
comp10186_c0_seq13	1308				Het	A	G	Het	A	G	Het	A	G	Het	A	G
comp10186_c0_seq13	1380				Het	T	G	Het	T	G	Het	T	G	Het	T	G
comp10186_c0_seq13	1511													Het	G	A
comp10186_c0_seq13	1687										Het	C	T
comp10186_c0_seq13	832	Het	A	C	Het	A	C	Het	A	C	Het	A	C	Het	A	C
comp10186_c0_seq13	950				Het	T	C	Het	T	C	Het	T	C
comp10186_c0_seq14	1295				Het	A	G	Het	A	G	Het	A	G	Het	A	G
comp10186_c0_seq14	1367				Het	T	G	Het	T	G	Het	T	G	Het	T	G
comp10186_c0_seq14	1498													Het	G	A
comp10186_c0_seq14	1674										Het	C	T
comp10186_c0_seq14	819	Het	A	C	Het	A	C	Het	A	C	Het	A	C	Het	A	C
comp10186_c0_seq14	937				Het	T	C	Het	T	C	Het	T	C
comp10186_c0_seq16	1080				Het	G	A
comp10186_c0_seq16	125							Het	T	G	Het	T	G	Het	T	G
comp10186_c0_seq16	190				Het	T	C
comp10186_c0_seq16	433	Het	A	G
comp10186_c0_seq16	442													Het	T	C
comp10186_c0_seq16	520							Het	A	G	Het	A	G	Het	A	G
comp10186_c0_seq16	591	Het	A	T
comp10186_c0_seq16	926				Het	G	T	Het	G	T				Het	G	T
comp10186_c0_seq3	1106							Het	G	C
comp10186_c0_seq3	1689				Het	T	G
comp10186_c0_seq3	1724							Het	T	C
comp10186_c0_seq3	1789				Het	A	G				Het	A	G
comp10186_c0_seq3	454	Het	A	G
comp10186_c0_seq4	1106							Het	G	C
comp10186_c0_seq4	1689				Het	T	G
comp10186_c0_seq4	454	Het	A	G
comp101874_c0_seq1	244	Het	G	T
comp101874_c0_seq1	276	Hom	A	G
comp101877_c0_seq1	410													Het	A	C
comp101877_c0_seq1	679													Het	G	A
comp10187_c0_seq1	1041				Het	C	T	Hom	C	T	Het	C	T	Het	C	T
comp10187_c0_seq1	1319	Het	A	G
comp10187_c0_seq1	1403	Het	T	G				Het	T	G
comp10187_c0_seq1	1616							Het	T	C
comp10187_c0_seq1	207													Het	T	A
comp10187_c0_seq1	2594							Het	T	C
comp10187_c0_seq1	3005				Het	C	T	Het	C	T	Het	C	T	Het	C	T
comp10187_c0_seq1	3026				Het	T	C	Hom	T	C	Het	T	C	Het	T	C
comp10187_c0_seq1	3080				Het	C	A				Het	C	A	Het	C	A
comp10187_c0_seq1	446				Het	G	C	Het	G	C	Hom	G	C	Hom	G	C
comp10187_c0_seq1	472				Het	T	C	Het	T	C	Hom	T	C	Hom	T	C
comp10187_c0_seq1	601							Het	A	G				Het	A	G
comp10187_c0_seq1	762	Het	G	A
comp10187_c0_seq1	834							Het	C	T
comp10187_c0_seq1	874				Het	C	T				Het	C	T
comp10187_c0_seq1	911										Het	A	T	Het	A	T
comp101888_c0_seq1	151				Het	T	C
comp10188_c0_seq1	1091							Het	G	T	Het	G	T	Hom	G	T
comp10188_c0_seq1	1109	Het	A	G				Het	A	G	Het	A	G	Hom	A	G
comp10188_c0_seq1	1304	Het	T	C	Het	T	C	Het	T	C	Het	T	C	Hom	T	C
comp10188_c0_seq1	1472	Het	A	G										Het	A	T
comp10188_c0_seq1	1602	Het	G	A
comp10188_c0_seq1	1708	Het	G	A
comp10188_c0_seq1	1939							Het	T	A	Het	T	A	Het	T	A
comp10188_c0_seq1	692							Het	C	T				Het	C	T
comp10189_c0_seq1	1064	Het	C	G	Het	C	G	Het	C	A	Het	C	A	Het	C	G
comp10189_c0_seq1	1091							Het	T	A	Het	T	A
comp10189_c0_seq1	209							Het	C	T	Het	C	T
comp10189_c0_seq1	294							Het	C	T	Het	C	T	Het	C	T
comp10189_c0_seq1	558													Het	A	G
comp10189_c0_seq1	913							Het	A	G	Het	A	G
comp10189_c0_seq1	930													Het	A	G
comp1018_c0_seq1	2716										Het	C	T
comp1018_c0_seq1	3040										Het	C	A	Het	C	A
comp1018_c0_seq1	3127				Het	G	A
comp1018_c0_seq1	3267										Het	C	T	Het	C	T
comp1018_c0_seq1	3484	Het	C	T
comp1018_c0_seq1	3804										Het	G	A	Het	G	A
comp1018_c0_seq1	3867							Het	C	T	Het	C	T	Het	C	T
comp1018_c0_seq2	1080	Het	C	T
comp1018_c0_seq2	1656										Het	C	A	Het	C	A
comp1018_c0_seq2	1743				Het	G	A
comp1018_c0_seq2	1883										Het	C	T	Het	C	T
comp1018_c0_seq2	2100	Het	C	T
comp1018_c0_seq2	2420										Het	G	A	Het	G	A
comp1018_c0_seq2	2483							Het	C	T	Het	C	T	Het	C	T
comp1018_c0_seq2	249	Het	G	A	Het	G	A	Het	G	A	Het	G	A	Het	G	A
comp1018_c0_seq2	432				Het	C	T				Het	C	T	Het	C	T
comp1018_c0_seq2	492	Het	C	A
comp1018_c0_seq2	69	Het	C	T	Het	C	T	Het	C	T
comp1018_c0_seq2	885	Het	G	A
comp1018_c0_seq3	1053	Het	C	T
comp1018_c0_seq3	1629										Het	C	A	Het	C	A
comp1018_c0_seq3	1716				Het	G	A
comp1018_c0_seq3	1856										Het	C	T	Het	C	T
comp1018_c0_seq3	2073	Het	C	T
comp1018_c0_seq3	2393										Het	G	A	Het	G	A
comp1018_c0_seq3	2456							Het	C	T	Het	C	T	Het	C	T
comp1018_c0_seq3	249	Het	G	A	Het	G	A	Het	G	A	Het	G	A	Het	G	A
comp1018_c0_seq3	315										Het	T	C	Het	T	C
comp1018_c0_seq3	405										Het	C	T	Het	C	T
comp1018_c0_seq3	465	Het	C	A
comp1018_c0_seq3	69	Het	C	T	Het	C	T	Het	C	T
comp1018_c0_seq3	858	Het	G	A
comp101923_c0_seq1	229													Het	C	T
comp101923_c0_seq1	282													Het	G	T
comp101923_c0_seq1	307													Het	G	A
comp101933_c0_seq1	4847				Het	T	A
comp101933_c0_seq2	4799				Het	T	A
comp10193_c0_seq1	1073	Het	T	C
comp10193_c0_seq1	1179										Het	C	T
comp10193_c0_seq1	1327										Het	C	T
comp10193_c0_seq1	251	Het	T	G	Het	T	G				Het	T	G
comp10193_c0_seq1	323										Het	G	C
comp10193_c0_seq1	379	Hom	T	A
comp10193_c0_seq1	532				Het	T	A
comp10193_c0_seq1	906	Het	T	C	Het	T	C	Het	T	C	Het	T	C
comp10193_c0_seq1	977	Het	G	T
comp10193_c0_seq2	1215										Het	C	T
comp10193_c0_seq2	251	Het	T	G	Het	T	G				Het	T	G
comp10193_c0_seq2	323										Het	G	C
comp10193_c0_seq2	379	Hom	T	A
comp10193_c0_seq2	532				Het	T	A
comp10193_c0_seq2	906	Het	T	C	Het	T	C	Het	T	C	Het	T	C
comp10194_c0_seq1	356				Het	T	C	Het	T	C	Het	T	C	Het	T	C
comp10194_c0_seq1	396													Het	A	G
comp10194_c0_seq1	645										Het	C	T	Het	C	T
comp10194_c0_seq1	88				Het	A	C							Het	A	C
comp101990_c0_seq1	584							Het	A	T
comp1019_c0_seq1	227				Het	G	T				Het	G	T	Het	G	T
comp101_c0_seq2	52	Het	A	G							Het	A	G
comp101_c0_seq2	76	Het	A	G	Het	A	G	Het	A	G	Het	A	G	Het	A	G
comp10200_c0_seq1	441				Het	T	A
comp10200_c0_seq1	517	Het	A	C	Het	A	C
comp10200_c0_seq1	601				Het	A	T
comp10200_c0_seq1	721				Het	T	G	Het	T	G
comp102027_c0_seq1	640				Het	C	T
comp102050_c0_seq1	1279													Het	C	T
comp10205_c0_seq2	1007				Het	T	C
comp102071_c0_seq1	220				Het	C	A
comp10207_c0_seq1	217				Het	G	A
comp10207_c0_seq1	255													Het	A	T
comp10207_c0_seq1	91				Het	G	A
comp10207_c0_seq2	138	Hom	C	T
comp10207_c0_seq2	91				Het	G	A
comp102082_c0_seq1	3171	Het	A	G	Het	A	G
comp102082_c0_seq1	3195	Het	A	G
comp10210_c0_seq1	318				Het	A	T	Het	A	T	Het	A	T	Het	A	T
comp10210_c0_seq1	355				Het	G	C	Het	G	C	Het	G	C	Het	G	C
comp10212_c0_seq1	233	Het	G	A							Het	G	A	Het	G	A
comp10212_c0_seq1	400	Het	C	G
comp10212_c0_seq1	581	Het	C	T							Het	C	T	Het	C	T
comp10212_c0_seq1	629							Het	T	C
comp10212_c0_seq1	72	Het	T	C	Het	T	C	Het	T	C
comp10212_c0_seq2	233	Het	G	A							Het	G	A	Het	G	A
comp10212_c0_seq2	396							Het	T	C
comp10212_c0_seq2	72	Het	T	C	Het	T	C	Het	T	C
comp10214_c0_seq1	1083				Het	A	C	Het	A	C	Het	A	C
comp10214_c0_seq1	1134							Het	G	A	Het	G	A
comp10214_c0_seq1	1170										Het	C	A
comp10214_c0_seq1	1254							Het	A	G	Het	A	G	Het	A	G
comp10214_c0_seq1	1570													Hom	T	C
comp10214_c0_seq1	1624													Het	C	A
comp10214_c0_seq1	1831										Het	T	C
comp10214_c0_seq1	1936													Het	G	A
comp10214_c0_seq1	2005				Het	G	A	Het	G	A	Het	G	A	Het	G	A
comp10214_c0_seq1	2140													Het	G	T
comp10214_c0_seq1	2281							Het	G	C	Het	G	C
comp10214_c0_seq1	2356							Het	T	A	Het	T	A
comp10214_c0_seq1	256				Het	C	T							Hom	C	T
comp10214_c0_seq1	326													Het	T	C
comp10214_c0_seq1	433													Hom	A	G
comp10214_c0_seq1	448													Hom	T	C
comp10214_c0_seq1	541										Het	A	G
comp10214_c0_seq1	581				Het	C	T	Het	C	T	Het	C	T
comp10214_c0_seq1	623				Het	C	A
comp10214_c0_seq1	731							Het	A	T	Het	A	T
comp10214_c0_seq1	863													Het	A	T
comp10214_c0_seq2	1137													Hom	A	C
comp10214_c0_seq2	1219							Het	A	G	Het	A	G
comp10214_c0_seq2	1535													Hom	T	C
comp10214_c0_seq2	1589													Het	C	A
comp10214_c0_seq2	1796										Het	T	C
comp10214_c0_seq2	1901													Het	G	A
comp10214_c0_seq2	1970				Het	G	A	Het	G	A	Het	G	A	Het	G	A
comp10214_c0_seq2	2105													Het	G	T
comp10214_c0_seq2	2246							Het	G	C	Het	G	C
comp10214_c0_seq2	2321							Het	T	A	Het	T	A
comp10214_c0_seq2	256				Het	C	T							Hom	C	T
comp10214_c0_seq2	326													Het	T	C
comp10214_c0_seq2	433													Hom	A	G
comp10214_c0_seq2	448													Hom	T	C
comp10214_c0_seq2	541										Het	A	G
comp10214_c0_seq2	581				Het	C	T	Het	C	T	Het	C	T
comp10214_c0_seq2	623				Het	C	A
comp10214_c0_seq2	731							Het	A	T	Het	A	T
comp10214_c0_seq2	863													Het	A	T
comp10214_c0_seq2	959										Het	A	C
comp102153_c0_seq1	111							Het	A	G
comp102153_c0_seq1	126							Het	C	T
comp102163_c0_seq1	1289				Het	C	T
comp102180_c0_seq1	1119				Het	G	A
comp102180_c0_seq1	1494	Het	A	G
comp102180_c0_seq1	639				Het	C	T
comp102180_c0_seq1	945	Het	A	G
comp102225_c0_seq1	1499													Het	A	C
comp102225_c0_seq1	754													Het	T	C
comp102225_c0_seq1	788							Het	A	T				Het	A	T
comp102225_c0_seq1	827													Het	A	C
comp10224_c0_seq1	16214													Het	A	G
comp10224_c0_seq1	16955													Het	C	A
comp10224_c0_seq1	18500													Het	C	A
comp10224_c0_seq1	18627													Het	C	T
comp10224_c0_seq1	19068													Het	C	T
comp10224_c0_seq1	19919													Het	C	T
comp10224_c0_seq1	20359													Het	G	A
comp10224_c0_seq1	20388													Het	G	A
comp10224_c0_seq1	20487													Het	G	A
comp10224_c0_seq1	20764													Het	C	T
comp10224_c0_seq1	20814													Het	C	T
comp10224_c0_seq1	22158										Het	A	T	Het	A	T
comp10224_c0_seq1	22396				Het	C	T				Het	C	T	Het	C	T
comp10224_c0_seq1	22792				Het	T	C				Het	T	C	Het	T	C
comp10224_c0_seq1	2634										Het	C	T
comp10224_c0_seq1	2877				Het	G	C
comp10224_c0_seq1	9300	Het	T	C							Het	T	C
comp10224_c0_seq1	9336				Het	C	G				Het	C	G
comp10224_c0_seq107	2424										Het	C	T
comp10224_c0_seq107	2667				Het	G	C
comp10224_c0_seq11	15971													Het	A	G
comp10224_c0_seq11	16712													Het	C	A
comp10224_c0_seq11	18257													Het	C	A
comp10224_c0_seq11	18384													Het	C	T
comp10224_c0_seq11	18825													Het	C	T
comp10224_c0_seq11	19676													Het	C	T
comp10224_c0_seq11	20116													Het	G	A
comp10224_c0_seq11	20145													Het	G	A
comp10224_c0_seq11	20244													Het	G	A
comp10224_c0_seq11	20521													Het	C	T
comp10224_c0_seq11	20571													Het	C	T
comp10224_c0_seq11	21015													Het	T	G
comp10224_c0_seq11	21263										Het	A	T	Het	A	T
comp10224_c0_seq11	21501				Het	C	T				Het	C	T	Het	C	T
comp10224_c0_seq11	21897				Het	T	C				Het	T	C	Het	T	C
comp10224_c0_seq11	2424										Het	C	T
comp10224_c0_seq11	2667				Het	G	C
comp10224_c0_seq11	9057	Het	T	C							Het	T	C
comp10224_c0_seq11	9093				Het	C	G				Het	C	G
comp10224_c0_seq114	2424										Het	C	T
comp10224_c0_seq114	2667				Het	G	C
comp10224_c0_seq116	2634										Het	C	T
comp10224_c0_seq117	2634										Het	C	T
comp10224_c0_seq124	2424										Het	C	T
comp10224_c0_seq124	2667				Het	G	C
comp10224_c0_seq126	2424										Het	C	T
comp10224_c0_seq126	2667				Het	G	C
comp10224_c0_seq148	381										Het	A	T
comp10224_c0_seq4	16041													Het	A	G
comp10224_c0_seq4	16782													Het	C	A
comp10224_c0_seq4	18327													Het	C	A
comp10224_c0_seq4	18454													Het	C	T
comp10224_c0_seq4	18895													Het	C	T
comp10224_c0_seq4	19746													Het	C	T
comp10224_c0_seq4	20186													Het	G	A
comp10224_c0_seq4	20215													Het	G	A
comp10224_c0_seq4	20314													Het	G	A
comp10224_c0_seq4	20591													Het	C	T
comp10224_c0_seq4	20641													Het	C	T
comp10224_c0_seq4	21985										Het	A	T	Het	A	T
comp10224_c0_seq4	22223				Het	C	T				Het	C	T	Het	C	T
comp10224_c0_seq4	22619				Het	T	C				Het	T	C	Het	T	C
comp10224_c0_seq4	2494										Het	C	T
comp10224_c0_seq4	2737				Het	G	C
comp10224_c0_seq4	9127	Het	T	C							Het	T	C
comp10224_c0_seq4	9163				Het	C	G				Het	C	G
comp10224_c0_seq88	2634										Het	C	T
comp10224_c0_seq88	9354	Het	T	C							Het	T	C
comp10224_c0_seq88	9390				Het	C	G				Het	C	G
comp10224_c0_seq9	16074													Het	A	G
comp10224_c0_seq9	16815													Het	C	A
comp10224_c0_seq9	18360													Het	C	A
comp10224_c0_seq9	18487													Het	C	T
comp10224_c0_seq9	18928													Het	C	T
comp10224_c0_seq9	19779													Het	C	T
comp10224_c0_seq9	20219													Het	G	A
comp10224_c0_seq9	20248													Het	G	A
comp10224_c0_seq9	20347													Het	G	A
comp10224_c0_seq9	20624													Het	C	T
comp10224_c0_seq9	20674													Het	C	T
comp10224_c0_seq9	21118													Het	T	G
comp10224_c0_seq9	21366										Het	A	T	Het	A	T
comp10224_c0_seq9	21604				Het	C	T				Het	C	T	Het	C	T
comp10224_c0_seq9	22000				Het	T	C				Het	T	C	Het	T	C
comp10224_c0_seq9	2494										Het	C	T
comp10224_c0_seq9	2737				Het	G	C
comp10224_c0_seq9	9160	Het	T	C							Het	T	C
comp10224_c0_seq9	9196				Het	C	G				Het	C	G
comp10224_c0_seq99	2634										Het	C	T
comp102260_c0_seq1	591	Het	C	A
comp10226_c0_seq1	1245										Het	C	A
comp10226_c0_seq1	138										Het	C	T
comp10227_c0_seq1	1585													Het	G	A
comp10227_c0_seq1	1900				Het	G	A				Het	G	A	Het	G	A
comp10227_c0_seq11	339										Het	C	G
comp10227_c0_seq11	545													Het	G	A
comp10227_c0_seq11	794													Het	A	G
comp10227_c0_seq4	1123	Het	C	T							Het	C	T	Het	C	T
comp10227_c0_seq4	1873	Het	G	A				Het	G	A	Het	G	A	Het	G	A
comp10227_c0_seq4	1939	Het	C	T							Het	C	T	Het	C	T
comp10227_c0_seq4	2016	Het	C	T							Het	C	T
comp10227_c0_seq4	2049	Het	C	A				Het	C	A	Het	C	A
comp10227_c0_seq4	378	Het	T	G	Het	T	G	Het	T	G				Het	T	G
comp10227_c0_seq4	427	Het	T	G				Het	T	G				Het	T	G
comp10227_c0_seq4	625										Het	C	T
comp10228_c0_seq1	116	Het	A	C							Het	A	C
comp10228_c0_seq1	248							Het	C	T				Het	C	T
comp102296_c0_seq1	914	Het	G	A
comp102326_c0_seq1	822										Het	T	C
comp10232_c0_seq1	1012							Het	T	A				Het	T	A
comp10232_c0_seq1	1186										Het	T	C	Het	T	C
comp10232_c0_seq1	1246							Het	A	C				Het	A	C
comp10232_c0_seq1	1339										Het	A	T
comp10232_c0_seq1	2177										Het	G	C
comp10232_c0_seq1	2194										Het	A	C
comp10232_c0_seq1	2294										Het	G	C
comp10232_c0_seq1	2440				Het	C	T	Het	C	T				Het	C	T
comp10232_c0_seq1	2606													Het	G	A
comp10232_c0_seq1	2631													Het	G	C
comp10232_c0_seq1	2702							Het	A	G
comp10232_c0_seq1	2764							Het	G	C
comp10232_c0_seq1	2796													Het	C	A
comp10232_c0_seq1	2835													Het	G	C
comp10232_c0_seq2	1012							Het	T	A				Het	T	A
comp10232_c0_seq2	1186										Het	T	C	Het	T	C
comp10232_c0_seq2	1246							Het	A	C				Het	A	C
comp10232_c0_seq2	1339										Het	A	T
comp10232_c0_seq2	2141										Het	G	C
comp10232_c0_seq2	2158										Het	A	C
comp10232_c0_seq2	2258										Het	G	C
comp10232_c0_seq2	2404				Het	C	T	Het	C	T				Het	C	T
comp10232_c0_seq2	2570													Het	G	A
comp10232_c0_seq2	2595													Het	G	C
comp10232_c0_seq2	2666							Het	A	G
comp10232_c0_seq2	2728							Het	G	C
comp10232_c0_seq2	2760													Het	C	A
comp10232_c0_seq2	2799													Het	G	C
comp10233_c0_seq1	1021	Het	C	A							Het	C	A
comp10233_c0_seq1	1055	Het	A	C							Het	A	C
comp10233_c0_seq1	1111													Het	T	G
comp10233_c0_seq1	1138													Het	G	A
comp10233_c0_seq1	128										Het	C	G
comp10233_c0_seq1	1361				Het	T	G	Het	T	G
comp10233_c0_seq1	1379													Het	A	G
comp10233_c0_seq1	1419				Het	A	T	Het	A	T				Het	A	T
comp10233_c0_seq1	1523				Het	T	G	Het	T	G	Hom	T	G	Het	T	G
comp10233_c0_seq1	1554							Het	T	A
comp10233_c0_seq1	1852				Het	T	C							Het	T	C
comp10233_c0_seq1	248													Het	T	C
comp10233_c0_seq1	370													Het	C	T
comp10233_c0_seq1	451	Het	G	A
comp10233_c0_seq1	454													Het	C	T
comp10233_c0_seq1	721													Het	G	A
comp10233_c0_seq1	812										Het	G	C
comp10233_c0_seq2	1021	Het	C	A							Het	C	A
comp10233_c0_seq2	1055	Het	A	C							Het	A	C
comp10233_c0_seq2	1111													Het	T	G
comp10233_c0_seq2	1138													Het	G	A
comp10233_c0_seq2	128										Het	C	G
comp10233_c0_seq2	1361				Het	T	G	Het	T	G
comp10233_c0_seq2	1379													Het	A	G
comp10233_c0_seq2	1419				Het	A	T	Het	A	T				Het	A	T
comp10233_c0_seq2	1523				Het	T	G				Het	T	G	Het	T	G
comp10233_c0_seq2	1829				Het	T	C							Het	T	C
comp10233_c0_seq2	248													Het	T	C
comp10233_c0_seq2	370													Het	C	T
comp10233_c0_seq2	451	Het	G	A
comp10233_c0_seq2	454													Het	C	T
comp10233_c0_seq2	721													Het	G	A
comp10233_c0_seq2	812										Het	G	C
comp10234_c0_seq1	1096										Het	C	T
comp10234_c0_seq1	1701	Het	C	T										Hom	C	T
comp10234_c0_seq1	1796													Hom	G	A
comp10234_c0_seq1	1977				Het	T	G	Het	T	G	Hom	T	G
comp10234_c0_seq1	348				Het	C	G	Hom	C	G	Het	C	G	Hom	C	G
comp10234_c0_seq1	435				Het	T	C	Hom	T	C	Het	T	C	Hom	T	C
comp10234_c0_seq1	702										Het	C	T
comp10234_c0_seq1	77													Het	G	A
comp102376_c0_seq1	2974							Het	T	C
comp102376_c0_seq1	3386	Het	C	G				Het	C	G
comp102398_c0_seq1	1647													Het	A	G
comp102398_c0_seq1	396													Het	T	C
comp102398_c0_seq1	477													Het	A	G
comp10239_c0_seq1	1069	Het	T	C	Het	T	C
comp10239_c0_seq1	158	Het	T	A	Het	T	A	Het	T	A
comp10239_c0_seq1	1956	Het	T	A	Het	T	A	Het	T	A
comp10239_c0_seq1	590	Het	C	T	Het	C	T
comp10239_c0_seq1	996	Het	T	C	Het	T	C
comp10240_c0_seq1	108	Het	A	G	Het	A	G							Het	A	G
comp10240_c0_seq1	1112													Het	G	T
comp10240_c0_seq1	558	Het	A	G
comp10240_c0_seq1	693				Het	G	A							Het	G	A
comp10240_c0_seq1	861				Het	T	C							Hom	T	C
comp102414_c0_seq1	360				Het	G	A
comp102432_c0_seq1	192													Het	C	T
comp102443_c0_seq1	2106				Het	A	T
comp102443_c0_seq1	781										Het	G	A
comp102443_c0_seq1	964				Het	G	A
comp102450_c0_seq1	117				Het	C	G
comp10246_c0_seq1	180	Het	T	C	Het	T	C	Het	T	C	Het	T	C	Het	T	C
comp10246_c0_seq1	315							Het	C	A				Het	C	A
comp10246_c0_seq1	330										Het	T	C
comp10246_c0_seq1	435													Het	G	A
comp10246_c0_seq1	484										Het	C	T
comp10246_c0_seq1	521							Het	A	G	Het	A	G
comp10246_c0_seq1	579	Het	T	A
comp10246_c0_seq1	619	Het	T	C	Het	T	C	Het	T	C
comp10246_c0_seq1	823	Het	C	T				Het	C	T
comp10246_c0_seq1	972	Het	G	T
comp102480_c0_seq1	194				Het	C	A
comp102495_c0_seq1	1145													Het	C	A
comp102495_c0_seq2	1109													Het	C	A
comp102495_c0_seq3	942													Het	C	A
comp102497_c0_seq1	1210				Het	T	C
comp102497_c0_seq1	1227	Het	A	G
comp1024_c0_seq1	1022				Het	T	G	Het	T	G	Het	T	G
comp1024_c0_seq1	2354				Het	A	G
comp1024_c0_seq1	2438				Het	T	G	Het	T	G
comp1024_c0_seq1	253													Het	G	A
comp1024_c0_seq1	508										Het	G	A
comp10255_c0_seq1	1043										Het	C	G
comp10255_c0_seq1	1235	Het	G	A	Het	G	A	Het	G	A	Het	G	A	Het	G	A
comp10255_c0_seq1	132							Het	T	C	Het	T	C	Het	T	C
comp10255_c0_seq1	1472										Het	T	C
comp10255_c0_seq1	1688										Het	C	T	Het	C	T
comp10255_c0_seq1	2027										Het	A	G
comp10255_c0_seq1	2087										Het	C	T
comp10255_c0_seq1	2150										Het	C	T
comp10255_c0_seq1	2180										Het	G	A	Het	G	A
comp10255_c0_seq1	2204				Het	C	T
comp10255_c0_seq1	248	Het	T	C	Het	T	C	Het	T	C	Het	T	C	Het	T	C
comp10255_c0_seq1	308	Het	A	C	Het	A	C	Het	A	C	Het	A	C	Het	A	C
comp10255_c0_seq1	434				Het	A	C	Het	A	C				Het	A	C
comp10255_c0_seq1	965	Het	G	A	Het	G	A	Het	G	A	Het	G	A	Het	G	A
comp10256_c0_seq1	22				Het	G	A
comp10256_c0_seq1	377										Het	A	G	Het	A	G
comp10256_c0_seq1	676													Het	T	C
comp10257_c0_seq1	149				Het	A	G				Het	A	G	Het	A	G
comp10257_c0_seq1	609	Het	A	G	Het	A	G	Het	A	G	Het	A	G	Het	A	G
comp10257_c0_seq1	781	Het	C	T
comp10258_c0_seq1	1365				Het	T	C	Het	T	C	Het	T	C	Het	T	C
comp10258_c0_seq1	1595	Het	G	A
comp10258_c0_seq1	168				Het	C	T				Het	C	T	Het	C	T
comp10258_c0_seq1	1817	Het	T	G
comp10258_c0_seq1	2038	Het	A	G
comp10258_c0_seq1	2170	Het	A	G
comp10258_c0_seq1	2204							Het	G	A	Het	G	A	Het	G	A
comp10258_c0_seq1	2317										Het	C	T	Het	C	T
comp10258_c0_seq1	2800										Het	C	G	Het	C	G
comp10258_c0_seq1	2945							Het	A	C
comp10258_c0_seq1	3008	Het	T	C
comp10258_c0_seq1	3039							Het	A	T
comp10258_c0_seq1	3144				Het	T	G				Het	T	G
comp10258_c0_seq1	3221	Het	C	A	Het	C	A	Het	C	A	Het	C	A	Het	C	A
comp10258_c0_seq1	3317										Het	A	G	Het	A	G
comp10258_c0_seq1	3363										Het	T	C	Het	T	C
comp10258_c0_seq1	3455	Het	A	G							Het	A	G	Het	A	G
comp10258_c0_seq1	480										Het	C	T	Het	C	T
comp10258_c0_seq1	810										Het	T	C	Het	T	C
comp10258_c0_seq1	939	Het	T	G	Het	T	G	Het	T	G
comp10259_c0_seq1	1009													Het	C	T
comp10259_c0_seq1	1164	Het	A	G	Het	A	G	Het	A	G	Het	A	G	Het	A	G
comp10259_c0_seq1	1371	Het	G	T
comp10259_c0_seq1	1806										Het	G	A
comp10259_c0_seq1	1863													Het	C	A
comp10259_c0_seq1	1902	Het	G	C							Het	G	C
comp10259_c0_seq1	1968										Het	C	A
comp10259_c0_seq1	2040										Het	G	A
comp10259_c0_seq1	2055				Het	C	T	Het	C	T				Hom	C	T
comp10259_c0_seq1	2106							Het	G	A
comp10259_c0_seq1	387										Het	T	C
comp10259_c0_seq1	537													Het	C	T
comp10259_c0_seq1	568	Het	A	C							Het	A	C
comp10259_c0_seq1	639	Het	C	T							Het	C	T
comp102609_c0_seq1	3507	Het	T	C
comp102609_c0_seq1	454	Het	G	A
comp102609_c0_seq1	5840	Het	C	T
comp102631_c0_seq1	1026	Het	C	A
comp102631_c0_seq3	1002	Het	C	A
comp10263_c0_seq1	1235							Het	G	A
comp10263_c0_seq1	1373				Het	T	C				Het	T	C
comp10263_c0_seq1	1691				Het	G	T
comp10263_c0_seq1	1730				Het	G	A
comp10263_c0_seq1	1853				Het	G	A				Het	G	A
comp10263_c0_seq1	1922										Het	C	T
comp10263_c0_seq1	2075							Het	C	T
comp10263_c0_seq1	2102				Het	C	T	Hom	C	T	Het	C	T
comp10263_c0_seq1	2276										Het	C	T
comp10263_c0_seq1	2687							Het	T	C
comp10263_c0_seq1	3002							Het	G	A	Het	G	A
comp10263_c0_seq1	3629							Het	C	T	Het	C	T
comp10263_c0_seq1	3771	Het	T	C
comp10263_c0_seq1	3867							Het	A	T
comp10263_c0_seq1	4085				Het	C	T	Het	C	T	Het	C	T
comp102642_c0_seq1	1708													Het	A	G
comp10269_c0_seq1	1236							Het	G	T				Het	G	T
comp10269_c0_seq1	1379	Het	C	T										Het	C	T
comp10269_c0_seq1	1454										Het	C	A
comp10269_c0_seq1	1531													Het	T	C
comp10269_c0_seq1	1563				Het	A	G	Het	A	G				Het	A	G
comp10269_c0_seq1	1577	Het	C	T							Het	C	T
comp10269_c0_seq1	1630				Het	C	T							Het	C	T
comp10269_c0_seq1	1815	Het	T	C							Hom	T	C
comp10269_c0_seq1	2074										Het	G	T
comp10269_c0_seq1	2114							Het	G	A				Het	G	A
comp10269_c0_seq1	232	Het	T	A
comp10269_c0_seq1	2413				Het	G	A				Het	G	A	Het	G	A
comp10269_c0_seq1	2498										Het	G	A
comp10269_c0_seq1	2726													Het	C	T
comp10269_c0_seq1	2891													Het	G	A
comp10269_c0_seq1	2984													Het	G	A
comp10269_c0_seq1	3101	Het	C	T
comp10269_c0_seq1	3158	Het	C	T				Het	C	T	Het	C	T
comp10269_c0_seq1	3290										Het	T	A
comp10269_c0_seq1	4511										Het	G	T
comp10269_c0_seq1	4760				Het	C	A	Het	C	A				Hom	C	A
comp10269_c0_seq1	4801										Het	T	C
comp10270_c0_seq1	406	Het	A	C
comp10270_c0_seq1	499	Het	A	G
comp10270_c0_seq1	532										Het	T	C	Het	T	C
comp10271_c0_seq1	1177	Het	G	A	Het	G	A	Het	G	A
comp10271_c0_seq1	1270							Het	G	T	Het	G	T	Het	G	T
comp10271_c0_seq1	1297							Het	A	G	Het	A	G	Het	A	G
comp10271_c0_seq1	1363				Het	G	A
comp10271_c0_seq1	1420	Het	C	A
comp10271_c0_seq1	1492							Het	A	G	Het	A	G	Het	A	G
comp10271_c0_seq1	1945							Het	C	T	Het	C	T	Het	C	T
comp10271_c0_seq1	2197							Het	G	T	Het	G	T	Het	G	T
comp10271_c0_seq1	2623				Het	G	A
comp10271_c0_seq1	574	Het	A	G	Hom	A	G	Het	A	G	Het	A	G	Het	A	G
comp10271_c0_seq1	595							Het	G	A	Het	G	A	Het	G	A
comp10275_c0_seq1	283				Het	C	T	Het	C	T	Het	C	T	Het	C	T
comp10275_c0_seq1	421				Het	T	G	Het	T	G	Het	T	G
comp10275_c0_seq1	706										Het	A	G	Het	A	G
comp10276_c0_seq1	218							Het	A	C				Het	A	C
comp10276_c0_seq1	301	Het	A	T
comp10276_c0_seq1	357				Het	C	T	Het	C	T	Het	C	T	Hom	C	T
comp10276_c0_seq1	43				Het	G	A	Het	G	A
comp10276_c0_seq1	470										Het	A	C
comp10276_c0_seq1	487				Het	T	G
comp1027_c1_seq1	1163				Het	T	A	Het	T	A				Het	T	A
comp1027_c1_seq1	1466										Het	C	T	Het	C	T
comp1027_c1_seq1	1598	Het	A	G							Het	A	G
comp1027_c1_seq1	1631										Het	C	T
comp1027_c1_seq1	1676										Het	C	T
comp1027_c1_seq1	1808	Het	T	C							Het	T	C
comp1027_c1_seq1	287	Het	A	G	Het	A	G				Hom	A	G
comp1027_c1_seq1	770	Het	C	T	Het	C	T	Het	C	T				Het	C	T
comp1027_c1_seq1	855				Het	C	T	Het	C	T	Het	C	T
comp1027_c1_seq1	992													Het	C	T
comp10281_c0_seq1	233							Het	T	C
comp10281_c0_seq1	470	Het	G	A				Het	G	A
comp10281_c0_seq1	725										Het	C	T	Het	C	T
comp102822_c0_seq1	917										Het	T	C
comp10283_c0_seq1	1170				Het	G	A
comp10283_c0_seq1	2160				Het	A	T	Het	A	T
comp10283_c0_seq1	2349										Het	G	A	Het	G	A
comp10283_c0_seq1	2511							Het	G	T
comp10283_c0_seq1	2820	Het	T	C	Het	T	C
comp10283_c0_seq1	3051				Het	G	A
comp10283_c0_seq1	3288										Het	T	C
comp10283_c0_seq1	3787	Het	C	T							Het	C	T
comp10283_c0_seq1	3905				Het	A	G
comp10283_c0_seq1	4012				Het	T	G
comp10283_c0_seq1	4060				Het	A	T	Het	A	T	Het	A	T
comp10283_c0_seq1	4112	Het	C	T
comp10283_c0_seq1	4113							Het	G	A	Het	G	A
comp10283_c0_seq1	4271							Het	C	T
comp10283_c0_seq1	5960				Het	C	T	Het	C	T	Het	C	T
comp10283_c0_seq1	6178				Het	C	T	Het	C	T
comp10283_c0_seq1	6841				Het	T	C
comp10283_c0_seq1	702										Het	C	T
comp10283_c0_seq1	7051				Het	C	T	Het	C	T	Het	C	T
comp10283_c0_seq1	7387										Het	C	T
comp10283_c0_seq1	7831										Het	C	A
comp10283_c0_seq1	8152										Het	T	C
comp10283_c0_seq1	82				Het	G	C	Het	G	C
comp10283_c0_seq2	1170				Het	G	A
comp10283_c0_seq2	2160				Het	A	T	Het	A	T
comp10283_c0_seq2	2349										Het	G	A	Het	G	A
comp10283_c0_seq2	2511							Het	G	T
comp10283_c0_seq2	2820	Het	T	C	Het	T	C
comp10283_c0_seq2	3051				Het	G	A
comp10283_c0_seq2	3288										Het	T	C
comp10283_c0_seq2	3753	Het	C	T							Het	C	T
comp10283_c0_seq2	3871				Het	A	G
comp10283_c0_seq2	3978				Het	T	G
comp10283_c0_seq2	4026				Het	A	T	Het	A	T	Het	A	T
comp10283_c0_seq2	4078	Het	C	T
comp10283_c0_seq2	4079							Het	G	A	Het	G	A
comp10283_c0_seq2	4237							Het	C	T
comp10283_c0_seq2	5926				Het	C	T	Het	C	T	Het	C	T
comp10283_c0_seq2	6144				Het	C	T	Het	C	T
comp10283_c0_seq2	6807				Het	T	C
comp10283_c0_seq2	7017				Het	C	T	Het	C	T	Het	C	T
comp10283_c0_seq2	702										Het	C	T
comp10283_c0_seq2	7353										Het	C	T
comp10283_c0_seq2	7797										Het	C	A
comp10283_c0_seq2	8118										Het	T	C
comp10283_c0_seq2	82				Het	G	C	Het	G	C
comp10283_c0_seq3	1170				Het	G	A
comp10283_c0_seq3	1614				Het	A	T	Het	A	T
comp10283_c0_seq3	1803										Het	G	A	Het	G	A
comp10283_c0_seq3	1965							Het	G	T
comp10283_c0_seq3	2274	Het	T	C	Het	T	C
comp10283_c0_seq3	2505				Het	G	A
comp10283_c0_seq3	2742										Het	T	C
comp10283_c0_seq3	3241	Het	C	T							Het	C	T
comp10283_c0_seq3	3359				Het	A	G
comp10283_c0_seq3	3466				Het	T	G
comp10283_c0_seq3	3514				Het	A	T	Het	A	T	Het	A	T
comp10283_c0_seq3	3566	Het	C	T
comp10283_c0_seq3	3567							Het	G	A	Het	G	A
comp10283_c0_seq3	3725							Het	C	T
comp10283_c0_seq3	5414				Het	C	T	Het	C	T	Het	C	T
comp10283_c0_seq3	5632				Het	C	T	Het	C	T
comp10283_c0_seq3	6295				Het	T	C
comp10283_c0_seq3	6505				Het	C	T	Het	C	T	Het	C	T
comp10283_c0_seq3	6841										Het	C	T
comp10283_c0_seq3	702										Het	C	T
comp10283_c0_seq3	7285										Het	C	A
comp10283_c0_seq3	7606										Het	T	C
comp10283_c0_seq3	82				Het	G	C	Het	G	C
comp10283_c0_seq4	1170				Het	G	A
comp10283_c0_seq4	1614				Het	A	T	Het	A	T
comp10283_c0_seq4	1803										Het	G	A	Het	G	A
comp10283_c0_seq4	1965							Het	G	T
comp10283_c0_seq4	2274	Het	T	C	Het	T	C
comp10283_c0_seq4	2505				Het	G	A
comp10283_c0_seq4	2742										Het	T	C
comp10283_c0_seq4	3207	Het	C	T							Het	C	T
comp10283_c0_seq4	3325				Het	A	G
comp10283_c0_seq4	3432				Het	T	G
comp10283_c0_seq4	3480				Het	A	T	Het	A	T	Het	A	T
comp10283_c0_seq4	3532	Het	C	T
comp10283_c0_seq4	3533							Het	G	A	Het	G	A
comp10283_c0_seq4	3691							Het	C	T
comp10283_c0_seq4	5380				Het	C	T	Het	C	T	Het	C	T
comp10283_c0_seq4	5598				Het	C	T	Het	C	T
comp10283_c0_seq4	6261				Het	T	C
comp10283_c0_seq4	6471				Het	C	T	Het	C	T	Het	C	T
comp10283_c0_seq4	6807										Het	C	T
comp10283_c0_seq4	702										Het	C	T
comp10283_c0_seq4	7251										Het	C	A
comp10283_c0_seq4	7572										Het	T	C
comp10283_c0_seq4	82				Het	G	C	Het	G	C
comp10283_c0_seq5	1301	Het	A	G	Het	A	G	Het	A	G	Het	A	G	Het	A	G
comp10283_c0_seq5	1457										Het	T	C
comp10283_c0_seq5	1956	Het	C	T							Het	C	T
comp10283_c0_seq5	2074				Het	A	G
comp10283_c0_seq5	2181				Het	T	G
comp10283_c0_seq5	2229				Het	A	T	Het	A	T	Het	A	T
comp10283_c0_seq5	2281	Het	C	T
comp10283_c0_seq5	2282							Het	G	A	Het	G	A
comp10283_c0_seq5	2440							Het	C	T
comp10283_c0_seq5	4129				Het	C	T	Het	C	T	Het	C	T
comp10283_c0_seq5	4347				Het	C	T	Het	C	T
comp10283_c0_seq5	5010				Het	T	C
comp10283_c0_seq5	5220				Het	C	T	Het	C	T	Het	C	T
comp10283_c0_seq5	5556										Het	C	T
comp10283_c0_seq5	6000										Het	C	A
comp10283_c0_seq5	6321										Het	T	C
comp10283_c0_seq6	1301	Het	A	G	Het	A	G	Het	A	G	Het	A	G	Het	A	G
comp10283_c0_seq6	1457										Het	T	C
comp10283_c0_seq6	1922	Het	C	T							Het	C	T
comp10283_c0_seq6	2040				Het	A	G
comp10283_c0_seq6	2147				Het	T	G
comp10283_c0_seq6	2195				Het	A	T	Het	A	T	Het	A	T
comp10283_c0_seq6	2247	Het	C	T
comp10283_c0_seq6	2248							Het	G	A	Het	G	A
comp10283_c0_seq6	2406							Het	C	T
comp10283_c0_seq6	4095				Het	C	T	Het	C	T	Het	C	T
comp10283_c0_seq6	4313				Het	C	T	Het	C	T
comp10283_c0_seq6	4976				Het	T	C
comp10283_c0_seq6	5186				Het	C	T	Het	C	T	Het	C	T
comp10283_c0_seq6	5522										Het	C	T
comp10283_c0_seq6	5966										Het	C	A
comp10283_c0_seq6	6287										Het	T	C
comp10283_c0_seq9	1332				Het	T	C
comp10283_c0_seq9	1542				Het	C	T	Het	C	T	Het	C	T
comp10283_c0_seq9	1878										Het	C	T
comp10283_c0_seq9	2322										Het	C	A
comp10283_c0_seq9	2643										Het	T	C
comp10283_c0_seq9	669				Het	C	T	Het	C	T
comp10284_c0_seq1	1029				Het	A	G	Het	A	G				Het	A	G
comp10284_c0_seq1	1218							Het	G	T
comp10284_c0_seq1	1308							Het	G	A				Het	G	A
comp10284_c0_seq1	1595										Het	A	G	Het	A	G
comp10284_c0_seq1	1706	Het	T	A	Het	T	A	Het	T	A				Het	T	A
comp10284_c0_seq1	1726										Het	T	C
comp10284_c0_seq1	186							Het	T	C
comp10284_c0_seq1	1964							Het	T	G				Het	T	G
comp10284_c0_seq1	205				Het	T	C				Het	T	C
comp10284_c0_seq1	441							Het	A	G
comp10284_c0_seq1	48				Het	A	G				Het	A	G
comp10284_c0_seq1	888							Het	A	G				Het	A	G
comp102860_c0_seq1	811							Het	A	G
comp102873_c0_seq1	4557	Het	T	C
comp102873_c0_seq1	881	Het	A	G
comp102886_c0_seq1	193	Het	C	A
comp102886_c0_seq1	485	Het	A	C
comp10288_c0_seq1	1142	Het	A	G	Het	A	G	Het	A	G
comp10288_c0_seq1	2174	Het	G	A							Het	G	A	Het	G	A
comp10288_c0_seq1	2605	Het	G	A							Het	G	A	Het	G	A
comp10288_c0_seq1	2929							Het	T	C	Het	T	C	Het	T	C
comp10288_c0_seq1	578	Het	A	G	Het	A	G	Het	A	G
comp10288_c0_seq1	932	Het	C	T				Het	C	T
comp10290_c0_seq1	169										Het	C	T
comp10290_c0_seq1	458										Het	T	C
comp10290_c0_seq1	549													Het	A	T
comp10291_c0_seq1	1163										Het	T	A
comp10291_c0_seq1	1191	Het	C	T	Het	C	T
comp10291_c0_seq1	1228	Het	C	T							Het	C	T
comp10291_c0_seq1	1346	Het	C	T	Het	C	T	Het	C	T				Het	C	T
comp10291_c0_seq1	163	Het	C	T	Het	C	T	Het	C	T	Het	C	T
comp10291_c0_seq1	184										Het	G	A
comp10291_c0_seq1	232				Het	A	G	Het	A	G				Hom	A	G
comp10291_c0_seq1	299	Het	C	T	Het	C	T
comp10291_c0_seq1	430				Het	C	G	Het	C	G
comp10291_c0_seq1	550	Het	T	C	Het	T	C	Het	T	C				Het	T	C
comp10291_c0_seq1	671							Het	C	T	Het	C	T
comp10291_c0_seq1	702				Het	T	G
comp102929_c0_seq1	217	Het	A	G
comp10292_c0_seq1	102							Het	A	C
comp10292_c0_seq1	1209	Het	T	A
comp10292_c0_seq1	1280							Het	C	T
comp10292_c0_seq1	1334				Het	A	T				Het	A	T	Het	A	T
comp10292_c0_seq1	1372										Het	C	T	Het	C	T
comp10292_c0_seq1	162													Het	C	T
comp10292_c0_seq1	216										Het	A	G	Het	A	G
comp10292_c0_seq1	255	Het	C	A
comp10292_c0_seq1	64				Het	T	A				Hom	T	A	Hom	T	A
comp10292_c0_seq1	742				Het	C	T	Het	C	T	Het	C	T	Het	C	T
comp10292_c0_seq1	805							Het	C	G
comp10292_c0_seq1	810	Het	A	G
comp10292_c0_seq1	85							Het	A	G
comp10292_c0_seq1	890										Het	A	T	Het	A	T
comp10294_c0_seq1	1217				Het	C	A	Het	C	A	Het	C	A	Het	C	A
comp10294_c0_seq1	1243				Het	A	T	Het	A	T	Het	A	T	Het	A	T
comp10294_c0_seq1	1299	Het	C	A	Het	C	A	Het	C	A	Het	C	A	Het	C	A
comp10294_c0_seq1	613	Het	T	C	Het	T	C	Het	T	C	Het	T	C
comp102954_c0_seq1	131										Het	C	A
comp102969_c0_seq1	1649	Het	A	C
comp10296_c0_seq1	1166							Het	T	G				Het	T	G
comp10296_c0_seq1	1365							Het	G	A				Het	G	A
comp10296_c0_seq1	1396										Het	A	G
comp10296_c0_seq1	144							Het	G	T	Het	G	T	Het	G	T
comp10296_c0_seq1	293										Het	A	T	Het	A	T
comp10296_c0_seq1	605										Het	C	A	Het	C	A
comp10297_c0_seq1	1738										Het	T	C
comp10298_c0_seq1	114	Het	T	C	Het	T	C	Het	T	C	Het	T	C	Het	T	C
comp10298_c0_seq1	152													Het	G	A
comp10298_c0_seq1	209				Het	T	A							Het	T	A
comp10298_c0_seq1	361				Het	C	T							Het	C	T
comp102995_c0_seq1	1266	Het	T	C
comp10299_c0_seq1	287										Het	T	C
comp102_c0_seq1	1207							Hom	T	G				Het	T	G
comp102_c0_seq1	1709										Het	A	T	Het	A	T
comp102_c0_seq1	1797							Het	T	C	Het	T	C	Het	T	C
comp102_c0_seq1	1828				Het	T	G
comp102_c0_seq1	1885													Het	G	A
comp102_c0_seq1	338													Het	C	T
comp102_c0_seq1	988							Het	T	C	Het	T	C	Het	T	C
comp103007_c0_seq2	299	Het	A	T
comp103007_c0_seq4	299	Het	A	T
comp103013_c0_seq1	209	Het	G	T	Het	G	T
comp10301_c0_seq2	1029				Het	A	G	Het	A	G	Het	A	G	Het	A	G
comp10301_c0_seq2	1196	Het	A	T	Het	A	T	Het	A	T	Het	A	T	Het	A	T
comp10301_c0_seq2	1344				Het	C	T	Het	C	T	Het	C	T	Het	C	T
comp10301_c0_seq2	1413	Het	G	A				Het	G	A
comp10301_c0_seq2	1469	Het	T	C
comp10301_c0_seq2	296										Het	G	A	Het	G	A
comp10301_c0_seq2	323							Het	G	C
comp10301_c0_seq2	334	Het	C	T							Het	C	T	Het	C	T
comp10301_c0_seq2	546	Het	T	C	Het	T	C	Het	T	C	Het	T	C	Het	T	C
comp10301_c0_seq2	739	Het	G	T				Het	G	T
comp10301_c0_seq2	907	Het	G	T				Het	G	T
comp10301_c0_seq4	1007				Het	A	G	Het	A	G	Het	A	G	Het	A	G
comp10301_c0_seq4	1174	Het	A	T	Het	A	T	Het	A	T	Het	A	T	Het	A	T
comp10301_c0_seq4	1322				Het	C	T	Het	C	T	Het	C	T	Het	C	T
comp10301_c0_seq4	1391	Het	G	A				Het	G	A
comp10301_c0_seq4	1447	Het	T	C
comp10301_c0_seq4	524	Het	T	C	Het	T	C	Het	T	C	Het	T	C	Het	T	C
comp10301_c0_seq4	717	Het	G	T				Het	G	T
comp10301_c0_seq4	885	Het	G	T				Het	G	T
comp10301_c0_seq5	1004				Het	A	G	Het	A	G	Het	A	G	Het	A	G
comp10301_c0_seq5	1171	Het	A	T	Het	A	T	Het	A	T	Het	A	T	Het	A	T
comp10301_c0_seq5	121													Het	A	G
comp10301_c0_seq5	1319				Het	C	T	Het	C	T	Het	C	T	Het	C	T
comp10301_c0_seq5	1388	Het	G	A				Het	G	A
comp10301_c0_seq5	144										Het	G	A
comp10301_c0_seq5	1444	Het	T	C
comp10301_c0_seq5	271										Het	G	A	Het	G	A
comp10301_c0_seq5	298							Het	G	C
comp10301_c0_seq5	309	Het	C	T							Het	C	T	Het	C	T
comp10301_c0_seq5	521	Het	T	C	Het	T	C	Het	T	C	Het	T	C	Het	T	C
comp10301_c0_seq5	714	Het	G	T				Het	G	T
comp10301_c0_seq5	882	Het	G	T				Het	G	T
comp10301_c0_seq9	122	Het	T	G	Het	T	G				Het	T	G
comp10301_c0_seq9	134													Het	T	G
comp10301_c0_seq9	166	Het	A	G							Het	A	G
comp10301_c0_seq9	55										Het	G	T	Het	G	T
comp10301_c0_seq9	85				Het	C	T				Het	C	T
comp103031_c0_seq1	582				Het	T	C
comp103035_c0_seq1	1292				Het	T	A
comp103035_c0_seq1	1871							Het	A	G
comp103035_c0_seq1	1913				Het	A	T
comp103035_c0_seq1	1982				Het	T	C
comp10303_c0_seq1	281													Het	C	T
comp10303_c0_seq1	698										Het	T	C	Het	T	C
comp10306_c0_seq1	1046													Het	C	T
comp10306_c0_seq1	1118	Het	C	T										Het	C	T
comp10306_c0_seq1	1505				Het	C	T	Het	C	T	Het	C	T
comp10306_c0_seq1	1577													Hom	C	A
comp10306_c0_seq1	1598													Het	T	G
comp10306_c0_seq1	200				Het	G	A	Het	G	A	Het	G	A	Het	G	A
comp10306_c0_seq1	245													Het	G	A
comp10306_c0_seq1	335				Het	A	G				Het	A	G
comp10306_c0_seq1	434				Het	C	G	Het	C	G	Het	C	G	Het	C	G
comp10306_c0_seq1	522	Het	A	C
comp10306_c0_seq1	63							Het	C	G	Het	C	G
comp10306_c0_seq1	710													Het	T	C
comp10306_c0_seq1	912							Het	T	C
comp10306_c0_seq2	1046													Het	C	T
comp10306_c0_seq2	1118	Het	C	T										Het	C	T
comp10306_c0_seq2	1505										Het	C	T
comp10306_c0_seq2	200				Het	G	A	Het	G	A	Het	G	A	Het	G	A
comp10306_c0_seq2	245													Het	G	A
comp10306_c0_seq2	335				Het	A	G				Het	A	G
comp10306_c0_seq2	434				Het	C	G	Het	C	G	Het	C	G	Het	C	G
comp10306_c0_seq2	522	Het	A	C
comp10306_c0_seq2	63							Het	C	G	Het	C	G
comp10306_c0_seq2	710													Het	T	C
comp10306_c0_seq2	912							Het	T	C
comp10307_c0_seq1	1472										Het	C	T
comp10307_c0_seq1	1589										Het	A	T	Het	A	T
comp10307_c0_seq1	1886				Het	C	G				Het	C	G	Hom	C	G
comp10307_c0_seq1	2305				Het	C	G							Het	C	G
comp10307_c0_seq1	278				Het	A	T				Het	A	T	Hom	A	T
comp10307_c0_seq1	2807				Het	T	C							Het	T	C
comp10307_c0_seq1	3168				Het	A	G							Het	A	G
comp10307_c0_seq1	3527				Het	C	A							Het	C	A
comp10307_c0_seq1	3659				Het	T	C
comp10307_c0_seq1	3812				Het	T	C
comp10307_c0_seq1	402										Het	T	A
comp10307_c0_seq1	4103				Het	A	T							Het	A	T
comp10307_c0_seq1	4215				Het	G	C							Het	G	C
comp10307_c0_seq1	4419				Het	C	T
comp10307_c0_seq1	4481				Het	C	T
comp10307_c0_seq1	4563				Het	C	T							Het	C	T
comp10307_c0_seq1	4588				Het	G	A							Het	G	A
comp10307_c0_seq1	5095				Het	T	A							Het	T	A
comp10307_c0_seq1	5130				Het	A	C							Het	A	C
comp10307_c0_seq1	5219										Het	G	T
comp10307_c0_seq1	5431													Het	C	A
comp10307_c0_seq1	5867				Het	G	A							Het	G	A
comp10307_c0_seq1	5890				Het	C	T							Het	C	T
comp10307_c0_seq1	6970				Het	G	A				Het	G	A
comp10307_c0_seq1	6987										Het	C	T	Het	C	T
comp10307_c0_seq1	7016													Het	C	T
comp10307_c0_seq1	7318							Het	C	T	Het	C	T
comp10307_c0_seq1	7351				Het	A	T	Het	A	T				Hom	A	T
comp10307_c0_seq1	7434				Het	A	T							Hom	A	T
comp10307_c0_seq1	7506				Het	A	C
comp10307_c0_seq1	7712				Het	T	G	Hom	T	G	Hom	T	G	Hom	T	G
comp10307_c0_seq1	7755	Het	A	T
comp10307_c0_seq1	777				Het	A	G							Het	A	G
comp10307_c0_seq1	7819				Het	A	G				Het	A	G
comp10307_c0_seq1	7852				Het	T	A	Het	T	A	Het	T	A	Hom	T	A
comp10307_c0_seq1	7887				Het	T	G	Het	T	G	Het	T	G
comp10307_c0_seq1	7928													Het	A	G
comp10307_c0_seq1	7967				Het	A	T	Het	A	T	Het	A	T	Het	A	T
comp10307_c0_seq1	7968	Het	G	C
comp10307_c0_seq1	8056							Het	C	T	Het	C	T	Het	C	T
comp10307_c0_seq1	8096							Het	G	A	Het	G	A	Het	G	A
comp10307_c0_seq1	8294	Het	T	G	Het	T	G	Het	T	G	Het	T	G	Hom	T	G
comp10307_c0_seq1	84										Het	T	C
comp10307_c0_seq1	8407										Het	A	C
comp10307_c0_seq1	8484													Het	C	T
comp10307_c0_seq1	8584	Het	G	C
comp10307_c0_seq1	8644				Het	A	T							Het	A	T
comp10307_c0_seq1	943				Het	A	T							Het	A	T
comp10307_c0_seq5	1472										Het	C	T
comp10307_c0_seq5	1589										Het	A	T	Het	A	T
comp10307_c0_seq5	1886				Het	C	G				Het	C	G	Hom	C	G
comp10307_c0_seq5	2305				Het	C	G							Het	C	G
comp10307_c0_seq5	278				Het	A	T				Het	A	T	Hom	A	T
comp10307_c0_seq5	2807				Het	T	C							Het	T	C
comp10307_c0_seq5	3168				Het	A	G							Het	A	G
comp10307_c0_seq5	3527				Het	C	A							Het	C	A
comp10307_c0_seq5	3659				Het	T	C
comp10307_c0_seq5	3812				Het	T	C
comp10307_c0_seq5	402										Het	T	A
comp10307_c0_seq5	4103				Het	A	T							Het	A	T
comp10307_c0_seq5	4215				Het	G	C							Het	G	C
comp10307_c0_seq5	4419				Het	C	T
comp10307_c0_seq5	4481				Het	C	T
comp10307_c0_seq5	4563				Het	C	T							Het	C	T
comp10307_c0_seq5	4588				Het	G	A							Het	G	A
comp10307_c0_seq5	5182										Het	G	T
comp10307_c0_seq5	5394													Het	C	A
comp10307_c0_seq5	5830				Het	G	A							Het	G	A
comp10307_c0_seq5	5853				Het	C	T							Het	C	T
comp10307_c0_seq5	6933				Het	G	A				Het	G	A
comp10307_c0_seq5	6950										Het	C	T	Het	C	T
comp10307_c0_seq5	6979													Het	C	T
comp10307_c0_seq5	7281							Het	C	T	Het	C	T
comp10307_c0_seq5	7314				Het	A	T	Het	A	T				Hom	A	T
comp10307_c0_seq5	7397				Het	A	T							Hom	A	T
comp10307_c0_seq5	7469				Het	A	C
comp10307_c0_seq5	7675				Het	T	G	Hom	T	G	Hom	T	G	Hom	T	G
comp10307_c0_seq5	7718	Het	A	T
comp10307_c0_seq5	777				Het	A	G							Het	A	G
comp10307_c0_seq5	7782				Het	A	G				Het	A	G
comp10307_c0_seq5	7815				Het	T	A	Het	T	A	Het	T	A	Hom	T	A
comp10307_c0_seq5	7850				Het	T	G	Het	T	G	Het	T	G
comp10307_c0_seq5	7891													Het	A	G
comp10307_c0_seq5	7930				Het	A	T	Het	A	T	Het	A	T	Het	A	T
comp10307_c0_seq5	7931	Het	G	C
comp10307_c0_seq5	8019							Het	C	T	Het	C	T	Het	C	T
comp10307_c0_seq5	8059							Het	G	A	Het	G	A	Het	G	A
comp10307_c0_seq5	8257	Het	T	G	Het	T	G	Het	T	G	Het	T	G	Hom	T	G
comp10307_c0_seq5	8370										Het	A	C
comp10307_c0_seq5	84										Het	T	C
comp10307_c0_seq5	8447													Het	C	T
comp10307_c0_seq5	8547	Het	G	C
comp10307_c0_seq5	8607				Het	A	T							Het	A	T
comp10307_c0_seq5	943				Het	A	T							Het	A	T
comp1030_c0_seq1	206										Het	G	A	Het	G	A
comp1030_c0_seq1	224										Het	C	T	Het	C	T
comp10311_c0_seq1	100													Het	G	A
comp10311_c0_seq1	236	Het	G	A				Het	G	A	Het	G	A	Het	G	A
comp10311_c0_seq1	449				Het	T	C	Het	T	C	Het	T	C	Het	T	C
comp10311_c0_seq1	484							Het	C	T	Het	C	T
comp10311_c0_seq1	528				Het	T	G	Het	T	G	Het	T	G	Het	T	G
comp10311_c0_seq1	699													Het	T	C
comp103124_c0_seq1	544							Het	G	A				Het	G	A
comp10313_c0_seq1	138										Het	C	T
comp10313_c0_seq1	533	Het	G	T	Het	G	T				Het	G	T
comp10313_c0_seq1	774										Het	A	T
comp10313_c0_seq1	829				Het	G	T	Het	G	T	Het	G	T
comp103148_c0_seq1	124													Het	T	C
comp103185_c0_seq1	1408										Het	A	G
comp10319_c0_seq1	192													Het	T	C
comp10319_c0_seq1	541				Het	A	G	Het	A	G				Hom	A	G
comp10319_c0_seq1	70													Het	C	T
comp10319_c0_seq1	739				Het	A	T							Het	A	T
comp10319_c0_seq1	934				Het	A	G							Het	A	G
comp10320_c0_seq1	1047	Het	T	A				Het	T	A	Het	T	A
comp10320_c0_seq1	1072	Het	C	T
comp10320_c0_seq1	141													Het	A	T
comp10320_c0_seq1	234				Het	C	T	Het	C	T	Het	C	T
comp10320_c0_seq1	276							Het	A	C	Het	A	C
comp10320_c0_seq1	309	Het	T	G				Het	T	G	Het	T	G
comp10320_c0_seq1	46				Het	A	G							Het	A	G
comp10320_c0_seq1	477				Het	A	G							Het	A	G
comp10320_c0_seq1	611													Hom	C	G
comp10320_c0_seq1	625							Hom	G	C
comp10320_c0_seq1	746													Het	A	G
comp10320_c0_seq1	771				Het	T	G							Het	T	G
comp10320_c0_seq1	845	Het	A	C	Het	A	C	Het	A	C	Het	A	C	Hom	A	C
comp10320_c0_seq1	955				Het	T	A							Het	T	A
comp10320_c0_seq1	982				Het	A	T							Het	A	T
comp103215_c0_seq1	372				Het	G	A
comp10322_c0_seq1	1846													Het	G	T
comp10322_c0_seq1	2155							Het	A	G
comp10322_c0_seq1	2296				Het	G	A
comp10322_c0_seq1	2884	Het	A	G
comp10322_c0_seq1	3849				Het	G	A				Het	G	A
comp10322_c0_seq1	4762	Het	T	G				Het	T	G
comp10322_c0_seq1	4904	Het	T	G
comp103230_c0_seq1	202				Het	G	T
comp103230_c0_seq1	529													Het	T	C
comp10323_c0_seq1	1335	Het	A	C
comp10323_c0_seq1	1533	Het	T	C
comp10323_c0_seq1	1986	Het	T	C
comp10323_c0_seq1	475	Het	C	T	Het	C	T	Het	C	T	Het	C	T	Het	C	T
comp10323_c0_seq1	654	Het	G	T										Het	G	T
comp10323_c0_seq1	688	Het	G	A				Het	G	A	Het	G	A	Het	G	A
comp10323_c0_seq1	986				Het	A	T				Het	A	T	Het	A	T
comp10324_c0_seq1	1025										Het	C	T
comp10324_c0_seq1	1117										Het	G	T	Het	G	T
comp10324_c0_seq1	1660													Hom	T	C
comp10324_c0_seq1	271				Het	C	T	Het	C	T
comp10324_c0_seq1	2975													Het	T	G
comp10324_c0_seq1	3646													Het	T	G
comp10324_c0_seq1	426										Het	G	C
comp10324_c0_seq1	567				Het	A	T
comp10324_c0_seq1	627													Het	C	T
comp10324_c0_seq1	815										Het	A	G	Het	A	G
comp10324_c0_seq1	93							Het	C	T				Het	C	T
comp103253_c0_seq1	81													Het	C	T
comp10325_c0_seq1	118	Het	G	A	Het	G	A	Het	G	A	Het	G	A	Het	G	A
comp10325_c0_seq1	261	Het	G	T				Het	G	T
comp10325_c0_seq1	659				Het	A	G				Het	A	G	Het	A	G
comp10325_c0_seq1	808							Het	A	T
[truncated: 154,508 more rows]
