# Supplementary material for: The Atlantic Bonito (Sarda sarda, Bloch 1793) Transcriptome and Detection of Differential Expression during Larvae Development
Source: PLoS One. 2014 Feb 4;9(2):e87744. doi: 10.1371/journal.pone.0087744 (PMC3913633; doi:10.1371/journal.pone.0087744)
Supplement: Table S3 — Transcripts involved in muscle development. Here all major sarcomeric proteins are shown found after enrichment analysis using enrichment analysis (Fisher’s Exact Test) tool in Blast2GO software. Enrichment analysis was performed with the set of genes found uniquely in Atlantic bonito stage 30 dph and using all transcripts obtained after assembly of mixed developmental stages as reference test. (XLSX) [file pone.0087744.s004.xlsx]

## Sheet: Sheet2
Supplemental Table 3: Transcripts involved in muscle development
ID	Accession number	BlastX	Alignement length	E-value	Score
comp60146_c0_seq3	XP_003448993	calcineurin B homologous protein 2-like isoform 1 [Oreochromis niloticus]	186	7e-96	293
comp52203_c0_seq1	XP_003468983	calcineurin subunit B type 1-like [Cavia porcellus]	134	7e-91	267
comp61330_c0_seq1	XP_003445696	calcineurin-binding proteincabin-1 [Oreochromis niloticus]	2253	0.0	3616
comp37532_c0_seq1	NP_001117962	calpain 1, (mu/I) large subunit [Oncorhynchus mykiss]	154	2e-101	295
comp3412_c0_seq1	NP_001167031	calpain small subunit 1 [Salmo salar]	216	6e-131	402
comp83518_c0_seq1	XP_003437996	calpain-10-like [Oreochromis niloticus]	627	0.00	944
comp18488_c0_seq1	ACY78223	calpain-11 [Hippoglossus hippoglossus]	331	0.00	652
comp4444_c1_seq1	ACY78225	calpain-2 [Hippoglossus hippoglossus]	698	0.0	1333
comp4444_c1_seq4	ACY78225	calpain-2 [Hippoglossus hippoglossus]	668	0.0	933
comp21336_c0_seq1	XP_003442900	calpain-3-like [Oreochromis niloticus]	338	0.0	612
comp26418_c0_seq1	XP_003971307.1	calpain-5-like [Takifugu rubripes]	643	0.0	1165
comp28543_c0_seq1	XP_003449039	calpain-9-like [Oreochromis niloticus]	673	0.0	1075
comp214642_c0_seq1	AAO65847	class IIIB myosin short isoform [Morone saxatilis]	1194	0.0	2279
comp47759_c0_seq1	CAE00502.1	desmin [Takifugu rubripes]	101	3e-51	172
comp20835_c0_seq4	XP_002713316	filamin B, beta isoform 4 [Oryctolagus cuniculus]	2618	0.0	4364
comp7151_c0_seq1	XP_003454305	filamin-A-like [Oreochromis niloticus]	2544	0.0	4794
comp20835_c0_seq10	XP_003448846	filamin-C-like [Oreochromis niloticus]	600	0.0	1146
comp60838_c0_seq4	XP_003448846	filamin-C-like [Oreochromis niloticus]	1553	0.0	2849
comp46154_c0_seq3	XP_003450601	M-protein, striated muscle-like [Oreochromis niloticus]	1426	0.0	2474
comp40494_c0_seq1	NP_001133136	myomesin 2-like [Salmo salar]	301	0.0	536
comp76800_c0_seq1	CBN82081	myomesin-1 [Dicentrarchus labrax]	78	4e-40	145
comp2433_c0_seq1	XP_003437873	myomesin-1 [Oreochromis niloticus]	1451	0.0	2512
comp80895_c0_seq1	XP_003437873	myomesin-1 [Oreochromis niloticus]	145	1e-81	266
comp2392_c0_seq1	XP_003454144	myomesin-2-like [Oreochromis niloticus]	621	0.0	1204
comp28342_c1_seq20	XP_003441268	myopalladin-like [Oreochromis niloticus]	114	3e-34	137
comp60450_c0_seq1	AAG16878	myosin heavy chain FM3A [Morone saxatilis]	1896	0.0	2872
comp3625_c0_seq1	XP_003455539	myosin light chain 3-like [Oreochromis niloticus]	158	1e-103	306
comp314553_c0_seq1	XP_003442528	myosin-11-like [Oreochromis niloticus]	515	0.0	741
comp3888_c0_seq1	XP_003459542	myosin-6-like [Oreochromis niloticus]	150	5e-93	274
comp39210_c0_seq1	XP_001511881	myosin-7-like [Ornithorhynchus anatinus]	542	0.0	606
comp22251_c0_seq1	XP_003456367	myosin-Ic-like [Oreochromis niloticus]	1034	0.0	1971
comp33053_c0_seq12	XP_003448707	myosin-Id [Oreochromis niloticus]	1000	0.0	1979
comp214977_c0_seq1	XP_003451417	myosin-Va-like [Oreochromis niloticus]	814	0.0	1261
comp72966_c0_seq1	XP_700015	myosin-X [Danio rerio]	785	0.0	1506
comp37962_c0_seq1	XP_003456177	myosin-XIX-like [Oreochromis niloticus]	969	0.0	1601
comp49187_c0_seq1	XP_003455232	myozenin-2-like [Oreochromis niloticus]	251	1e-122	360
comp6057_c0_seq1	XP_003450375	myozenin-2-like [Oreochromis niloticus]	267	8e-122	372
comp67664_c0_seq38	XP_003440020	obscurin-like [Oreochromis niloticus]	141	6e-86	291
comp48590_c0_seq1	XP_003446651	obscurin-like protein 1-like [Oreochromis niloticus]	2212	0.0	3927
comp79034_c0_seq1	XP_003451475	protein phosphatase 1E-like [Oreochromis niloticus]	170	1e-53	200
comp189903_c0_seq1	XP_003451582	rho GTPase-activating protein 24 [Oreochromis niloticus]	111	9e-58	197
comp165110_c0_seq1	AAY29668	skeletaltroponin T [Sparus aurata]	135	9e-40	140
comp2780_c0_seq1	CBN81811	slow myosin heavy chain 2 [Dicentrarchus labrax]	409	0.0	806
comp3246_c0_seq1	AAP57295	slow myosin heavy chain 2 [Danio rerio]	294	2e-170	488
comp8260_c0_seq1	XP_003442192	telethonin-like [Oreochromis niloticus]	178	2e-108	337
comp30458_c0_seq1	XP_003453241	tensin-1-like [Oreochromis niloticus]	215	7e-129	410
comp180914_c0_seq1	XP_001923800	titin [Danio rerio]	156	8e-71	238
comp338386_c0_seq1	XP_001923800	titin [Danio rerio]	292	0.0	562
comp269041_c0_seq1	XP_003458433	titin [Oreochromis niloticus]	140	2e-58	201
comp2305_c0_seq1	XP_003450316	tropomodulin-4-like [Oreochromis niloticus]	334	0.00	577
comp67325_c0_seq1	XP_003450316	tropomodulin-4-like [Oreochromis niloticus]	87	7e-43	153
comp35_c0_seq1	BAD01050	tropomyosin [Thunnus thynnus]	284	8e-166	496
comp35_c0_seq13	XP_003455296	tropomyosin alpha-1 chain-like [Oreochromis niloticus]	88	2e-28	112
comp853_c0_seq2	XP_003448531	tropomyosin alpha-1 chain-like isoform 1 [Oreochromis niloticus]	191	6e-68	215
comp948_c0_seq1	XP_003457610	tropomyosin alpha-3 chain-like isoform 1 [Oreochromis niloticus]	125	3e-57	187
comp5967_c0_seq1	XP_003457611	tropomyosin alpha-3 chain-like isoform 2 [Oreochromis niloticus]	71	5e-21	90.9
comp1806_c0_seq1	XP_003475613	tropomyosin alpha-3 chain-like isoform 4 [Cavia porcellus]	74	3e-42	140
comp1441_c0_seq1	NP_998323	tropomyosin alpha-4 chain isoform 2 [Danio rerio]	49	9e-18	81.3
comp3175_c1_seq3	XP_003439892	tropomyosin alpha-4 chain-like isoform 1 [Oreochromis niloticus]	149	6e-53	183
comp3175_c1_seq1	XP_003439894	tropomyosin alpha-4 chain-like isoform 3 [Oreochromis niloticus]	149	1e-50	184
comp35_c0_seq2	ACM08443.1	tropomyosin-1 alpha chain [Salmo salar]	284	7e-120	375
comp1337_c0_seq1	NP_001027746	tropomyosin3 [Takifugu rubripes]	85	4e-34	128
comp81_c0_seq2	ACM07329	troponin C [Siniperca chuatsi]	160	3e-95	283
comp1082_c0_seq1	XP_003457007	troponin C, skeletal muscle-like [Oreochromis niloticus]	87	5e-49	167
comp11945_c0_seq1	XP_003439031	troponin C, slow skeletal and cardiac muscles-like [Oreochromis niloticus]	51	6e-26	106
comp1733_c0_seq1	XP_003454296	troponin C, slow skeletal and cardiac muscles-like [Oreochromis niloticus]	161	1e-85	267
comp8795_c0_seq1	XP_003439031	troponin C, slow skeletal and cardiac muscles-like [Oreochromis niloticus]	117	1e-71	226
comp19817_c0_seq1	NP_001140059	troponin I, cardiac muscle [Salmo salar]	174	1e-65	207
comp84436_c0_seq1	XP_003443949	troponin I, fast skeletal muscle-like isoform 1 [Oreochromis niloticus]	138	4e-62	195
comp17106_c0_seq1	XP_003440634	troponin I, slow skeletal muscle-like [Oreochromis niloticus]	150	3e-68	214
comp63836_c0_seq1	XP_003453737	troponin I, slow skeletal muscle-like [Oreochromis niloticus]	178	2e-81	246
comp14456_c0_seq1	XP_003448249	troponin T, cardiac muscle isoforms-like [Oreochromis niloticus]	87	5e-26	100
comp17961_c0_seq1	XP_003448249	troponin T, cardiac muscle isoforms-like [Oreochromis niloticus]	66	2e-31	119
comp25604_c0_seq1	XP_003448249	troponin T, cardiac muscle isoforms-like [Oreochromis niloticus]	56	4e-32	120
comp11764_c0_seq1	XP_003453736	troponin T, cardiac muscle-like [Oreochromis niloticus]	217	2e-86	272
