# Supplementary material for: The Atlantic Bonito (Sarda sarda, Bloch 1793) Transcriptome and Detection of Differential Expression during Larvae Development
Source: PLoS One. 2014 Feb 4;9(2):e87744. doi: 10.1371/journal.pone.0087744 (PMC3913633; doi:10.1371/journal.pone.0087744)
Supplement: Table S4 — Summary of all transcripts found in the present study with a relevant role in the post-embryonic development. As described by Yufera et al. [13], selection criteria were set to genes belonging to gene families with established roles in embryonic and developmental processes. (XLSX) [file pone.0087744.s005.xlsx]

## Sheet: Sheet1
Supplemental Table 4: Summary of all transcripts found in the present study with a relevant role in the post-embryonic development
ID	Accession number	BlastX	Alignement length	E-value	Score	CL
forkhead box protein
comp14743_c0_seq3	XP_003457341.1	PREDICTED: forkhead box protein F2-like	382	2e-180	542	5
comp110859_c0_seq3	XP_003441197.1	PREDICTED: forkhead box protein N2-like	0	0	0	3		These transcription factors are involved in a variety of biologic processes as key
comp105330_c0_seq1	XP_003451786.1	PREDICTED: forkhead box protein N4-like	515	0.0	969	3		regulators in development and metabolism (Li et al., 2004 (PubMed 15363391)).(supplied by OMIM, Mar 2008)
comp105330_c0_seq2	XP_003451786.1	PREDICTED: forkhead box protein N4-like	515	0.0	966	4
comp260240_c0_seq1	XP_003444793.1	PREDICTED: forkhead box protein O4-like	623	8e-93	305	1
Sox genes
comp244278_c0_seq1	XP_003459774.1	PREDICTED: transcription factor Sox-18B-like	284	1e-62	223	5
comp171162_c0_seq1	XP_003458966.1	PREDICTED: transcription factor Sox-19a-like	73	1e-37	137	4
comp169707_c0_seq2	XP_003452949.1	PREDICTED: transcription factor Sox-1a-like	195	2e-89	276	5
comp44474_c0_seq6	XP_003445133.1	PREDICTED: transcription factor SOX-5-like	349	6e-167	507	4
comp23068_c1_seq15	XP_003455436.1	PREDICTED: transcription factor Sox-6-like	0	0	0	4
comp23068_c1_seq18	XP_003455436.1	PREDICTED: transcription factor Sox-6-like	773	0.0	1153	2
comp23068_c1_seq17	XP_003442343.1	PREDICTED: transcription factor SOX-6-like isoform 1	779	0.0	1102	3
comp96498_c0_seq1	AEL79480.1	Sox 19	222	1e-97	293	5
comp72863_c0_seq1	AEL79480.1	Sox 19	88	9e-41	147	1		plos paper kou et al 2013
comp7135_c1_seq1	ADF87550.1	Sox11a	255	5e-137	400	5
comp372390_c0_seq1	ABR10399.1	SOX11b	21	0.0004	44.7	4
comp29608_c2_seq1	ABR10399.1	SOX11b	389	2e-101	319	3
comp146837_c1_seq1	ACI29954.1	Sox17 protein	0	0	0	1
comp87840_c0_seq1	AAD00562.1	transcriptional regulator Sox-11B	76	6e-36	132	3
Homeobox proteins
comp228783_c0_seq1	CBN81713.1	Homeobox protein Hox-B6b	15	0.61	32.3	1
comp63671_c0_seq1	NP_571522.1	pre-B-cell leukemia homeobox 4	0	0	0	4
comp55641_c0_seq1	XP_003444250.1	PREDICTED: barH-like 2 homeobox protein-like	363	0.0	657	5
comp79188_c0_seq1	XP_003438065.1	PREDICTED: diencephalon/mesencephalon homeobox protein 1-A-like	96	3e-55	198	5
comp78640_c0_seq1	XP_003439864.1	PREDICTED: diencephalon/mesencephalon homeobox protein 1-B-like isoform 2	403	0.0	560	5
comp204784_c0_seq1	XP_003446892.1	PREDICTED: GS homeobox 1-like	239	9e-157	447	5
comp106229_c0_seq1	XP_003454390.1	PREDICTED: homeobox protein DBX1-B-like	228	2e-135	390	1
comp78770_c0_seq3	XP_003446510.1	PREDICTED: homeobox protein Dlx3b-like	327	0.0	530	4
comp133619_c0_seq2	XP_003446449.1	PREDICTED: homeobox protein Dlx4a-like	258	1e-146	449	3
comp85602_c0_seq1	XP_003439269.1	PREDICTED: homeobox protein engrailed-2a-like	48	1e-21	99.4	5
comp85674_c0_seq1	XP_003439269.1	PREDICTED: homeobox protein engrailed-2a-like	227	6e-125	363	5
comp204683_c0_seq1	XP_003459215.1	PREDICTED: homeobox protein engrailed-2b-like	127	4e-40	144	5
comp92324_c0_seq1	XP_003448912.1	PREDICTED: homeobox protein Hox-A3a-like isoform 1	220	3e-116	353	1
comp87973_c0_seq1	XP_003448305.1	PREDICTED: homeobox protein Hox-C4a	267	5e-155	455	3
comp93174_c1_seq1	XP_003449302.1	PREDICTED: homeobox protein meis3-like	274	2e-157	456	3
comp47586_c0_seq6	XP_003451101.1	PREDICTED: homeobox protein orthopedia B-like isoform 1	311	5e-161	470	3
comp55341_c0_seq2	XP_003455153.1	PREDICTED: homeobox protein orthopedia B-like isoform 1	0	0	0	1
comp67761_c0_seq1	XP_003455153.1	PREDICTED: homeobox protein orthopedia B-like isoform 1	324	5e-121	365	3
comp47586_c0_seq5	XP_003451102.1	PREDICTED: homeobox protein orthopedia B-like isoform 2	324	4e-170	494	5
comp62451_c0_seq1	XP_003440704.1	PREDICTED: homeobox protein OTX2-like isoform 1	0	0	0	1
comp84955_c0_seq1	XP_003440704.1	PREDICTED: homeobox protein OTX2-like isoform 1	0	0	0	1
comp84955_c0_seq4	XP_003440704.1	PREDICTED: homeobox protein OTX2-like isoform 1	0	0	0	3
comp11286_c0_seq3	XP_003449350.1	PREDICTED: homeobox protein otx5-like	296	3e-119	368	5
comp11286_c0_seq2	XP_003449846.1	PREDICTED: homeobox protein otx5-like isoform 2	307	9e-117	362	5
comp186074_c0_seq1	XP_003442231.1	PREDICTED: homeobox protein unc-4 homolog	491	1e-145	426	1
comp47586_c0_seq3	XP_003456976.1	PREDICTED: homeobox protein unc-4 homolog	532	0.0	583	3
comp47586_c0_seq4	XP_003456976.1	PREDICTED: homeobox protein unc-4 homolog	532	0.0	584	3
comp162173_c0_seq1	XP_003450475.1	PREDICTED: LIM/homeobox protein Lhx1-like	399	0.0	672	5
comp77808_c0_seq1	XP_003453609.1	PREDICTED: LIM/homeobox protein Lhx1-like	407	0.0	768	5
comp37688_c1_seq1	XP_003455077.1	PREDICTED: LIM/homeobox protein Lhx2-like	417	0.0	775	1
comp90185_c0_seq1	XP_003439776.1	PREDICTED: LIM/homeobox protein Lhx4-like	389	0.0	761	3
comp149124_c0_seq2	XP_003455174.1	PREDICTED: LIM/homeobox protein Lhx5-like	396	1e-107	322	5
comp151452_c0_seq2	XP_003455174.1	PREDICTED: LIM/homeobox protein Lhx5-like	191	3e-122	357	5
comp165971_c0_seq2	XP_003454213.1	PREDICTED: LIM/homeobox protein Lhx6-like	288	0.0	589	1
comp80546_c0_seq1	XP_003448537.1	PREDICTED: retinal homeobox protein Rx2-like	326	0.0	559	1
comp14585_c0_seq1	XP_003457516.1	PREDICTED: visual system homeobox 1-like	299	8e-143	413	1
comp29526_c0_seq3	XP_003447533.1	PREDICTED: zinc finger E-box-binding homeobox 1-like	1046	0.0	1289	1
comp65088_c0_seq4	XP_003438931.1	PREDICTED: zinc fingers and homeoboxes protein 3-like	0	0	0	5
comp36475_c0_seq8	CBN81846.1	Zinc finger homeobox protein 4	1375	0.0	2182	1
comp3751_c0_seq12	CBN81846.1	Zinc finger homeobox protein 4	3249	0.0	632	3
comp176604_c0_seq1	Q1KKY3.1	Homeobox protein Hox-B13a	0	0	0	3
comp68056_c0_seq1	Q9PWD2.1	HXA4_MORSA RecName: Full=Homeobox protein Hox-A4	81	9e-10	58.9	1
Nuclear receptors
comp268728_c0_seq1	AAY89587.2	E75 nuclear receptor	344	1e-67	233	1
comp187221_c0_seq6	CBN81919.1	Nuclear receptor coactivator 2	392	0.0	576	1
comp20652_c0_seq18	CBN80763.1	Nuclear receptor coactivator 5	135	3e-48	185	5
comp20652_c0_seq30	XP_003453691.1	PREDICTED: nuclear receptor coactivator 5-like	0	0	0	1
comp62847_c0_seq2	XP_003449966.1	PREDICTED: nuclear receptor coactivator 7-like	519	0.0	776	5
comp19000_c0_seq1	XP_003451004.1	PREDICTED: nuclear receptor ROR-alpha-like	492	0.0	654	2
comp60443_c0_seq1	XP_003452125.1	PREDICTED: nuclear receptor subfamily 0 group B member 2	313	2e-95	308	2
comp31421_c0_seq1	XP_003441378.1	PREDICTED: nuclear receptor subfamily 1 group D member 1-like	574	0.0	728	1
comp31421_c0_seq2	XP_003441378.1	PREDICTED: nuclear receptor subfamily 1 group D member 1-like	445	0.0	726	4
comp41077_c0_seq1	XP_003442479.1	PREDICTED: nuclear receptor subfamily 1 group D member 1-like	335	8e-147	444	2
comp50659_c0_seq1	XP_691607.3	PREDICTED: nuclear receptor subfamily 1 group D member 2	142	4e-48	175	1
comp110302_c0_seq1	XP_003448302.1	PREDICTED: nuclear receptor subfamily 1 group D member 2-like	574	6e-69	224	1
comp6400_c0_seq3	XP_003455290.1	PREDICTED: nuclear receptor subfamily 1 group D member 2-like	626	0.0	820	1
comp6400_c0_seq4	XP_003455290.1	PREDICTED: nuclear receptor subfamily 1 group D member 2-like	210	4e-84	288	5
comp96775_c0_seq1	XP_003448302.1	PREDICTED: nuclear receptor subfamily 1 group D member 2-like	449	0.0	530	1
comp95203_c0_seq3	XP_003438891.1	PREDICTED: nuclear receptor subfamily 2 group C member 2	630	0.0	1218	4
comp36169_c0_seq2	XP_003443189.1	PREDICTED: nuclear receptor subfamily 2 group F member 5-like	399	0.0	684	1
comp36169_c0_seq5	XP_003443189.1	PREDICTED: nuclear receptor subfamily 2 group F member 5-like	336	0.0	695	4
comp36169_c0_seq6	XP_003443189.1	PREDICTED: nuclear receptor subfamily 2 group F member 5-like	399	0.0	684	4
comp177329_c0_seq1	XP_003441554.1	PREDICTED: nuclear receptor subfamily 4 group A member 1-like isoform 1	160	2e-86	270	4
comp29201_c1_seq2	XP_003451024.1	PREDICTED: nuclear receptor subfamily 4 group A member 3-like	611	0.0	917	4
comp34611_c0_seq1	XP_003442265.1	PREDICTED: nuclear receptor subfamily 5 group A member 2-like	538	0.0	900	2
comp358436_c0_seq1	XP_003455088.1	PREDICTED: nuclear receptor subfamily 6 group A member 1-A-like	492	0.054	40.4	1
comp12861_c0_seq1	XP_003439189.1	PREDICTED: nuclear receptor-binding protein 2-like	499	0.0	862	1
comp1816_c8_seq4	XP_003448140.1	PREDICTED: nuclear receptor-interacting protein 2-like	276	2e-138	399	4
comp93213_c0_seq2	XP_003440364.1	PREDICTED: photoreceptor-specific nuclear receptor-like	421	0.0	685	1
comp86913_c0_seq1	CBH51397.1	SHP nuclear receptor subfamily 0, group B, member 2	259	5e-160	459	1
comp5681_c0_seq16	O73673.1	Nuclear receptor subfamily 3 group C member 1	816	0.0	1211	1
